# Supplementary material for: Construction of a gene–metabolite–microbiome regulatory network reveals novel therapeutic targets in bladder cancer through multi-omics analysis
Source: Ann Med. 2025 Sep 5;57(1):2553220. doi: 10.1080/07853890.2025.2553220 (PMC12416030; doi:10.1080/07853890.2025.2553220)
Supplement: Supplementary Tables.xlsx [file IANN_A_2553220_SM1452.xlsx]

## Sheet: Table S1
Name	Gender	Age	Grade	Tumor size	Tumor Count	Invasion Depth	Recurrence	Survival Status
Patient1	Male	77	high grade	＜3	Multiple	T3N0M0	Y	dead
Patient2	Male	45	high grade	＞3	Single	T1N0M0	N	alive
Patient3	Male	69	high grade	＞3	Single	T1N0M0	N	alive
Patient4	Male	78	high grade	＜3	Single	T3N0M0	N	dead
Patient5	Male	66	low grade	＜3	Single	T1	N	alive
Patient6	Male	71	high grade	＞3	Single	T3bN1	Y	dead
Patient7	Male	69	low grade	＜3	Multiple	Ta	Y	dead
Patient8	Female	53	low grade	＜3	Single	Ta	N	alive
Patient9	Male	59	high grade	＜3	Single	T1	N	alive
Patient10	Male	41	high grade	＜3	Single	TaN0M0	N	alive
Patient11	Male	66	high grade	＜3	Multiple	T3N1M0	Y	dead
Patient12	Male	64	high grade	＞3	Single	T2aN0M0	Y	dead
Patient13	Male	68	low grade	＜3	Multiple	Ta	N	alive
Patient14	Male	65	low grade	＜3	Multiple	T2a	N	alive
Patient15	Male	74	low grade	＜3	Multiple	Ta	N	alive
Patient16	Male	72	high grade	＜3	Single	T2bN0M0	N	alive
Patient17	Male	42	low grade	＞3	Single	T1N0M0	Y	dead
Patient18	Male	56	low grade	＞3	Multiple	T1N0M0	Y	dead
Patient19	Male	80	low grade	＜3	Multiple	T1N0M0	Y	dead
Patient20	Male	59	high grade	＜3	Single	T2	Y	dead
Patient21	Male	59	high grade	＞3	Single	T2bN0M0	N	dead
Patient22	Male	62	high grade	＞3	Multiple	T3N0M0	N	alive
Patient23	Male	65	low grade	＜3	Multiple	T1NOMO	N	alive
Patient24	Female	49	low grade	＜3	Multiple	T1N0M0	Y	dead
Patient25	Male	84	high grade	＜3	Multiple	T2a	Y	dead
Patient26	Male	58	high grade	＜3	Multiple	T1	N	alive
Patient27	Male	82	low grade	＜3	Multiple	Ta	N	alive
Patient28	Male	51	high grade	＜3	Single	T3	Y	dead
Patient29	Female	52	low grade	＜3	Single	Ta	Y	alive
Patient30	Male	50	high grade	＜3	Single	T2bN0M0	N	alive
Patient31	Male	71	high grade	＞3	Single	T1N2M0	N	alive
Patient32	Male	68	low grade	＞3	Single	T1N0M0	N	alive
Patient33	Male	72	high grade	＞3	Single	T3N0M0	N	alive
Patient34	Male	73	low grade	＜3	Multiple	T1	N	alive
Patient35	Male	68	high grade	＜3	Single	T3N0M0	N	dead
Patient36	Female	67	high grade	＞3	Multiple	T1	N	alive
Patient37	Male	68	low grade	＞3	Multiple	T1	Y	alive
Patient38	Male	75	high grade	＞3	Single	T3	Y	alive
Patient39	Female	70	low grade	＜3	Single	T2	N	alive
Patient40	Male	75	low grade	＜3	Single	T2bN0M0	N	alive

## Sheet: Table S2
	baseMean	log2FoldChange	lfcSE	stat	pvalue	padj	regulated
DES	390571	-2.39632	0.426808	-5.6145	1.97134e-08	1.83678e-07	down
MYH11	319158	-2.47439	0.562761	-4.39688	1.09816e-05	5.50704e-05	down
TAGLN	185777	-2.09388	0.350088	-5.98102	2.2175e-09	2.55288e-08	down
ACTG2	167394	-2.07041	0.432207	-4.79031	1.66523e-06	1.00141e-05	down
FLNA	154743	-1.99882	0.29948	-6.67429	2.48439e-11	4.63191e-10	down
ACTA2	150036	-1.9822	0.324236	-6.11346	9.74915e-10	1.21731e-08	down
EEF1A1	135948	-0.703217	0.186432	-3.77197	0.000161964	0.000622542	down
MYL9	141803	-2.23433	0.373284	-5.98559	2.15609e-09	2.48974e-08	down
A2M	104122	-1.23482	0.288132	-4.2856	1.82243e-05	8.67565e-05	down
COL1A2	102008	-0.82578	0.291609	-2.83181	0.00462854	0.0124351	down
CNN1	111901	-2.20366	0.418624	-5.26405	1.40915e-07	1.07825e-06	down
ACTB	106782	-0.761201	0.28041	-2.7146	0.00663561	0.0171157	down
COL6A2	87786.7	-1.2284	0.282898	-4.34219	1.41071e-05	6.90996e-05	down
FOS	76394.8	-1.39282	0.30182	-4.61475	3.93569e-06	2.16053e-05	down
CSRP1	66137.1	-2.03377	0.320843	-6.33882	2.31526e-10	3.36395e-09	down
TPM2	67266.4	-2.17959	0.374024	-5.8274	5.62992e-09	5.9272e-08	down
FLNC	58930.5	-2.12022	0.432275	-4.90479	9.35285e-07	5.95299e-06	down
COL6A1	57655	-1.28522	0.265491	-4.84091	1.29245e-06	7.98508e-06	down
THBS1	55043.7	-2.15706	0.362527	-5.95007	2.68027e-09	3.03406e-08	down
JUNB	53660.3	-0.676455	0.202185	-3.34572	0.000820696	0.00264872	down
ZFP36	52342.7	-1.59739	0.375475	-4.25431	2.09694e-05	9.8489e-05	down
AHNAK	48943.4	-1.21633	0.159867	-7.60841	2.77492e-14	1.14729e-12	down
RHOB	50219.8	-1.63453	0.202871	-8.05697	7.82094e-16	4.94309e-14	down
DUSP1	47529.1	-1.67853	0.275252	-6.09816	1.07297e-09	1.32194e-08	down
VIM	48976.6	-0.670422	0.289606	-2.31495	0.0206159	0.046304	down
HSPG2	42269.7	-1.0498	0.215672	-4.86757	1.1298e-06	7.07e-06	down
FBLN1	39012.3	-1.90727	0.302451	-6.30604	2.86259e-10	4.08409e-09	down
IGFBP7	40607.8	-0.543018	0.221479	-2.45179	0.0142149	0.0334694	down
ACTC1	41696.5	-2.45003	0.449151	-5.45479	4.90306e-08	4.13738e-07	down
FN1	37919.7	-1.33767	0.455784	-2.93488	0.00333676	0.00929049	down
MMP2	36891.2	-0.893589	0.274932	-3.25022	0.00115315	0.00357795	down
GSN	35585.7	-2.4221	0.277998	-8.71268	2.96761e-18	3.9626e-16	down
TLN1	37084.7	-1.26142	0.17104	-7.37498	1.64368e-13	5.42013e-12	down
EGR1	35701.2	-1.84652	0.336348	-5.4899	4.02167e-08	3.47776e-07	down
JUN	35929.6	-1.21348	0.227733	-5.32849	9.90311e-08	7.84676e-07	down
BTG2	33991.4	-0.660293	0.262455	-2.51583	0.0118751	0.0286031	down
SYNM	34880	-2.95557	0.391123	-7.55662	4.13663e-14	1.60507e-12	down
TNS1	35815.5	-2.37382	0.449819	-5.27728	1.31115e-07	1.01019e-06	down
ITGA5	34986.6	-1.77867	0.318483	-5.58483	2.33935e-08	2.14697e-07	down
CAVIN1	33608.2	-1.74071	0.251484	-6.92175	4.46106e-12	9.90471e-11	down
C3	31347.7	-1.01786	0.347375	-2.93016	0.00338791	0.00941634	down
IGFBP5	30970.3	-0.758771	0.301133	-2.51972	0.0117448	0.028336	down
DSTN	32698.4	-1.95301	0.230771	-8.46296	2.60669e-17	2.5477e-15	down
DCN	31176.7	-1.80389	0.289429	-6.23256	4.58869e-10	6.22362e-09	down
CD81	29997.1	-0.624208	0.11238	-5.55443	2.78514e-08	2.51233e-07	down
TIMP3	28298.3	-1.15197	0.227274	-5.06865	4.00656e-07	2.75148e-06	down
LMOD1	28743	-2.47191	0.352209	-7.01831	2.24562e-12	5.37616e-11	down
LMNA	27858.2	-0.514931	0.198368	-2.59584	0.00943591	0.023415	down
PALLD	28062.1	-2.32083	0.321505	-7.21864	5.25091e-13	1.49493e-11	down
EIF1	27305.4	-0.516264	0.0928565	-5.5598	2.70079e-08	2.44438e-07	down
SYNPO2	25955	-2.84591	0.564438	-5.04203	4.60627e-07	3.13045e-06	down
SOD2	24732	-1.84284	0.300373	-6.13516	8.50736e-10	1.07682e-08	down
ZFP36L1	23460.2	-0.689717	0.188109	-3.66658	0.000245816	0.000904153	down
TIMP2	23862.7	-1.39117	0.273588	-5.08489	3.67837e-07	2.54641e-06	down
MYLK	24622.1	-2.18832	0.446416	-4.90197	9.48801e-07	6.02388e-06	down
HSPB6	24401.5	-1.99954	0.38427	-5.20348	1.95591e-07	1.45094e-06	down
JUND	24254.3	-0.707165	0.176479	-4.00709	6.14725e-05	0.000259595	down
TPM1	23551.9	-2.65696	0.784843	-3.38534	0.000710891	0.00233124	down
CCN1	21917.7	-1.97648	0.308506	-6.4066	1.48796e-10	2.27159e-09	down
AEBP1	22472.9	-1.06353	0.27551	-3.86023	0.000113279	0.000449347	down
SOCS3	21854.4	-1.17947	0.2997	-3.9355	8.3024e-05	0.000339857	down
LTBP4	21797.6	-1.72928	0.271431	-6.37099	1.87806e-10	2.79293e-09	down
ETS2	21979.7	-0.578176	0.229745	-2.5166	0.0118493	0.0285554	down
CALD1	22580.9	-2.97093	0.359194	-8.27109	1.32736e-16	1.08017e-14	down
CCN2	21838.1	-2.06622	0.290047	-7.12374	1.05039e-12	2.76234e-11	down
RGS5	21936.8	-1.61967	0.247599	-6.54149	6.09073e-11	1.02654e-09	down
PYGB	22000.9	-1.60058	0.238279	-6.71723	1.85205e-11	3.55793e-10	down
CEBPD	20986.7	-1.07271	0.220483	-4.86528	1.14297e-06	7.14063e-06	down
COL6A3	19683.2	-0.762675	0.325553	-2.34271	0.0191445	0.0433379	down
PPP1R12B	20402.9	-2.32307	0.380262	-6.10912	1.00181e-09	1.24642e-08	down
MFAP4	19555.8	-2.12148	0.307523	-6.89859	5.25229e-12	1.14601e-10	down
FSTL1	20102.8	-1.24161	0.250378	-4.95895	7.0876e-07	4.62132e-06	down
AQP1	20140.7	-1.18613	0.240131	-4.93951	7.83189e-07	5.06309e-06	down
CFD	19623.3	-2.18263	0.342586	-6.37104	1.87751e-10	2.79293e-09	down
MCAM	20215.9	-1.26162	0.233834	-5.39535	6.83913e-08	5.61222e-07	down
CALM1	20026.9	-0.552182	0.10819	-5.1038	3.329e-07	2.33548e-06	down
LRP1	19122	-1.02195	0.193661	-5.27698	1.31329e-07	1.01101e-06	down
SPARCL1	18933.2	-2.1026	0.304504	-6.90501	5.0199e-12	1.10037e-10	down
MYL6	19747.4	-0.880925	0.189129	-4.6578	3.19601e-06	1.79077e-05	down
PTGS1	19083.8	-2.67914	0.366897	-7.30215	2.8321e-13	8.78878e-12	down
C11orf96	19089.7	-1.9526	0.307264	-6.3548	2.08702e-10	3.06048e-09	down
CCNI	17593.1	-0.606246	0.145629	-4.16294	3.1417e-05	0.000140694	down
CLIC4	18085.7	-2.07556	0.266806	-7.77928	7.29399e-15	3.62996e-13	down
TPM4	17676.7	-1.14483	0.231188	-4.95194	7.34774e-07	4.77452e-06	down
ADAMTS1	17099.1	-1.9049	0.298899	-6.37305	1.85304e-10	2.76006e-09	down
HSPB8	18199.1	-2.05903	0.320367	-6.42709	1.30072e-10	2.02985e-09	down
NR4A1	17701	-1.8232	0.353319	-5.16021	2.46666e-07	1.79372e-06	down
PGM5	17170.8	-2.71864	0.363029	-7.48877	6.9524e-14	2.53509e-12	down
C1R	16205.7	-1.19791	0.265868	-4.50567	6.61646e-06	3.47231e-05	down
EMILIN1	16941.3	-1.4965	0.265721	-5.63185	1.78291e-08	1.67937e-07	down
FOSL2	15954.4	-0.55516	0.180273	-3.07955	0.00207311	0.00606516	down
LAMC1	16146.4	-0.886786	0.162643	-5.45234	4.97102e-08	4.191e-07	down
KANK2	16241.5	-1.95667	0.243468	-8.03667	9.23157e-16	5.75789e-14	down
SERPINE1	15919.4	-0.967466	0.368558	-2.625	0.00866481	0.0216889	down
TUBA1A	16108.8	-1.22957	0.230291	-5.33922	9.33477e-08	7.45248e-07	down
MAT2A	14923.6	-1.4497	0.215529	-6.72625	1.7409e-11	3.37518e-10	down
CKB	15681.9	-1.6388	0.350177	-4.67992	2.86987e-06	1.63067e-05	down
CRTAP	14265.5	-1.00985	0.142994	-7.06215	1.63946e-12	4.10643e-11	down
DPYSL3	14066.7	-1.8823	0.405792	-4.63857	3.50822e-06	1.94786e-05	down
SFRP2	13357.4	-1.16532	0.424692	-2.74392	0.00607104	0.0158014	down
DDX5	13405.7	-0.918316	0.219219	-4.18903	2.80144e-05	0.00012732	down
LUM	13255.7	-1.67123	0.301412	-5.54467	2.94501e-08	2.64772e-07	down
STOM	13759	-1.20851	0.250813	-4.81839	1.4472e-06	8.82896e-06	down
LPP	13713	-2.13514	0.374364	-5.70338	1.17452e-08	1.15711e-07	down
PPP1R15A	13739.8	-0.896175	0.17927	-4.99902	5.76234e-07	3.82964e-06	down
LAMB2	13462	-0.860072	0.164419	-5.23099	1.68609e-07	1.26865e-06	down
NIBAN1	13518.8	-2.50314	0.318705	-7.85409	4.02678e-15	2.13273e-13	down
GAS6	13515.8	-1.66116	0.253265	-6.559	5.41692e-11	9.25317e-10	down
EMP1	12800.4	-1.80895	0.324088	-5.58166	2.38233e-08	2.18536e-07	down
NBL1	13581.9	-0.759242	0.159598	-4.75723	1.96272e-06	1.15827e-05	down
AOC3	13111.8	-2.06134	0.30333	-6.79572	1.07774e-11	2.17857e-10	down
ACTN1	12852.4	-1.65145	0.333659	-4.94951	7.44022e-07	4.8313e-06	down
IER3	12715.7	-1.63285	0.299792	-5.4466	5.13414e-08	4.32275e-07	down
PIM1	13212.7	-0.681171	0.211777	-3.21645	0.00129787	0.00397687	down
SLIT3	12454.7	-1.45398	0.272554	-5.33464	9.57336e-08	7.61411e-07	down
ARHGAP1	12789.5	-0.631632	0.146622	-4.30791	1.64808e-05	7.93529e-05	down
EHD2	12653.8	-0.96457	0.189881	-5.07987	3.77702e-07	2.60422e-06	down
TSC22D1	12281.7	-0.969788	0.188559	-5.14316	2.70158e-07	1.94549e-06	down
CRISPLD2	12266.2	-1.97613	0.298179	-6.62733	3.41818e-11	6.12591e-10	down
GADD45B	12886.9	-1.36099	0.326672	-4.16623	3.09676e-05	0.000138845	down
PBXIP1	12307.9	-0.749639	0.128038	-5.85483	4.7749e-09	5.11219e-08	down
SOD3	12057.9	-1.41625	0.300363	-4.71513	2.41558e-06	1.39853e-05	down
ATF3	11985.7	-1.17543	0.307542	-3.822	0.000132372	0.000518145	down
CEBPB	11573.1	-0.503122	0.207906	-2.41995	0.0155227	0.036087	down
VCL	11554.9	-1.27615	0.248015	-5.14546	2.66873e-07	1.92695e-06	down
PDLIM3	11742.7	-2.12477	0.338784	-6.27174	3.57034e-10	4.97043e-09	down
ZYX	11785	-0.836708	0.149084	-5.61231	1.99647e-08	1.85655e-07	down
CCDC80	10773.3	-1.84926	0.363365	-5.08925	3.59487e-07	2.49953e-06	down
ANXA5	11166.1	-0.715676	0.190978	-3.74743	0.000178658	0.000680363	down
CNBP	11258.7	-0.676555	0.113258	-5.97357	2.32116e-09	2.66252e-08	down
PTGS2	6458.97	-2.17733	0.46513	-4.68112	2.85311e-06	1.62261e-05	down
PTGIS	10991.7	-2.46782	0.355434	-6.94312	3.83521e-12	8.67134e-11	down
COL14A1	10285.6	-2.00344	0.362768	-5.52264	3.33951e-08	2.96167e-07	down
PARVA	10746.5	-1.60897	0.185582	-8.66985	4.32701e-18	5.58126e-16	down
ADAMTS4	10440	-2.06582	0.404383	-5.10858	3.24594e-07	2.28542e-06	down
PLPP3	9976.9	-1.74176	0.267807	-6.50379	7.83212e-11	1.28842e-09	down
ALDH1B1	10712.1	-2.18619	0.319761	-6.83697	8.08875e-12	1.67618e-10	down
PRELP	10409.4	-2.292	0.30211	-7.58664	3.2832e-14	1.33304e-12	down
FHL1	10325.9	-2.28368	0.400293	-5.70503	1.16321e-08	1.14754e-07	down
RTN4	10045.9	-0.783359	0.163583	-4.78877	1.67808e-06	1.0085e-05	down
DUSP5	9974.23	-0.944083	0.324833	-2.90637	0.00365651	0.0101007	down
GPX3	9743.72	-1.49404	0.251614	-5.93781	2.88849e-09	3.25616e-08	down
IQGAP1	9573.7	-0.798064	0.161699	-4.9355	7.99465e-07	5.15425e-06	down
SORBS1	9636.74	-2.41514	0.662114	-3.64762	0.00026468	0.000966787	down
CALU	9533.44	-0.931237	0.176011	-5.29079	1.2179e-07	9.44484e-07	down
ITIH5	9613.07	-2.08914	0.271316	-7.70002	1.36043e-14	6.23072e-13	down
FBLN2	9084.41	-2.14875	0.394937	-5.44074	5.30601e-08	4.44617e-07	down
RBPMS	9695.66	-1.53583	0.202116	-7.59874	2.99021e-14	1.2193e-12	down
DDX17	9363.43	-0.633573	0.230435	-2.74947	0.00596919	0.0155555	down
ADGRA2	9350.72	-1.24189	0.225089	-5.51731	3.44226e-08	3.04567e-07	down
C4A	9337.69	-1.1431	0.369934	-3.09002	0.00200145	0.00587454	down
SERPINF1	9060.16	-1.31208	0.306239	-4.2845	1.83147e-05	8.71649e-05	down
YBX3	9041.39	-0.538059	0.149184	-3.60668	0.000310143	0.00111092	down
ICAM1	8952.18	-1.28424	0.361086	-3.55661	0.000375665	0.00131712	down
CD44	9458.88	-1.31907	0.269214	-4.89969	9.59876e-07	6.08906e-06	down
EHBP1L1	9032.24	-0.813309	0.124456	-6.53492	6.36448e-11	1.06888e-09	down
CORO1C	8771.02	-1.48467	0.241511	-6.14741	7.87575e-10	1.00223e-08	down
KLF6	8439.15	-1.29022	0.210724	-6.12281	9.19418e-10	1.15758e-08	down
PRSS23	8439.5	-0.984966	0.228636	-4.308	1.64735e-05	7.9338e-05	down
ILK	8547.11	-2.12132	0.268101	-7.9124	2.52478e-15	1.41634e-13	down
PHLDA1	8034.28	-1.20499	0.325773	-3.69886	0.000216567	0.00080865	down
ATP2B4	8767.06	-1.56474	0.327318	-4.7805	1.74858e-06	1.04647e-05	down
TRIB1	8171.17	-0.687816	0.258369	-2.66214	0.00776456	0.0196534	down
CAV1	8457.86	-1.68892	0.321356	-5.25561	1.47538e-07	1.12348e-06	down
NID1	8058.81	-0.765821	0.229848	-3.33185	0.000862693	0.00276543	down
MAP4	7786.89	-0.589921	0.23242	-2.53817	0.0111435	0.0270645	down
CCDC69	8128.05	-1.68011	0.2414	-6.95986	3.40601e-12	7.83753e-11	down
NAP1L1	8003.46	-0.597807	0.117452	-5.08979	3.58465e-07	2.49426e-06	down
UBR4	7893.67	-0.815975	0.162455	-5.02278	5.09299e-07	3.42927e-06	down
CYBRD1	7745.23	-2.01075	0.259892	-7.73687	1.01897e-14	4.84226e-13	down
MRFAP1	7957.5	-0.53481	0.146863	-3.64156	0.000270991	0.000986608	down
LTBP3	8064.21	-0.886763	0.185605	-4.77769	1.77319e-06	1.05995e-05	down
PNRC1	7939.77	-1.11945	0.185358	-6.03939	1.54697e-09	1.84246e-08	down
ANXA6	8075.01	-1.46985	0.337645	-4.35325	1.34135e-05	6.60094e-05	down
FOSB	7791.07	-2.1032	0.784413	-2.68124	0.00733488	0.0186755	down
CSPG4	8142.86	-1.24673	0.232403	-5.36451	8.11675e-08	6.55738e-07	down
CSRNP1	7891.31	-1.28002	0.217509	-5.88492	3.98241e-09	4.3547e-08	down
CCL2	8069.52	-1.93777	0.41777	-4.63836	3.51181e-06	1.94928e-05	down
SH3BGRL	7782.01	-1.22846	0.163231	-7.5259	5.23576e-14	1.95809e-12	down
SVIL	7795.15	-2.78046	0.497461	-5.58931	2.27973e-08	2.09733e-07	down
MFGE8	7812.34	-0.668074	0.215044	-3.10669	0.00189195	0.00558774	down
EIF3A	7521.93	-0.677886	0.130849	-5.18066	2.21097e-07	1.61924e-06	down
C4B	7838.71	-0.928222	0.344945	-2.69093	0.00712535	0.0181958	down
ADH5	7682.29	-0.826525	0.130864	-6.31589	2.68618e-10	3.85854e-09	down
MXRA7	7659.81	-1.95197	0.557541	-3.50102	0.000463473	0.00158856	down
TNC	7597.46	-1.38489	0.395519	-3.50145	0.000462732	0.00158631	down
MRC2	7609.23	-0.69504	0.280195	-2.48055	0.0131179	0.0312119	down
RGS2	7889.03	-2.36612	0.309323	-7.64935	2.02001e-14	8.80491e-13	down
KLF2	7714.14	-1.64747	0.231206	-7.12552	1.03685e-12	2.73053e-11	down
TGFB1I1	7856.61	-1.80779	0.272601	-6.63165	3.31954e-11	5.98306e-10	down
PPP1R12C	8029.76	-0.794962	0.172101	-4.61917	3.85271e-06	2.11804e-05	down
SORBS2	7633.59	-2.93944	0.384973	-7.63543	2.25071e-14	9.63336e-13	down
FXYD6	7559.1	-1.89901	0.324517	-5.85179	4.86317e-09	5.19789e-08	down
C7	7205.2	-1.99984	0.646103	-3.09524	0.00196653	0.00578367	down
TM4SF1	7389.78	-0.787519	0.318656	-2.47137	0.0134596	0.0319208	down
MAFF	7418.12	-0.934776	0.240484	-3.88706	0.000101464	0.000406995	down
NCS1	7606.56	-1.85914	0.246911	-7.52957	5.09078e-14	1.9152e-12	down
PPP1CB	7502.74	-1.04263	0.179978	-5.79306	6.91156e-09	7.1573e-08	down
LAMA4	7387.31	-1.49491	0.222409	-6.72145	1.79927e-11	3.47413e-10	down
ANTXR1	6925.97	-0.96535	0.222129	-4.34591	1.38701e-05	6.80445e-05	down
BAG3	7490	-0.707217	0.216287	-3.2698	0.00107623	0.00337128	down
EID1	6943.84	-1.03449	0.140521	-7.36184	1.81393e-13	5.86927e-12	down
HTRA1	6831.85	-0.62492	0.216295	-2.8892	0.0038622	0.0106148	down
FILIP1L	7152.45	-2.20488	0.289799	-7.6083	2.77731e-14	1.14729e-12	down
SRF	7073.02	-1.16731	0.136502	-8.55154	1.21461e-17	1.36877e-15	down
SPON1	6737.27	-2.03569	0.304308	-6.68956	2.23844e-11	4.2274e-10	down
LITAF	6676.53	-0.727066	0.234768	-3.09696	0.00195516	0.00575381	down
IDS	6745.61	-0.616323	0.105632	-5.83461	5.39157e-09	5.69841e-08	down
TCIM	7007.29	-1.444	0.29427	-4.90707	9.24462e-07	5.89201e-06	down
SYNPO	6975.25	-0.931381	0.190855	-4.88005	1.0606e-06	6.67666e-06	down
MLXIP	7154.56	-1.06958	0.191687	-5.57982	2.40768e-08	2.20754e-07	down
ANGPTL2	6698.18	-1.21844	0.248659	-4.90005	9.58128e-07	6.08001e-06	down
ALDH2	6715.46	-1.67303	0.23386	-7.15398	8.42978e-13	2.26719e-11	down
IPO7	6616.06	-1.06023	0.14726	-7.19974	6.03282e-13	1.67971e-11	down
ERRFI1	6750	-1.20839	0.266164	-4.54004	5.62445e-06	3.00494e-05	down
PDK4	6603.61	-2.22294	0.38753	-5.73617	9.68443e-09	9.72598e-08	down
PDLIM7	7032.2	-2.40047	0.443799	-5.40892	6.3406e-08	5.24767e-07	down
COL16A1	6632.73	-1.95057	0.276913	-7.04397	1.86837e-12	4.58568e-11	down
SELENOM	6835.14	-1.59658	0.254844	-6.26495	3.72948e-10	5.16919e-09	down
LMCD1	6805.75	-1.85906	0.371712	-5.00135	5.69311e-07	3.79161e-06	down
JPH2	6567.58	-2.35981	0.360178	-6.55178	5.68564e-11	9.69473e-10	down
PXDN	6278.62	-0.9452	0.258273	-3.6597	0.000252514	0.000926635	down
PBX1	6093.77	-0.903243	0.184913	-4.88469	1.03594e-06	6.53221e-06	down
MAP3K20	6306.04	-2.53499	0.299297	-8.46982	2.45776e-17	2.42398e-15	down
PFKP	6206.04	-0.51989	0.210576	-2.4689	0.0135531	0.0321184	down
PI16	6060.81	-2.6056	0.500903	-5.2018	1.97369e-07	1.46234e-06	down
SMOC2	6187.28	-1.73069	0.296089	-5.84517	5.06042e-09	5.37539e-08	down
MT2A	6440.32	-0.972887	0.356143	-2.73173	0.00630023	0.0163314	down
CNN3	6039.25	-1.15611	0.222073	-5.20599	1.92969e-07	1.43317e-06	down
ANTXR2	6125.69	-1.82281	0.227958	-7.99626	1.28251e-15	7.69545e-14	down
FGFR1	6050.76	-2.25819	0.609339	-3.70596	0.000210589	0.00078866	down
PLEKHO1	6540.35	-1.23614	0.245283	-5.03965	4.66379e-07	3.16387e-06	down
FBXO32	6174.28	-1.65658	0.312466	-5.30164	1.14765e-07	8.97203e-07	down
SLC25A23	6257.58	-1.31194	0.221006	-5.9362	2.91705e-09	3.28251e-08	down
SPEG	6444.74	-2.48744	0.370451	-6.71462	1.88559e-11	3.61503e-10	down
ACKR3	6073.19	-1.14134	0.24438	-4.67034	3.00701e-06	1.6969e-05	down
TES	6020.47	-0.98638	0.237317	-4.15639	3.23319e-05	0.000144484	down
SERINC1	5850.23	-1.24797	0.153206	-8.14564	3.77267e-16	2.71991e-14	down
NPTN	5947.58	-1.0352	0.123862	-8.35767	6.39712e-17	5.61555e-15	down
DUSP3	5965.9	-1.47946	0.191597	-7.72175	1.14742e-14	5.35867e-13	down
JCHAIN	5416.63	-1.56121	0.479019	-3.25919	0.00111732	0.00348216	down
NCKAP1	5929.43	-0.75033	0.121753	-6.1627	7.15147e-10	9.20563e-09	down
CRYAB	5717.68	-2.30732	0.3956	-5.83246	5.46156e-09	5.76917e-08	down
SDC2	5822.85	-1.49629	0.216166	-6.92196	4.45453e-12	9.90179e-11	down
WWTR1	5819.55	-1.74963	0.228028	-7.6729	1.68153e-14	7.55532e-13	down
CREG1	5647.93	-0.632207	0.141613	-4.46432	8.03227e-06	4.14986e-05	down
GEM	5777.53	-2.33483	0.331855	-7.0357	1.98267e-12	4.83206e-11	down
FBN1	5512.85	-1.3406	0.376006	-3.56539	0.000363321	0.00127738	down
MYADM	5749.28	-1.9168	0.479841	-3.99465	6.47891e-05	0.000272086	down
ARHGEF12	5605.06	-0.583629	0.133139	-4.38359	1.16737e-05	5.82028e-05	down
KIF5B	5801.44	-0.863541	0.15353	-5.62457	1.85966e-08	1.74215e-07	down
ARL6IP5	5537.27	-0.548588	0.129338	-4.24151	2.22023e-05	0.000103638	down
DENND2B	5727.51	-0.709969	0.279915	-2.53637	0.0112008	0.0271861	down
TACC1	5732.61	-1.4137	0.303492	-4.65812	3.19109e-06	1.78854e-05	down
LIMS2	5784.98	-2.42993	0.312016	-7.78785	6.81584e-15	3.41892e-13	down
SDC3	5589.19	-1.42678	0.306238	-4.65907	3.17641e-06	1.78136e-05	down
PLPP1	5567.67	-0.567038	0.152469	-3.71903	0.000199988	0.000754127	down
PODN	5484.91	-1.63884	0.37443	-4.37689	1.20383e-05	5.98163e-05	down
ZFAND5	5347.13	-0.960787	0.187926	-5.11258	3.17796e-07	2.24757e-06	down
TSC22D3	5411.38	-0.921349	0.238401	-3.8647	0.000111225	0.000442085	down
ABL1	5665.92	-1.17888	0.281752	-4.1841	2.86294e-05	0.000129711	down
LIF	5516.77	-2.54634	0.390887	-6.51426	7.30506e-11	1.21076e-09	down
KCTD10	5489.27	-0.83297	0.147158	-5.66039	1.51029e-08	1.44615e-07	down
EFEMP1	5188.91	-2.13853	0.474706	-4.50496	6.63867e-06	3.48012e-05	down
PARM1	5304.83	-1.93318	0.245905	-7.86149	3.79594e-15	2.03895e-13	down
MYC	5319.38	-1.05031	0.292956	-3.5852	0.00033682	0.00119493	down
PKD1	5660.69	-1.03305	0.328463	-3.14511	0.00166027	0.00496613	down
IL6ST	5453.4	-1.17456	0.349087	-3.36467	0.000766339	0.0024911	down
FGL2	5471.74	-2.68205	0.316122	-8.48422	2.17165e-17	2.17866e-15	down
GNG12	5338.67	-1.1427	0.158924	-7.19023	6.46813e-13	1.7904e-11	down
TXNRD1	5456.14	-1.85646	0.349737	-5.30816	1.10738e-07	8.68723e-07	down
EIF3F	5287.39	-1.12186	0.390403	-2.87359	0.00405838	0.0110832	down
TUBB6	5618.53	-1.24764	0.269745	-4.62526	3.74125e-06	2.06515e-05	down
PRNP	5139.92	-1.24555	0.310575	-4.01046	6.06009e-05	0.0002566	down
CLIP3	5443.78	-2.14987	0.303399	-7.08594	1.38099e-12	3.52897e-11	down
TNFAIP3	5285.13	-2.47699	0.519733	-4.76589	1.88019e-06	1.11407e-05	down
SELENOP	4948.89	-1.29364	0.257313	-5.0275	4.96925e-07	3.35429e-06	down
FOXF1	5245.05	-1.99368	0.238062	-8.37463	5.53981e-17	5.00192e-15	down
DNAJB6	5202.57	-0.621118	0.11066	-5.61283	1.99042e-08	1.85183e-07	down
ITPKB	5345.98	-1.45061	0.196739	-7.37326	1.6651e-13	5.45284e-12	down
KCNMB1	5392	-2.12549	0.354617	-5.99378	2.05025e-09	2.37476e-08	down
SPTAN1	5117.6	-2.14472	0.384803	-5.57356	2.4959e-08	2.27632e-07	down
ODC1	5060.19	-0.741383	0.206632	-3.58794	0.000333303	0.0011837	down
LDLR	5147.37	-1.13582	0.409613	-2.77291	0.00555582	0.0146088	down
CBX7	5199.85	-1.66974	0.206228	-8.09658	5.65265e-16	3.7607e-14	down
RASSF3	5196.2	-2.03992	0.247966	-8.22661	1.92589e-16	1.49659e-14	down
CRIM1	5087.43	-1.06177	0.186913	-5.68055	1.34261e-08	1.30483e-07	down
ANXA1	5035.75	-1.0729	0.244165	-4.39415	1.11205e-05	5.57229e-05	down
MSRB3	5201.88	-2.32113	0.395136	-5.87426	4.2474e-09	4.59674e-08	down
CFL2	5266.64	-2.36029	0.335642	-7.03217	2.0334e-12	4.93338e-11	down
STAB1	5172.71	-0.793514	0.251461	-3.15562	0.00160156	0.0048095	down
MAP1B	5155.24	-2.31464	0.294603	-7.85683	3.93985e-15	2.10432e-13	down
DYNC1LI2	4998.81	-0.676836	0.116255	-5.822	5.81472e-09	6.1082e-08	down
CPXM2	5095.29	-1.86299	0.330826	-5.63132	1.78837e-08	1.68284e-07	down
MRGPRF	5129.58	-2.32874	0.378386	-6.15439	7.53663e-10	9.64903e-09	down
ARHGEF17	5046.39	-0.730206	0.167178	-4.36785	1.25478e-05	6.21036e-05	down
ENAH	5051.47	-1.82955	0.341318	-5.36026	8.31039e-08	6.69298e-07	down
RHOQ	5053.01	-1.13022	0.148458	-7.61306	2.67691e-14	1.11554e-12	down
CX3CL1	5011.46	-1.1069	0.273782	-4.04299	5.27741e-05	0.000226597	down
EIF5	4834.67	-0.518361	0.175927	-2.94645	0.00321443	0.0089842	down
ZCCHC24	4999.3	-1.76938	0.244004	-7.25143	4.12399e-13	1.21989e-11	down
IL6	4925.55	-2.48766	0.497334	-5.002	5.67379e-07	3.78273e-06	down
PJA2	4802.35	-1.85248	0.365501	-5.06832	4.0134e-07	2.75515e-06	down
FERMT2	5007.81	-1.80517	0.347032	-5.20174	1.97437e-07	1.46234e-06	down
ZBTB4	4816.44	-0.771681	0.245616	-3.14182	0.00167903	0.00501434	down
NUPR1	5303.23	-1.23906	0.297319	-4.16745	3.08021e-05	0.000138201	down
RRAS	5118.11	-1.10654	0.199562	-5.54487	2.94171e-08	2.646e-07	down
ESYT2	4947.99	-0.865121	0.167653	-5.16018	2.46718e-07	1.79372e-06	down
SELE	4756.29	-1.87381	0.497008	-3.77018	0.000163128	0.00062638	down
RNF11	4640.8	-0.593349	0.0970818	-6.11185	9.84841e-10	1.22691e-08	down
NOTCH2	4689.3	-0.697045	0.151566	-4.59894	4.24644e-06	2.31836e-05	down
PDLIM5	4746.4	-1.21969	0.191333	-6.37466	1.83371e-10	2.73341e-09	down
SH3PXD2A	4714.86	-0.506337	0.151987	-3.33145	0.000863938	0.00276802	down
PCP4	5110.16	-2.74102	0.443354	-6.18246	6.31086e-10	8.24674e-09	down
WLS	4679.5	-1.05097	0.177466	-5.92209	3.17867e-09	3.53909e-08	down
BAG2	4936.2	-2.45705	0.328067	-7.48948	6.91446e-14	2.52611e-12	down
OSMR	4613.85	-1.37006	0.282313	-4.85301	1.21604e-06	7.5425e-06	down
ITGA1	4667.55	-1.8671	0.281165	-6.64056	3.12484e-11	5.66987e-10	down
CASQ2	4752.35	-2.51105	0.400992	-6.26211	3.79802e-10	5.26035e-09	down
ETF1	4532.87	-0.595157	0.136905	-4.34722	1.37874e-05	6.76913e-05	down
RAB31	4567.25	-0.923025	0.205053	-4.50139	6.75103e-06	3.53609e-05	down
IL1R1	4441.21	-1.1865	0.26597	-4.46103	8.15681e-06	4.20161e-05	down
DMPK	4881.53	-1.6172	0.279127	-5.79378	6.88196e-09	7.13262e-08	down
FAM168B	4653.27	-1.02517	0.158081	-6.48509	8.86792e-11	1.4433e-09	down
PSD	4854.35	-2.17447	0.416249	-5.22396	1.75139e-07	1.31465e-06	down
CD248	4483.36	-0.826184	0.270551	-3.05371	0.00226034	0.00654324	down
KCTD12	4378.54	-1.44424	0.23369	-6.18014	6.40454e-10	8.35749e-09	down
MATN2	4280.25	-2.05643	0.430124	-4.78101	1.74414e-06	1.04422e-05	down
PER1	4560.83	-1.37189	0.234961	-5.83878	5.2585e-09	5.5702e-08	down
ARID5B	4556.06	-1.27777	0.240557	-5.31173	1.08588e-07	8.53271e-07	down
RBM38	4630.88	-0.577016	0.204999	-2.81473	0.00488187	0.01303	down
TGFBR2	4207.45	-0.802926	0.345636	-2.32304	0.0201771	0.0454153	down
C11orf58	4373.33	-0.68249	0.0878057	-7.77273	7.68094e-15	3.79266e-13	down
FBLN5	4379.97	-1.48509	0.275256	-5.39532	6.84027e-08	5.61222e-07	down
CDC42EP3	4522	-2.21216	0.307164	-7.20189	5.93815e-13	1.65822e-11	down
APOD	4337.71	-0.983282	0.362828	-2.71005	0.0067274	0.0173031	down
PKIG	4509.89	-1.68245	0.369194	-4.55709	5.18676e-06	2.79075e-05	down
TNXB	4166.72	-1.92953	0.590294	-3.26876	0.00108018	0.00338031	down
NNMT	4528.76	-1.10098	0.353435	-3.11508	0.00183892	0.00544894	down
ID4	4437.98	-0.678016	0.219895	-3.08336	0.00204675	0.00599267	down
CAPZB	4317.07	-0.618784	0.193791	-3.19304	0.00140783	0.0042795	down
MARVELD1	4379.11	-0.736254	0.151379	-4.86364	1.15248e-06	7.19292e-06	down
HNRNPDL	4375.36	-0.560878	0.13129	-4.27205	1.9368e-05	9.17632e-05	down
ARRDC3	4179.1	-1.18159	0.220614	-5.35594	8.51148e-08	6.8471e-07	down
PTGDS	4168.34	-1.21053	0.398409	-3.03841	0.00237827	0.00684596	down
DKK3	4217.1	-1.04909	0.243191	-4.31385	1.60434e-05	7.74439e-05	down
KLF10	4148.32	-1.14107	0.188541	-6.05212	1.42951e-09	1.71442e-08	down
NR4A2	4116.36	-1.85355	0.321079	-5.77287	7.79328e-09	8.01662e-08	down
SRGN	4116.03	-1.45588	0.306643	-4.74779	2.05648e-06	1.20723e-05	down
FMOD	4054.26	-0.893336	0.296988	-3.00799	0.00262985	0.00750973	down
SCARA5	3972.73	-2.28689	0.367069	-6.23013	4.66034e-10	6.29378e-09	down
CCND2	4358.45	-1.45054	0.374866	-3.8695	0.000109057	0.000434327	down
NES	4367.7	-0.805775	0.209593	-3.84448	0.000120809	0.000477071	down
IGFBP6	4370.75	-1.29378	0.314619	-4.11222	3.91879e-05	0.000172359	down
FYCO1	4153.47	-1.43803	0.198874	-7.23088	4.79891e-13	1.39345e-11	down
PDGFRA	3999.04	-1.73914	0.32818	-5.29934	1.16222e-07	9.06869e-07	down
PITX1	4366.41	-1.0177	0.215482	-4.72289	2.32513e-06	1.35111e-05	down
DCHS1	4248.38	-1.32199	0.213373	-6.19567	5.80359e-10	7.65242e-09	down
ENTPD1	4232.83	-1.29838	0.196079	-6.62171	3.55055e-11	6.32726e-10	down
AKAP12	4075.55	-2.14933	0.273621	-7.85515	3.99298e-15	2.12075e-13	down
PNRC2	4065.54	-0.503131	0.101871	-4.9389	7.85637e-07	5.07373e-06	down
ATL3	4215.37	-1.09623	0.150921	-7.26358	3.76965e-13	1.12208e-11	down
KLF9	4083.03	-1.88731	0.282224	-6.68728	2.27351e-11	4.27235e-10	down
HBEGF	3974.15	-1.64007	0.344105	-4.76619	1.87744e-06	1.11356e-05	down
HTRA3	4171.78	-1.08903	0.277683	-3.92184	8.78771e-05	0.000357715	down
STC1	4064.47	-1.70828	0.388237	-4.40009	1.08204e-05	5.4334e-05	down
JAM3	4122.14	-2.3591	0.312363	-7.55242	4.27233e-14	1.64985e-12	down
CAVIN2	4102.91	-2.45848	0.315445	-7.79369	6.50776e-15	3.28174e-13	down
PLS3	4006.09	-0.634985	0.151363	-4.1951	2.72748e-05	0.000124406	down
GNA12	4033.25	-0.603283	0.138241	-4.364	1.27703e-05	6.31223e-05	down
PICALM	4032.28	-0.615912	0.189551	-3.24933	0.00115678	0.00358804	down
RSU1	4023.41	-0.759811	0.14387	-5.28124	1.28309e-07	9.90178e-07	down
RCAN1	4185.66	-2.09896	0.363824	-5.76916	7.96669e-09	8.17405e-08	down
CTNNB1	3907.5	-0.551031	0.233831	-2.35654	0.0184463	0.0419528	down
GADD45A	4131.96	-0.918626	0.255634	-3.59353	0.000326231	0.00116184	down
TGFBR3	3988.73	-1.79901	0.271478	-6.62671	3.43246e-11	6.14376e-10	down
MEF2D	4089.89	-0.707483	0.154973	-4.5652	4.99017e-06	2.69339e-05	down
SLC2A3	4064.93	-1.10631	0.331895	-3.3333	0.000858216	0.00275294	down
RBFOX2	4000.42	-0.788724	0.232254	-3.39595	0.000683912	0.00225435	down
ISCU	3984.22	-0.524895	0.108798	-4.82449	1.40359e-06	8.60166e-06	down
NFIL3	3920.76	-1.79442	0.276468	-6.49051	8.55436e-11	1.39948e-09	down
PNMA1	3956.69	-1.59402	0.215209	-7.40684	1.29345e-13	4.34841e-12	down
MAN1A1	3886.29	-1.02133	0.194251	-5.25779	1.45796e-07	1.11156e-06	down
CBX6	4082.91	-0.977365	0.185866	-5.25842	1.45295e-07	1.10952e-06	down
PPP2CB	3857.9	-0.813079	0.129602	-6.27367	3.52639e-10	4.9237e-09	down
RBPMS2	4063.9	-2.25674	0.349313	-6.46051	1.04353e-10	1.66411e-09	down
BCL6	3962.45	-0.606289	0.162926	-3.72125	0.000198237	0.000748164	down
MICAL1	4287.2	-1.22817	0.384875	-3.19109	0.00141735	0.00430404	down
ITGA7	3925.61	-1.84055	0.385226	-4.77786	1.77175e-06	1.05942e-05	down
PCYOX1	3806.87	-0.522639	0.126938	-4.11727	3.83381e-05	0.000169132	down
CAPZA2	3833.86	-1.20147	0.152134	-7.89743	2.84709e-15	1.56474e-13	down
CILP	3728.01	-1.81273	0.434579	-4.17123	3.02957e-05	0.000136284	down
SEC23A	3814.74	-1.35459	0.236728	-5.72212	1.05201e-08	1.0482e-07	down
CSF1	3907.45	-0.78379	0.227076	-3.45167	0.000557135	0.00187501	down
CXCL12	3303.09	-1.8714	0.333803	-5.60631	2.06686e-08	1.9173e-07	down
CYGB	3763.23	-0.621541	0.256204	-2.42596	0.015268	0.0355778	down
ANO6	3725.02	-1.11444	0.355837	-3.13187	0.00173697	0.00517353	down
AFF4	3739.8	-0.913417	0.14156	-6.45248	1.10031e-10	1.74294e-09	down
CACNA1H	3900.26	-2.21641	0.712742	-3.10969	0.00187281	0.00553898	down
PPP1R12A	3806.82	-1.66609	0.430841	-3.86706	0.000110155	0.000438241	down
SFRP1	3620.42	-1.84402	0.417078	-4.42128	9.81169e-06	4.96635e-05	down
BMPR2	3792.45	-0.637643	0.133669	-4.77033	1.83923e-06	1.09425e-05	down
TP53INP2	3826.71	-1.36755	0.247653	-5.52205	3.35066e-08	2.97016e-07	down
FBXL5	3736.54	-0.628768	0.0974614	-6.45145	1.10782e-10	1.75163e-09	down
SMTN	3978.7	-4.74689	1.12073	-4.23552	2.28028e-05	0.00010612	down
HSPB7	3903.35	-2.50785	1.01745	-2.46484	0.0137073	0.0324261	down
PTPN11	3609.35	-1.42757	0.557492	-2.5607	0.0104462	0.0256237	down
C1orf21	3715.85	-0.961327	0.12384	-7.76268	8.3152e-15	4.06441e-13	down
PPP1R15B	3648.73	-0.748335	0.170375	-4.39228	1.12168e-05	5.6146e-05	down
DDX3X	3600.05	-0.596234	0.255972	-2.32929	0.0198436	0.044739	down
CXCL8	3648.49	-1.66355	0.462608	-3.59603	0.000323109	0.00115203	down
RASL12	3819.33	-1.87068	0.283584	-6.59655	4.20823e-11	7.35413e-10	down
SBSPON	3839.08	-2.36991	0.379384	-6.24672	4.19152e-10	5.72644e-09	down
CLEC3B	3766.75	-2.26397	0.335628	-6.74548	1.52523e-11	2.97223e-10	down
AXL	3730.55	-1.12535	0.228552	-4.92384	8.48623e-07	5.46004e-06	down
CAVIN3	3946.94	-1.12151	0.273151	-4.10583	4.02865e-05	0.00017674	down
MACF1	3717.47	-1.133	0.451028	-2.51205	0.0120032	0.0288678	down
PPP1R3B	3723.19	-1.81563	0.263877	-6.8806	5.96006e-12	1.28712e-10	down
FZD7	3644.16	-1.93278	0.212686	-9.08747	1.01372e-19	2.11221e-17	down
FOXN3	3603.07	-1.1798	0.180288	-6.544	5.9895e-11	1.01316e-09	down
RNF145	3438.37	-1.0935	0.447112	-2.4457	0.0144573	0.033981	down
NXN	3640.63	-1.24597	0.190031	-6.5567	5.50116e-11	9.38861e-10	down
AK3	3572.14	-0.616743	0.105148	-5.86549	4.4782e-09	4.83273e-08	down
GABARAPL1	3522.21	-1.09835	0.167117	-6.57234	4.95294e-11	8.5143e-10	down
CFLAR	3684.19	-0.671514	0.106922	-6.28041	3.37674e-10	4.74269e-09	down
NEURL1B	3570.1	-1.08713	0.227645	-4.77554	1.79224e-06	1.07032e-05	down
ADAM19	3684.07	-1.68636	0.311255	-5.41795	6.02872e-08	5.02022e-07	down
FEM1B	3616.89	-0.866036	0.132834	-6.5197	7.04485e-11	1.17379e-09	down
PLEKHO2	3610.79	-0.761513	0.168884	-4.50909	6.51076e-06	3.42347e-05	down
SLC39A14	3542.77	-1.39539	0.272364	-5.12325	3.00312e-07	2.13506e-06	down
CD55	3333.15	-1.10009	0.293678	-3.74591	0.000179741	0.000683663	down
SOGA1	3604.24	-0.70011	0.149163	-4.6936	2.68442e-06	1.53357e-05	down
RARRES2	3650.94	-1.05562	0.274406	-3.84695	0.000119597	0.00047273	down
SNX19	3473.21	-0.564614	0.153451	-3.67944	0.000233746	0.000864961	down
CALCOCO1	3507.73	-0.987019	0.161642	-6.1062	1.02031e-09	1.2661e-08	down
AMOTL1	3572.68	-1.78156	0.370373	-4.81018	1.50797e-06	9.1517e-06	down
TSPYL2	3722.15	-1.50645	0.209121	-7.20374	5.85842e-13	1.64079e-11	down
EIF4A2	3368.72	-1.03378	0.171569	-6.02545	1.6864e-09	1.98855e-08	down
CCDC50	3480.33	-1.20377	0.150957	-7.97426	1.53292e-15	8.99867e-14	down
KPNA4	3471.38	-0.788654	0.134776	-5.8516	4.86875e-09	5.19799e-08	down
EGFR	3398.24	-0.51203	0.177174	-2.88998	0.0038527	0.0105902	down
ISLR	3489.86	-1.624	0.299754	-5.41778	6.03429e-08	5.02266e-07	down
PEX14	3688.03	-0.983195	0.182992	-5.37288	7.74898e-08	6.28436e-07	down
SEMA4C	3376.16	-0.630222	0.259767	-2.42611	0.0152618	0.0355677	down
DPYSL2	3436.95	-1.24258	0.29196	-4.25598	2.08134e-05	9.78293e-05	down
ARIH1	3396.66	-0.530793	0.101873	-5.21034	1.88499e-07	1.40217e-06	down
DPT	3354.55	-2.88353	0.371982	-7.75179	9.06027e-15	4.37129e-13	down
OLFML2A	3446.54	-0.540081	0.221668	-2.43644	0.0148327	0.0347213	down
LAMC3	3407.17	-1.05836	0.256166	-4.13152	3.60367e-05	0.000159722	down
TMEM245	3356.75	-1.11359	0.142792	-7.79871	6.25413e-15	3.16225e-13	down
UGCG	3366.12	-0.965138	0.231417	-4.17055	3.03865e-05	0.00013666	down
SEL1L	3329.09	-0.655494	0.127062	-5.15883	2.485e-07	1.80529e-06	down
PHF1	3505.7	-0.717416	0.130832	-5.48349	4.17024e-08	3.59074e-07	down
TMEM47	3415.36	-1.28349	0.226794	-5.65927	1.52022e-08	1.45434e-07	down
BNIP3L	3252.27	-0.519807	0.123046	-4.22451	2.39466e-05	0.000110826	down
MYOCD	3466.15	-2.64324	0.356628	-7.41177	1.24628e-13	4.20475e-12	down
HSPA2	3450.49	-1.71002	0.298591	-5.72697	1.02242e-08	1.0214e-07	down
VEGFB	3459.1	-0.540273	0.169074	-3.19549	0.00139594	0.00424786	down
FAM114A1	3352.95	-0.793887	0.117013	-6.78464	1.16378e-11	2.33014e-10	down
SH3PXD2B	3305.73	-0.593633	0.148318	-4.00245	6.26909e-05	0.000264151	down
SNX9	3302.41	-0.829242	0.310177	-2.67345	0.00750755	0.0190793	down
SETD7	3214.06	-1.32903	0.163973	-8.10521	5.26527e-16	3.57831e-14	down
CMPK1	3287.46	-0.650814	0.159771	-4.07341	4.63303e-05	0.000201161	down
SPSB1	3326.11	-0.828292	0.263232	-3.14663	0.00165166	0.00494194	down
GNAQ	3315.99	-1.0674	0.164783	-6.47758	9.32032e-11	1.50787e-09	down
F13A1	3072.94	-0.980848	0.348489	-2.81458	0.00488416	0.0130324	down
WFS1	3381.15	-0.789971	0.263744	-2.99522	0.00274248	0.00778913	down
NR4A3	3180.1	-2.62224	0.780016	-3.36178	0.000774414	0.00251389	down
TAB2	3178.68	-0.628655	0.224196	-2.80405	0.00504658	0.0134036	down
SDCBP	3111.5	-0.829321	0.205954	-4.02673	5.65591e-05	0.000241101	down
SETD3	3278.96	-0.834665	0.100604	-8.29651	1.07217e-16	8.99533e-15	down
TRIM44	3174.26	-0.534395	0.129861	-4.11512	3.86974e-05	0.000170558	down
JCAD	3288.19	-1.704	0.242256	-7.03388	2.00864e-12	4.88279e-11	down
PXDC1	3358.75	-0.993185	0.179147	-5.54398	2.95676e-08	2.65576e-07	down
PDZRN3	3233.98	-2.20868	0.287218	-7.6899	1.47248e-14	6.72762e-13	down
ADCY5	3295.33	-2.20598	0.309026	-7.1385	9.43557e-13	2.51696e-11	down
ELOVL5	3160.87	-0.597341	0.246746	-2.42087	0.0154833	0.0360132	down
PRUNE2	3208.19	-4.00504	1.05458	-3.79775	0.000146017	0.000566298	down
SDHD	3125.59	-0.62171	0.1006	-6.18003	6.40884e-10	8.35749e-09	down
CAB39	3111.21	-0.841659	0.127693	-6.59127	4.36072e-11	7.58565e-10	down
HEG1	3129.53	-0.716412	0.241594	-2.96536	0.00302329	0.0085127	down
H2AZ2	3207.2	-0.708709	0.131707	-5.38093	7.41014e-08	6.04328e-07	down
MGLL	3142.86	-1.37435	0.315912	-4.35041	1.35884e-05	6.68179e-05	down
CCDC3	3191.35	-0.678634	0.279525	-2.42781	0.0151904	0.035437	down
DEGS1	3199.05	-1.11658	0.17789	-6.2768	3.45618e-10	4.84351e-09	down
INPP5A	3236.93	-0.957401	0.136091	-7.03498	1.99284e-12	4.85062e-11	down
ATP1A2	3172.93	-2.71091	0.350143	-7.7423	9.76376e-15	4.66324e-13	down
ADH1B	2832.43	-2.68064	0.490013	-5.47055	4.48642e-08	3.82152e-07	down
MTURN	3160.99	-1.82277	0.202912	-8.98303	2.63409e-19	4.54045e-17	down
RCAN2	3050.72	-2.11965	0.2816	-7.52718	5.18482e-14	1.94287e-12	down
DACT3	3189.72	-2.07398	0.317736	-6.52737	6.69331e-11	1.11817e-09	down
FCGRT	3120.59	-0.591848	0.200227	-2.95589	0.00311772	0.00874614	down
MAP7D1	3205.56	-0.694945	0.192777	-3.60492	0.000312254	0.00111689	down
GNA13	3095.28	-0.611943	0.135476	-4.51697	6.27314e-06	3.316e-05	down
RAB21	3124.92	-0.764997	0.118573	-6.45169	1.10607e-10	1.7506e-09	down
OLFML3	3018.41	-1.70959	0.266097	-6.42469	1.32139e-10	2.05368e-09	down
BOK	3251.37	-0.708605	0.20325	-3.48637	0.000489628	0.00167005	down
PMP22	2975.84	-3.18699	1.02836	-3.09911	0.00194102	0.00571929	down
KLF13	3055.61	-0.512695	0.149486	-3.42973	0.000604184	0.00201724	down
VASN	3142.63	-0.912283	0.2547	-3.58179	0.000341243	0.00120805	down
ARL1	3095.95	-0.502572	0.0843035	-5.96146	2.49996e-09	2.84866e-08	down
CREB3L1	3062.1	-0.802216	0.298276	-2.68951	0.00715574	0.018266	down
PCDHGC3	3028.73	-0.698052	0.286112	-2.43978	0.0146962	0.0344527	down
TMX4	3026.75	-1.05061	0.142884	-7.35287	1.93998e-13	6.22401e-12	down
CTIF	3250.36	-0.860239	0.243597	-3.53141	0.000413355	0.00143415	down
YPEL5	3063.6	-0.579821	0.0902906	-6.42172	1.34741e-10	2.08787e-09	down
PAFAH1B1	3053.36	-0.553262	0.153339	-3.6081	0.000308447	0.00110578	down
STX12	3010.33	-0.700597	0.114964	-6.09406	1.10083e-09	1.35275e-08	down
NR2F1	2978.65	-1.38559	0.228252	-6.07041	1.27581e-09	1.54573e-08	down
TPSB2	2929.73	-2.43125	0.866852	-2.80469	0.00503642	0.0133822	down
SMG1	3046.2	-0.575748	0.108208	-5.32078	1.03323e-07	8.14598e-07	down
P2RX1	3120.15	-2.66747	0.35598	-7.49333	6.71493e-14	2.4627e-12	down
SERPINB1	3000.58	-0.682401	0.189911	-3.59326	0.000326566	0.00116282	down
TCEAL4	3142.81	-1.08912	0.155429	-7.00718	2.43167e-12	5.76955e-11	down
MYZAP	3142.95	-2.05561	0.269717	-7.62134	2.5105e-14	1.05547e-12	down
MAOB	3069.75	-2.35823	0.335843	-7.02182	2.18995e-12	5.25617e-11	down
OSR1	3231.27	-0.679936	0.260343	-2.61169	0.00900958	0.0224807	down
SVEP1	2936.67	-1.89039	0.364187	-5.19072	2.09478e-07	1.54429e-06	down
NFIC	3072.65	-1.00882	0.347812	-2.90047	0.00372599	0.0102672	down
PPP2R5A	3020.84	-1.14982	0.126585	-9.08332	1.05311e-19	2.14711e-17	down
ACKR1	2946.23	-1.12003	0.411084	-2.72457	0.00643847	0.0166344	down
ELL2	3029.97	-1.24474	0.242708	-5.12855	2.91985e-07	2.07976e-06	down
SCARA3	3066.58	-0.709501	0.265984	-2.66746	0.00764278	0.0193918	down
FBXO31	3146.51	-0.627445	0.107225	-5.85169	4.86608e-09	5.19799e-08	down
PDLIM4	3159.17	-1.00998	0.244846	-4.12495	3.70821e-05	0.000163934	down
CNIH1	2935.7	-0.514236	0.113765	-4.52015	6.17945e-06	3.27013e-05	down
RAP1A	3012.05	-0.961136	0.407343	-2.35952	0.0182984	0.0416614	down
WEE1	2783.35	-0.813919	0.332605	-2.4471	0.0144011	0.0338658	down
RDH10	2974.83	-1.07752	0.251334	-4.28719	1.80946e-05	8.62687e-05	down
IRAG1	3002.03	-1.81944	0.76482	-2.37891	0.0173641	0.0397921	down
CDS2	2952	-0.597627	0.0972774	-6.14354	8.07038e-10	1.02493e-08	down
ALDH1A3	2795.44	-1.23643	0.31045	-3.9827	6.81378e-05	0.000284072	down
SORBS3	2953.32	-0.72843	0.232264	-3.13622	0.00171142	0.00510143	down
CHSY1	2879.58	-0.825999	0.225106	-3.66937	0.000243145	0.000895371	down
KCTD20	2903.17	-0.589982	0.146489	-4.02749	5.63756e-05	0.000240427	down
TBC1D1	3056.43	-1.43264	0.533389	-2.68593	0.00723291	0.0184407	down
TRIM47	3003.12	-0.86696	0.187424	-4.62566	3.73399e-06	2.06174e-05	down
KCNMA1	2916.79	-3.11289	1.03975	-2.99388	0.00275454	0.00781868	down
TWSG1	3010.11	-0.661485	0.155298	-4.25947	2.04917e-05	9.65322e-05	down
CAV2	2939.69	-1.17657	0.170202	-6.9128	4.75191e-12	1.05013e-10	down
CPQ	2895.01	-1.08369	0.178054	-6.08626	1.15577e-09	1.41112e-08	down
TOR1AIP1	2903.09	-1.43177	0.317388	-4.5111	6.44924e-06	3.40015e-05	down
RAB23	2923.18	-2.53039	0.308459	-8.20333	2.33812e-16	1.78045e-14	down
CLIP1	2919.87	-1.71107	0.376359	-4.54639	5.45739e-06	2.92227e-05	down
RABGAP1	2895.82	-1.02724	0.132137	-7.77404	7.60229e-15	3.76363e-13	down
FSTL3	3000.89	-1.18384	0.239376	-4.94553	7.59381e-07	4.91756e-06	down
CSNK1A1	2950.99	-0.540462	0.169851	-3.18197	0.00146275	0.00442701	down
SEC62	2912	-0.660732	0.105142	-6.28416	3.29635e-10	4.64355e-09	down
CDV3	2814.94	-0.744301	0.180991	-4.11236	3.9164e-05	0.000172294	down
PLN	3018.04	-2.37717	0.400857	-5.93022	3.02531e-09	3.38824e-08	down
EFR3A	2885.99	-0.779883	0.127743	-6.10507	1.02753e-09	1.2734e-08	down
ITGA8	2841.72	-1.98586	0.257492	-7.71233	1.23542e-14	5.69948e-13	down
RAMP1	3078.36	-1.77021	0.353351	-5.00977	5.44937e-07	3.64663e-06	down
ARHGAP10	2907.77	-1.53095	0.212552	-7.2027	5.90322e-13	1.6509e-11	down
OSBPL10	2813.61	-1.8715	0.30047	-6.22859	4.70653e-10	6.34712e-09	down
STK40	2853.29	-1.02646	0.29775	-3.44738	0.000566059	0.00190133	down
SMARCA5	2778.94	-0.544643	0.111821	-4.87068	1.11212e-06	6.96628e-06	down
FKBP5	2746.41	-1.3434	0.519929	-2.58381	0.00977154	0.0241499	down
NFIX	2783.55	-1.77422	0.301887	-5.87709	4.17542e-09	4.53178e-08	down
NACC2	2843.5	-2.03348	0.363111	-5.60015	2.14171e-08	1.97803e-07	down
EPN2	2821.51	-0.808446	0.304044	-2.65898	0.00783783	0.0198205	down
CPE	2724.85	-1.2739	0.294948	-4.31905	1.56699e-05	7.57373e-05	down
LBR	2776.96	-1.09836	0.389311	-2.82129	0.00478302	0.0128093	down
FAM20C	2831.05	-1.02467	0.268403	-3.81766	0.000134725	0.00052627	down
ANKRD40	2796.9	-0.548396	0.089894	-6.10048	1.05752e-09	1.3046e-08	down
KLHL21	2904.83	-0.777535	0.262296	-2.96434	0.00303333	0.00853717	down
ASB2	2929.03	-2.67359	0.44174	-6.05242	1.4269e-09	1.71237e-08	down
OAT	2727.26	-1.1736	0.196656	-5.96776	2.40529e-09	2.7507e-08	down
TIPARP	2639.16	-1.3691	0.386715	-3.54033	0.000399629	0.00139264	down
ABI3BP	2683.02	-2.21981	0.355301	-6.24769	4.16564e-10	5.69875e-09	down
NEK7	2830.26	-1.03707	0.15	-6.91377	4.71927e-12	1.04535e-10	down
NRP2	2734.04	-1.66496	0.356178	-4.67451	2.94659e-06	1.66777e-05	down
HIC1	2866.7	-0.582737	0.164559	-3.5412	0.000398305	0.0013888	down
BCL2L2	2784.07	-1.41963	0.202142	-7.02291	2.17301e-12	5.22211e-11	down
ADAM33	3095.43	-2.43148	0.391999	-6.20276	5.54807e-10	7.36177e-09	down
RSL24D1	2789.94	-0.699579	0.135074	-5.17922	2.22816e-07	1.63057e-06	down
ZFR	2672.08	-0.578269	0.14172	-4.08037	4.49642e-05	0.000195677	down
CD99L2	2766.84	-1.16034	0.265615	-4.36851	1.25099e-05	6.19321e-05	down
AKIRIN1	2649.18	-0.533333	0.158649	-3.36171	0.000774627	0.00251416	down
SLC40A1	2560.15	-0.751795	0.244737	-3.07185	0.0021274	0.00621055	down
SPAG9	2660.33	-1.19452	0.334693	-3.569	0.000358342	0.00126175	down
RNF115	2805.91	-0.965834	0.170178	-5.67545	1.38328e-08	1.33682e-07	down
FUNDC2	2723.61	-0.564013	0.0880974	-6.40215	1.53203e-10	2.33511e-09	down
MCFD2	2642.93	-0.587826	0.151275	-3.8858	0.000101992	0.000408593	down
CELF1	2762.06	-0.666263	0.2017	-3.30323	0.000955781	0.00303002	down
CDH11	2627.07	-1.60254	0.560047	-2.86144	0.00421721	0.0114823	down
FOSL1	2711.34	-1.10541	0.324902	-3.4023	0.000668215	0.00220771	down
RBMS1	2641.67	-0.780371	0.234086	-3.3337	0.000856993	0.00274948	down
FNBP1	2707.74	-2.20912	0.488661	-4.52077	6.16159e-06	3.26341e-05	down
ROCK1	2701.11	-1.43148	0.147036	-9.73556	2.12641e-22	9.16336e-20	down
PPP3R1	2647.74	-0.502569	0.0789986	-6.36175	1.99469e-10	2.9433e-09	down
SGCB	2690.43	-1.67021	0.196767	-8.48823	2.09809e-17	2.11606e-15	down
TGFB3	2649.77	-1.86236	0.319899	-5.8217	5.82504e-09	6.1143e-08	down
RBL2	2514.12	-0.674081	0.272164	-2.47674	0.0132588	0.0315037	down
PURB	2663.57	-0.505083	0.0974479	-5.18311	2.18216e-07	1.60123e-06	down
SRPX	2635.2	-1.55009	0.368074	-4.21137	2.53827e-05	0.000116533	down
SHROOM3	2754.29	-1.77846	0.311001	-5.7185	1.07467e-08	1.06797e-07	down
PKDCC	2749.57	-2.4318	0.346078	-7.02673	2.11428e-12	5.09741e-11	down
NCKAP1L	2728.41	-1.43787	0.296068	-4.85654	1.19456e-06	7.42139e-06	down
GAS7	2594.55	-1.76223	0.272189	-6.47429	9.52575e-11	1.53737e-09	down
RHOBTB3	2578.58	-0.80152	0.213021	-3.76263	0.000168138	0.000644053	down
SNTA1	2750.39	-1.00535	0.1994	-5.0419	4.60942e-07	3.13108e-06	down
TCEA1	2579.24	-0.505472	0.216753	-2.33201	0.0197	0.0444523	down
INSIG1	2577.41	-1.16256	0.244303	-4.75867	1.94872e-06	1.15108e-05	down
TEAD1	2614.42	-1.63401	0.229049	-7.13389	9.75744e-13	2.59482e-11	down
EFEMP2	2685.83	-0.82922	0.201635	-4.11248	3.91436e-05	0.000172245	down
NSA2	2577.81	-0.582666	0.119706	-4.86746	1.13043e-06	7.07161e-06	down
PAWR	2676.98	-0.950365	0.180738	-5.25826	1.45426e-07	1.11008e-06	down
TMOD1	2686.44	-2.26203	0.313394	-7.21784	5.28196e-13	1.49974e-11	down
EEF2K	2615.26	-0.753843	0.134221	-5.61642	1.94953e-08	1.81825e-07	down
LHFPL2	2526.92	-0.74485	0.208854	-3.56637	0.000361965	0.00127332	down
SYNCRIP	2499.44	-0.691091	0.276668	-2.49791	0.0124929	0.0298899	down
NFKBIZ	2546.15	-1.34665	0.271235	-4.9649	6.8735e-07	4.50029e-06	down
ZBTB47	2673.53	-0.969748	0.190085	-5.10165	3.36699e-07	2.35839e-06	down
YAP1	2556.88	-1.23354	0.217053	-5.68311	1.3227e-08	1.28746e-07	down
PAIP2	2501.42	-0.637643	0.117871	-5.40968	6.31373e-08	5.23457e-07	down
ESD	2544.27	-0.737064	0.105137	-7.0105	2.37476e-12	5.64259e-11	down
TBL1X	2496.66	-1.42073	0.414391	-3.42847	0.000606984	0.00202517	down
WAC	2484.5	-0.718639	0.194897	-3.68728	0.000226666	0.000842708	down
NFIA	2561.73	-1.59993	0.18353	-8.71753	2.84342e-18	3.82369e-16	down
THSD4	2508.95	-1.29762	0.216308	-5.99893	1.98621e-09	2.31046e-08	down
RBM25	2584.98	-0.518782	0.123002	-4.21766	2.46853e-05	0.000113689	down
SLC25A4	2574.41	-1.62275	0.206732	-7.84951	4.17671e-15	2.20598e-13	down
CUEDC1	2579.37	-1.01838	0.171025	-5.95459	2.6072e-09	2.96089e-08	down
HNRNPH3	2461	-0.603355	0.113362	-5.32238	1.0242e-07	8.07813e-07	down
DNMBP	2523.37	-0.519879	0.159944	-3.25038	0.0011525	0.0035771	down
FNBP4	2580.75	-0.524289	0.11672	-4.49185	7.06078e-06	3.68509e-05	down
HERC1	2504.71	-0.628746	0.0848754	-7.40788	1.28338e-13	4.32223e-12	down
LAMA2	2390.52	-1.8054	0.29224	-6.17779	6.50039e-10	8.47105e-09	down
SOWAHC	2350.67	-0.936568	0.276035	-3.39294	0.000691479	0.00227584	down
KLHL42	2526.03	-1.59445	0.186044	-8.57025	1.03264e-17	1.20864e-15	down
CDR2	2514.69	-1.08183	0.165196	-6.54876	5.80149e-11	9.88339e-10	down
RPS6KA2	2364.73	-1.05737	0.428987	-2.46481	0.0137085	0.0324261	down
SATB1	2457.75	-0.989023	0.16191	-6.10846	1.00595e-09	1.24992e-08	down
EMP3	2319.74	-1.30483	0.221882	-5.88074	4.08446e-09	4.4465e-08	down
PTPN12	2452.14	-0.518484	0.117801	-4.40134	1.07585e-05	5.40521e-05	down
AGFG1	2384.89	-0.542141	0.120952	-4.48229	7.38472e-06	3.84147e-05	down
DAB2	2449.42	-0.612763	0.250306	-2.44805	0.014363	0.0337845	down
WFDC1	2527.85	-1.64971	0.245821	-6.71101	1.93285e-11	3.69443e-10	down
SIK2	2408.88	-0.880581	0.122001	-7.2178	5.28361e-13	1.49974e-11	down
LIX1L	2413.07	-1.22967	0.181593	-6.77156	1.27402e-11	2.5295e-10	down
ACO1	2414.27	-0.528064	0.135684	-3.89188	9.94719e-05	0.000399849	down
LRPPRC	2311.16	-0.75014	0.27493	-2.72848	0.00636271	0.0164723	down
F3	2345.59	-1.34689	0.314785	-4.27876	1.8794e-05	8.9267e-05	down
RPS6KA3	2345.58	-0.813817	0.161927	-5.02583	5.01268e-07	3.37879e-06	down
ADGRD1	2404.83	-2.69218	0.405503	-6.63912	3.15572e-11	5.71101e-10	down
STK38L	2484.39	-1.39958	0.224919	-6.22259	4.89018e-10	6.56676e-09	down
FAM83D	2548.63	-2.09804	0.437909	-4.79105	1.65912e-06	9.98049e-06	down
PLK2	2375.42	-0.665567	0.278578	-2.38916	0.016887	0.0388209	down
ZBTB38	2378.28	-1.40219	0.497619	-2.8178	0.00483543	0.0129261	down
LATS2	2384.86	-1.60414	0.21029	-7.62825	2.37954e-14	1.00711e-12	down
DENND5A	2349.14	-1.19481	0.503065	-2.37506	0.0175463	0.0401564	down
UTRN	2326.42	-1.06991	0.215777	-4.95839	7.10815e-07	4.63312e-06	down
AGO2	2431.96	-0.656208	0.122786	-5.3443	9.0765e-08	7.25852e-07	down
NFASC	2472.23	-1.82582	0.258245	-7.0701	1.54818e-12	3.9036e-11	down
SPTSSA	2339.67	-0.597305	0.144375	-4.13719	3.51587e-05	0.000156123	down
KMT2A	2378.75	-0.569559	0.225818	-2.5222	0.0116623	0.0281586	down
DDR2	2294.24	-2.81885	1.00882	-2.7942	0.00520276	0.0137759	down
CCDC71L	2336.78	-1.3963	0.302992	-4.60837	4.05837e-06	2.22337e-05	down
SERPINE2	2325.93	-1.42745	0.365946	-3.90072	9.59079e-05	0.000387114	down
EIF1B	2326.22	-0.797803	0.116283	-6.86088	6.84379e-12	1.45314e-10	down
CREBL2	2268.46	-0.575999	0.0951541	-6.05333	1.41885e-09	1.70379e-08	down
STX7	2362.44	-0.832592	0.112256	-7.41691	1.19883e-13	4.08097e-12	down
TMEM158	1435.89	-0.819978	0.237376	-3.45435	0.000551625	0.00185944	down
SRSF5	2387.18	-1.31064	0.282006	-4.64755	3.35898e-06	1.87268e-05	down
GYG1	2394.85	-0.570862	0.191785	-2.97657	0.00291489	0.00823439	down
TRAK2	2324.74	-0.90712	0.166745	-5.44017	5.32292e-08	4.45795e-07	down
PTP4A1	2248.74	-1.00292	0.171056	-5.86313	4.54215e-09	4.89896e-08	down
FBXW2	2275.71	-0.576124	0.100024	-5.75984	8.4194e-09	8.59667e-08	down
FGF7	2269.08	-2.04643	0.373833	-5.4742	4.395e-08	3.76734e-07	down
DDX3Y	2340.92	-1.25539	0.373077	-3.36496	0.000765545	0.00248894	down
PLIN4	2631.08	-1.34333	0.588294	-2.28343	0.022405	0.0498557	down
SMAD4	2224.12	-0.832436	0.232407	-3.5818	0.000341235	0.00120805	down
PPP1R14A	2560.3	-1.91103	0.326083	-5.86056	4.6132e-09	4.95867e-08	down
COL4A6	2397.58	-1.97336	0.535935	-3.68209	0.000231332	0.000858037	down
RBFOX3	2400.98	-2.61748	0.426347	-6.13932	8.28762e-10	1.05041e-08	down
MAPRE2	2277.42	-0.995368	0.277964	-3.58092	0.000342388	0.0012112	down
SLMAP	2362.37	-2.5099	0.587939	-4.26899	1.96362e-05	9.27789e-05	down
CIZ1	2384.22	-0.654424	0.222356	-2.94314	0.00324906	0.00906896	down
AMOTL2	2234.6	-1.14195	0.487908	-2.3405	0.0192577	0.0435578	down
BMERB1	2255.02	-1.37171	0.206474	-6.64348	3.06363e-11	5.58017e-10	down
SLC12A4	2266.8	-0.65696	0.136929	-4.79783	1.60398e-06	9.6795e-06	down
RALGDS	2189.72	-1.18425	0.345003	-3.43257	0.000597879	0.00199795	down
P3H3	2336.3	-0.792368	0.202667	-3.90971	9.24077e-05	0.00037463	down
CXCL2	2270.07	-2.14845	0.485502	-4.42522	9.63438e-06	4.88965e-05	down
PAM	2157.37	-1.5308	0.477707	-3.20449	0.00135304	0.00412857	down
MOB2	2391.3	-1.31229	0.210077	-6.24671	4.19192e-10	5.72644e-09	down
RUSC2	2251.1	-1.9377	0.662388	-2.92533	0.00344096	0.00955118	down
SHISAL1	2280.28	-2.65228	0.355511	-7.46046	8.62207e-14	3.06722e-12	down
SSBP3	2293.23	-0.750366	0.246178	-3.04806	0.00230321	0.00665616	down
STEAP4	2139.18	-1.11091	0.360196	-3.08418	0.00204111	0.00597984	down
KDSR	2253.11	-0.570673	0.0978026	-5.83494	5.38092e-09	5.69044e-08	down
CUL3	2191.01	-0.599529	0.131218	-4.56896	4.90161e-06	2.64936e-05	down
ANKRD13A	2214.75	-1.07002	0.184826	-5.78936	7.06569e-09	7.30892e-08	down
OSBPL5	2264.48	-0.673584	0.134096	-5.02316	5.08271e-07	3.42356e-06	down
ERC1	2269.5	-0.62365	0.236839	-2.63322	0.00845784	0.0212381	down
UGP2	2277.39	-1.20777	0.200352	-6.02821	1.6579e-09	1.96104e-08	down
NUMBL	2317.47	-0.826021	0.14214	-5.8113	6.19888e-09	6.48659e-08	down
SESTD1	2210.25	-1.132	0.151385	-7.47763	7.56722e-14	2.74321e-12	down
SNTB2	2224.08	-0.938633	0.128263	-7.31802	2.5165e-13	7.84792e-12	down
PRKAR1A	2105.44	-0.852022	0.313626	-2.71668	0.00659396	0.0170153	down
GYPC	2255.8	-1.55393	0.250794	-6.19603	5.79034e-10	7.64558e-09	down
HIBADH	2149.46	-0.627686	0.110172	-5.69735	1.21687e-08	1.19364e-07	down
SLAIN2	2205.12	-0.831585	0.107131	-7.76233	8.33845e-15	4.06441e-13	down
ARFGAP3	2180.34	-0.603075	0.124349	-4.84986	1.23552e-06	7.66077e-06	down
SUCLG2	2120.69	-0.61594	0.126746	-4.85964	1.176e-06	7.32285e-06	down
USP12	2240.48	-1.57434	0.195181	-8.06607	7.25992e-16	4.65052e-14	down
PAMR1	2144.01	-1.53705	0.461203	-3.33269	0.000860098	0.0027583	down
NIPSNAP2	2166.04	-0.705886	0.137061	-5.15018	2.60239e-07	1.88408e-06	down
TCF21	2120.86	-2.20022	0.281729	-7.80971	5.73191e-15	2.91375e-13	down
TXNDC15	2204.28	-0.6768	0.0893196	-7.57728	3.52887e-14	1.40865e-12	down
ENSG00000285976	2156.93	-1.24619	0.274515	-4.53959	5.63642e-06	3.00879e-05	down
MAF	2139.78	-0.992906	0.208157	-4.76999	1.84233e-06	1.09574e-05	down
KLF4	2047.69	-1.28982	0.272385	-4.73529	2.1874e-06	1.27774e-05	down
PLAUR	2148.59	-1.14194	0.315942	-3.6144	0.000301048	0.00108212	down
UAP1	2139.63	-1.0509	0.215184	-4.88373	1.04096e-06	6.5617e-06	down
BTBD1	2120.09	-0.638211	0.123927	-5.1499	2.60626e-07	1.88543e-06	down
PRKCA	2204.78	-0.926959	0.19623	-4.72384	2.31438e-06	1.34569e-05	down
CD47	2127.5	-0.529146	0.175383	-3.01709	0.00255211	0.00729981	down
PDE4D	2208.77	-2.03366	0.346253	-5.87334	4.27093e-09	4.61957e-08	down
SBDS	2209.2	-0.888352	0.185643	-4.78526	1.70763e-06	1.0244e-05	down
KLHL5	2173.85	-1.61333	0.237867	-6.78247	1.18138e-11	2.36289e-10	down
ATP8B2	2160.48	-1.3821	0.219	-6.31097	2.77287e-10	3.97703e-09	down
ANAPC16	2151.74	-0.657874	0.106295	-6.18911	6.05049e-10	7.9565e-09	down
RASA3	2135.49	-1.00519	0.197149	-5.09862	3.42141e-07	2.38856e-06	down
SMAD7	2089.73	-0.76565	0.18109	-4.228	2.35773e-05	0.000109303	down
TRIP10	2333.51	-0.535076	0.186143	-2.87454	0.00404615	0.0110562	down
NT5DC3	2299.12	-1.59774	0.363266	-4.39826	1.09123e-05	5.47521e-05	down
VEZF1	2068.19	-0.780172	0.195734	-3.98588	6.72299e-05	0.000280781	down
KMT2E	2125.69	-0.723882	0.316674	-2.28589	0.0222607	0.049593	down
ARHGEF25	2234.12	-1.83373	0.25164	-7.28713	3.16627e-13	9.66758e-12	down
DIXDC1	2116.53	-2.74437	0.386498	-7.10061	1.24207e-12	3.20856e-11	down
KIF13A	2150.19	-1.6905	0.237963	-7.10403	1.21172e-12	3.15162e-11	down
BNIP2	2093.7	-0.738013	0.112977	-6.5324	6.47219e-11	1.08409e-09	down
ADRA2A	2057.87	-1.55306	0.378608	-4.10202	4.09566e-05	0.000179307	down
MECP2	2114.32	-0.725847	0.285756	-2.54009	0.0110823	0.0269441	down
GLIPR2	2143.39	-1.33864	0.236239	-5.66645	1.45788e-08	1.40089e-07	down
YTHDC1	2186.65	-0.559608	0.126126	-4.43691	9.12615e-06	4.65539e-05	down
S1PR3	2060.3	-1.14145	0.407165	-2.80341	0.00505651	0.0134276	down
IPO8	2082.09	-0.602671	0.100752	-5.98171	2.20813e-09	2.54364e-08	down
LRRFIP1	2031.23	-1.48379	0.293202	-5.06064	4.17846e-07	2.85711e-06	down
DLC1	2039.68	-1.09018	0.24327	-4.48136	7.41704e-06	3.85511e-05	down
TMEM176B	2023.99	-0.928503	0.31254	-2.97083	0.00296994	0.00838115	down
TPST1	2063.35	-1.61815	0.222049	-7.28736	3.16094e-13	9.66758e-12	down
GLS	2119.99	-1.16816	0.18182	-6.4248	1.32045e-10	2.05368e-09	down
TMEM119	2014.51	-1.46615	0.312222	-4.69587	2.65478e-06	1.51893e-05	down
SYNE2	2006.55	-0.50434	0.198152	-2.54522	0.0109209	0.0266192	down
MBNL1	2212.76	-2.03349	0.715011	-2.844	0.00445511	0.0120298	down
RND3	2168.02	-1.22601	0.37221	-3.29385	0.000988242	0.00312301	down
DDX18	2040.99	-0.534188	0.104399	-5.1168	3.10763e-07	2.20111e-06	down
NLGN2	2113.04	-0.728034	0.282188	-2.57996	0.0098811	0.0243794	down
USP34	1940.11	-0.940528	0.252933	-3.71849	0.000200419	0.000755345	down
FYN	2097.5	-1.3531	0.260375	-5.19676	2.02797e-07	1.49912e-06	down
TRAM2	2029.56	-0.889862	0.162569	-5.47374	4.4063e-08	3.77362e-07	down
ADGRE5	2027.1	-0.968024	0.266568	-3.63144	0.000281844	0.00102064	down
DNAAF9	2081.51	-0.965919	0.14527	-6.64911	2.94868e-11	5.40051e-10	down
BMPR1A	2102.7	-1.357	0.198998	-6.81917	9.15651e-12	1.87087e-10	down
FOXO1	2017.75	-0.591318	0.175292	-3.37333	0.000742658	0.00242284	down
PHF10	2048.84	-1.01816	0.1191	-8.54882	1.24358e-17	1.37891e-15	down
RYBP	2022.63	-0.564736	0.11201	-5.04185	4.6105e-07	3.13108e-06	down
PIP4K2A	2022.52	-0.774882	0.187784	-4.12646	3.6839e-05	0.00016305	down
ROCK2	2076.43	-1.10954	0.380439	-2.91646	0.00354024	0.00980378	down
NCOA7	1945.4	-1.50629	0.427968	-3.51963	0.000432155	0.00149119	down
BTAF1	2042.68	-0.770687	0.140283	-5.49382	3.93341e-08	3.41803e-07	down
SH3D19	1956.59	-1.95962	0.391112	-5.01038	5.43232e-07	3.63837e-06	down
ADAMTSL4	2020.08	-1.77563	0.592264	-2.99804	0.00271722	0.00772781	down
KPNA3	2031.97	-0.812041	0.131146	-6.1919	5.94421e-10	7.82696e-09	down
IDH3A	2008.61	-0.648467	0.131957	-4.91423	8.9134e-07	5.70391e-06	down
MAP1A	1961.93	-2.8921	1.07425	-2.6922	0.00709822	0.0181363	down
MCMBP	1929.51	-0.552747	0.239012	-2.31263	0.0207428	0.0465505	down
ELK3	1935.52	-0.62679	0.201643	-3.10841	0.00188097	0.00556136	down
FOXO3	1997.49	-0.94933	0.269011	-3.52896	0.0004172	0.00144537	down
POGLUT3	1918.57	-1.66976	0.450255	-3.70847	0.000208518	0.000781674	down
SMCHD1	1988.29	-0.800415	0.133401	-6.00008	1.97218e-09	2.29696e-08	down
SERTAD1	1967.81	-0.561814	0.179501	-3.12987	0.00174883	0.00520557	down
UBE2B	1975.01	-0.661366	0.100696	-6.56791	5.10249e-11	8.7555e-10	down
SEPTIN10	1926.6	-0.670242	0.16603	-4.03687	5.41695e-05	0.000231801	down
UGDH	1948.72	-0.635275	0.205104	-3.09733	0.00195275	0.0057485	down
VSTM4	1951.27	-1.64782	0.233307	-7.06288	1.63087e-12	4.09034e-11	down
CPA3	1843.15	-1.67741	0.396774	-4.22762	2.36181e-05	0.000109465	down
MAFG	1978.18	-0.612492	0.120613	-5.07817	3.81079e-07	2.62559e-06	down
CNTN1	1977.73	-2.84877	0.334723	-8.51084	1.72671e-17	1.80885e-15	down
PLXDC2	1891.92	-1.15965	0.222249	-5.21783	1.81035e-07	1.35355e-06	down
NDN	1948.48	-1.18243	0.21194	-5.57907	2.41803e-08	2.21275e-07	down
EMD	1972.08	-0.515027	0.115913	-4.44321	8.86284e-06	4.53327e-05	down
MAPKAP1	1940.21	-0.718214	0.25152	-2.85549	0.00429707	0.0116712	down
PPM1L	1981.48	-1.45512	0.209475	-6.94649	3.74484e-12	8.50371e-11	down
EGLN1	1942.15	-0.567128	0.114268	-4.96315	6.93573e-07	4.53634e-06	down
MBNL2	1922.28	-1.47623	0.542068	-2.72333	0.00646273	0.0166948	down
HMCN2	2039.65	-1.99043	0.363724	-5.47237	4.44064e-08	3.79446e-07	down
VCAM1	1874.18	-1.23476	0.350103	-3.52686	0.000420527	0.0014553	down
HIPK3	2045.31	-1.04014	0.295669	-3.51793	0.000434931	0.00149886	down
HOOK3	1998.09	-0.654191	0.138608	-4.71973	2.36155e-06	1.3706e-05	down
CPEB4	1978.39	-1.18999	0.202781	-5.86835	4.40146e-09	4.75534e-08	down
ACAA2	1951.98	-0.844127	0.189046	-4.46519	7.99967e-06	4.13527e-05	down
ARHGAP5	1945.48	-0.885818	0.237523	-3.7294	0.000191933	0.000725526	down
OSBPL1A	1955.36	-1.52589	0.283364	-5.38491	7.24793e-08	5.92362e-07	down
PTX3	1191.01	-2.05504	0.488146	-4.20988	2.55509e-05	0.000117249	down
DKK1	1817.98	-1.25031	0.417514	-2.99465	0.00274764	0.0078026	down
ZHX2	1903.51	-0.67449	0.148047	-4.55592	5.21578e-06	2.80557e-05	down
MEF2A	1910.93	-1.25233	0.341303	-3.66926	0.000243256	0.000895607	down
ACACB	1905.06	-2.93583	1.19644	-2.4538	0.0141355	0.0332948	down
GGNBP2	1899.81	-0.544042	0.0890532	-6.10917	1.00148e-09	1.24642e-08	down
KCTD3	1929.34	-0.554371	0.132945	-4.16993	3.0469e-05	0.000136966	down
RGS1	1999.3	-1.66902	0.262018	-6.36986	1.89197e-10	2.81142e-09	down
SPPL2A	1903.17	-0.505408	0.107696	-4.69293	2.69325e-06	1.53816e-05	down
GFPT2	1923.06	-2.00762	0.394497	-5.08906	3.59837e-07	2.50105e-06	down
PRKAR2B	1840.35	-2.28222	0.220938	-10.3297	5.1731e-25	5.16248e-22	down
DNAJB5	1954.14	-1.62004	0.333018	-4.86472	1.14621e-06	7.15853e-06	down
RANBP2	1788	-1.18425	0.272968	-4.33843	1.43507e-05	7.00756e-05	down
RASSF2	1885.02	-0.909101	0.228492	-3.97871	6.92913e-05	0.000288248	down
HDGFL3	1873.67	-0.962742	0.155577	-6.18822	6.08464e-10	7.97862e-09	down
CSF3	992.551	-2.1499	0.568609	-3.78097	0.000156218	0.000602778	down
TSPAN18	1911.7	-1.44071	0.302883	-4.75667	1.96811e-06	1.16072e-05	down
REXO2	1875.3	-0.575146	0.139927	-4.11032	3.95117e-05	0.000173663	down
CAMKK2	1832.35	-1.01493	0.432521	-2.34654	0.0189489	0.0429464	down
RASD1	1856.16	-1.19454	0.346203	-3.4504	0.000559765	0.0018822	down
IFFO2	1990.31	-0.609946	0.205455	-2.96876	0.00298999	0.00843023	down
REEP3	1886.96	-0.606337	0.122874	-4.93461	8.03127e-07	5.1761e-06	down
SPART	1803.57	-1.49635	0.400953	-3.73198	0.000189977	0.000718992	down
G0S2	1916.32	-1.46983	0.318129	-4.62023	3.83313e-06	2.11095e-05	down
LRIG1	1853.8	-1.37825	0.282141	-4.88496	1.03452e-06	6.52567e-06	down
CES1	1904.54	-2.0858	0.404787	-5.15285	2.56563e-07	1.8603e-06	down
WIPF1	1798.22	-0.982414	0.418047	-2.35001	0.0187731	0.0426091	down
PLEKHA4	1897.39	-0.924998	0.246948	-3.74573	0.000179873	0.000684029	down
PHC3	1866	-0.873908	0.116873	-7.47739	7.58106e-14	2.74321e-12	down
RBPJ	1869.55	-0.704272	0.247476	-2.84583	0.00442965	0.0119764	down
THRA	1826.43	-1.31928	0.189628	-6.95723	3.47018e-12	7.95625e-11	down
MAPKBP1	1929.95	-0.50725	0.144448	-3.51163	0.000445364	0.00153203	down
ZNF106	1867.87	-0.966837	0.274933	-3.51663	0.000437067	0.00150595	down
PCNX1	1841.74	-1.01254	0.13322	-7.60049	2.95e-14	1.2055e-12	down
SSC5D	1864.36	-1.89711	0.294831	-6.43458	1.23815e-10	1.93541e-09	down
SERPINA3	1795.03	-1.1885	0.439394	-2.70486	0.00683331	0.0175469	down
HPSE2	1873.5	-2.46382	0.369853	-6.66161	2.70842e-11	5.00042e-10	down
STBD1	1892.46	-1.90119	0.293897	-6.4689	9.87184e-11	1.58627e-09	down
MIDEAS	1821.25	-0.700019	0.218138	-3.20906	0.0013317	0.00407265	down
ALDH1A1	1674.91	-1.39037	0.317916	-4.37337	1.2234e-05	6.06932e-05	down
MRAS	1861.78	-1.74401	0.443749	-3.93017	8.48853e-05	0.000346579	down
ARL2BP	1780.94	-0.565722	0.18736	-3.01944	0.00253246	0.00725018	down
C16orf72	1833.37	-0.534934	0.130949	-4.08507	4.40638e-05	0.000191979	down
LHFPL6	1792.21	-0.96241	0.251072	-3.8332	0.000126485	0.000497777	down
PIAS1	1861.11	-0.587876	0.0956191	-6.1481	7.84158e-10	9.98551e-09	down
NTN1	1822.24	-2.51141	0.278562	-9.01561	1.95783e-19	3.50211e-17	down
ADCY9	1800.49	-1.23321	0.185103	-6.66228	2.6962e-11	4.98758e-10	down
MED13L	1759.84	-1.07267	0.376727	-2.84734	0.00440859	0.0119314	down
PPTC7	1774.39	-1.16898	0.18427	-6.34385	2.24094e-10	3.26098e-09	down
WSB1	1826.9	-0.744612	0.157773	-4.71953	2.36395e-06	1.37118e-05	down
CLDND1	1809.25	-0.756664	0.146166	-5.17675	2.25783e-07	1.65101e-06	down
GINM1	1772.06	-0.824063	0.100265	-8.21886	2.05454e-16	1.59004e-14	down
CHST3	1858.51	-0.851823	0.235264	-3.62072	0.000293784	0.00105822	down
PYGM	1873.28	-2.28209	0.352486	-6.47427	9.52696e-11	1.53737e-09	down
ACOT9	1841.47	-1.06728	0.168977	-6.31613	2.68189e-10	3.85715e-09	down
GPC4	1764.23	-0.870211	0.260587	-3.33942	0.000839535	0.00270124	down
GNG11	1817.1	-0.975449	0.226671	-4.30337	1.6822e-05	8.08319e-05	down
SETX	1773.95	-0.920618	0.193656	-4.75389	1.99544e-06	1.17502e-05	down
PLEKHG3	1829.41	-0.578705	0.242353	-2.38786	0.0169468	0.0389394	down
ASB5	1638.61	-3.3785	0.41661	-8.10951	5.08233e-16	3.47892e-14	down
MSC	1836.02	-1.41687	0.321436	-4.40795	1.04355e-05	5.25307e-05	down
RNF103	1749.99	-0.606923	0.151078	-4.01727	5.88755e-05	0.000249964	down
PRKACB	1816.94	-1.79509	0.309427	-5.80132	6.5795e-09	6.85461e-08	down
GRK5	1744.72	-1.03825	0.202441	-5.12869	2.91769e-07	2.079e-06	down
DTNA	1830.33	-2.75093	0.72141	-3.81327	0.000137142	0.0005345	down
SENP6	1816.63	-1.22803	0.316437	-3.88081	0.000104108	0.000416189	down
NEGR1	1798.4	-2.76272	0.342947	-8.05583	7.89404e-16	4.97272e-14	down
ARL4D	1785.6	-1.22829	0.245693	-4.9993	5.75395e-07	3.82541e-06	down
MKLN1	1768.51	-0.698691	0.0989866	-7.05844	1.68382e-12	4.2009e-11	down
NAMPT	1739.58	-1.39994	0.328999	-4.25514	2.08916e-05	9.81483e-05	down
AKAP11	1788.38	-0.775858	0.127045	-6.10696	1.01549e-09	1.26095e-08	down
AREG	1674.27	-2.41817	0.422043	-5.72967	1.00629e-08	1.00692e-07	down
RRAD	1855.87	-2.06121	0.291122	-7.08024	1.43904e-12	3.64831e-11	down
MED22	1759.78	-0.63023	0.247997	-2.54128	0.0110447	0.0268624	down
OTUD4	1772.96	-0.679914	0.271062	-2.50833	0.0121302	0.0291435	down
MAMDC2	1737.45	-2.55043	0.303531	-8.40255	4.36876e-17	4.02117e-15	down
TANC1	1694.24	-0.913329	0.17962	-5.08477	3.68071e-07	2.54708e-06	down
CPED1	1742.7	-2.63403	0.321827	-8.18462	2.73175e-16	2.02439e-14	down
PPFIBP1	1648.39	-0.973397	0.360663	-2.69891	0.00695669	0.0178208	down
ABL2	1798.95	-0.640421	0.179095	-3.57588	0.000349054	0.00123248	down
PKD2	1703.65	-1.39252	0.158575	-8.78149	1.61327e-18	2.23279e-16	down
FOXJ2	1729.48	-0.5219	0.102326	-5.10037	3.38998e-07	2.37186e-06	down
ECRG4	1728.39	-2.74751	0.391564	-7.01676	2.27079e-12	5.42606e-11	down
CACNA1C	1838.49	-1.23995	0.44679	-2.77525	0.00551597	0.0145245	down
NBPF1	1718.52	-0.78232	0.150804	-5.18768	2.12935e-07	1.56612e-06	down
POLR2M	1702.16	-0.60785	0.115324	-5.27081	1.35823e-07	1.04349e-06	down
ZMYND11	1665.84	-1.74986	0.561263	-3.11771	0.00182263	0.00540319	down
PHF20	1723.81	-0.589075	0.0904166	-6.51512	7.26292e-11	1.20589e-09	down
ATL2	1733.57	-0.85603	0.131152	-6.52701	6.70951e-11	1.11989e-09	down
COPS2	1765.87	-0.715782	0.157807	-4.53582	5.738e-06	3.05613e-05	down
ROR2	1689.65	-2.07746	0.521256	-3.98548	6.73443e-05	0.000281135	down
SYT11	1668.29	-1.37888	0.249806	-5.5198	3.39384e-08	3.00563e-07	down
EIF4E3	1695.46	-1.27386	0.148105	-8.60107	7.89774e-18	9.41818e-16	down
STIM1	1715.65	-0.86532	0.216932	-3.98891	6.6378e-05	0.000277835	down
PPP2R5E	1692.28	-0.551901	0.104744	-5.26902	1.37154e-07	1.05159e-06	down
ADARB1	1796.12	-2.30033	0.457488	-5.02816	4.95202e-07	3.34385e-06	down
SLC25A25	1686.36	-1.38478	0.460624	-3.00632	0.00264432	0.00754422	down
TSPAN2	1736.26	-2.26768	0.290151	-7.81552	5.47347e-15	2.81253e-13	down
S1PR1	1638.65	-0.840046	0.357664	-2.3487	0.018839	0.0427433	down
SPRED1	1704.91	-0.734478	0.198542	-3.69936	0.000216146	0.000807318	down
GATA6	1702.65	-2.09231	0.307059	-6.81405	9.48898e-12	1.93255e-10	down
EML1	1659.1	-2.52814	0.779844	-3.24185	0.00118756	0.00367029	down
RTL6	1628.39	-0.618927	0.178275	-3.47176	0.000517066	0.00175386	down
CERK	1660.23	-0.818223	0.159433	-5.13208	2.86562e-07	2.04575e-06	down
RABGEF1	1667.91	-0.971081	0.425395	-2.28278	0.0224435	0.0499357	down
ZYG11B	1704.45	-0.617683	0.106221	-5.81506	6.06122e-09	6.34604e-08	down
MOAP1	1631.43	-0.943272	0.205613	-4.58761	4.48341e-06	2.43791e-05	down
EGR3	1621.67	-1.89487	0.305454	-6.20346	5.52342e-10	7.33914e-09	down
DST	1640.94	-1.0201	0.270535	-3.77067	0.000162812	0.000625545	down
APBB1	1651.43	-1.72755	0.411538	-4.1978	2.69525e-05	0.000123203	down
PRKAB2	1673.99	-1.50604	0.214762	-7.01262	2.33888e-12	5.56431e-11	down
WWP1	1623.29	-0.631903	0.126533	-4.99397	5.91505e-07	3.9174e-06	down
FBXO9	1618.98	-0.568452	0.13892	-4.09194	4.27782e-05	0.000186678	down
TSHZ3	1670.3	-1.88371	0.248582	-7.57784	3.51353e-14	1.40549e-12	down
SLC25A12	1652.86	-0.969256	0.146729	-6.60575	3.95511e-11	6.95667e-10	down
C5orf24	1646.27	-0.676268	0.114742	-5.89382	3.77366e-09	4.14796e-08	down
GJC1	1691.01	-1.52044	0.282588	-5.38041	7.43173e-08	6.05478e-07	down
RARA	1682.44	-0.57397	0.135299	-4.24224	2.21302e-05	0.000103378	down
KLF11	1641.23	-0.992098	0.195455	-5.07584	3.85791e-07	2.65709e-06	down
THBS3	1712.63	-0.783011	0.204446	-3.82992	0.000128184	0.000503729	down
GLIS2	1639.65	-0.990065	0.414872	-2.38644	0.0170126	0.0390717	down
FAM107A	1562.33	-1.97882	0.440708	-4.49009	7.11945e-06	3.71265e-05	down
CDC42BPA	1549.09	-2.86129	0.931083	-3.07308	0.00211861	0.00618968	down
C2CD4B	1626.29	-1.36443	0.364063	-3.7478	0.000178392	0.000679625	down
WAPL	1589.62	-0.549862	0.118671	-4.63348	3.59567e-06	1.99175e-05	down
PPIC	1600.2	-0.597129	0.141468	-4.22094	2.43288e-05	0.000112419	down
MAP3K2	1620.76	-0.566152	0.113288	-4.99747	5.80872e-07	3.85402e-06	down
SP3	1549.19	-0.611456	0.138885	-4.40261	1.06957e-05	5.37792e-05	down
KLF7	1633.25	-1.12046	0.163337	-6.8598	6.89564e-12	1.46251e-10	down
ARRB1	1632.77	-0.670621	0.179125	-3.74388	0.000181199	0.000688383	down
BACE1	1538.56	-0.987803	0.357908	-2.75993	0.00578132	0.0151262	down
NFATC4	1586.14	-1.94409	0.321454	-6.04781	1.46828e-09	1.75869e-08	down
ARID5A	1685.88	-0.906488	0.232199	-3.90393	9.4643e-05	0.000382547	down
SLC2A4	1649.13	-2.50594	0.376342	-6.65868	2.76305e-11	5.09633e-10	down
LRRC32	1641.93	-0.823086	0.20991	-3.92113	8.81343e-05	0.000358531	down
USP47	1592.92	-0.876757	0.241916	-3.62422	0.000289837	0.00104595	down
PHLDB2	1603.13	-2.96721	1.04216	-2.84718	0.0044109	0.0119342	down
AKT3	1583.98	-2.15477	0.323888	-6.65283	2.87505e-11	5.28234e-10	down
TACC2	1520.73	-2.17342	0.77621	-2.80004	0.00510959	0.0135463	down
VGLL3	1623.04	-1.05343	0.245792	-4.28586	1.82033e-05	8.66782e-05	down
EPB41L2	1487.44	-1.30769	0.280592	-4.66048	3.15479e-06	1.77034e-05	down
SPOP	1643.08	-0.646951	0.2354	-2.7483	0.00599045	0.0156045	down
PPM1A	1564.19	-0.626089	0.0958821	-6.52977	6.58696e-11	1.10137e-09	down
RNASE4	1555.85	-1.59478	0.196196	-8.12848	4.34711e-16	3.03303e-14	down
APPL1	1564.39	-0.703467	0.115928	-6.06814	1.294e-09	1.56677e-08	down
PER2	1587.95	-1.17188	0.186709	-6.27652	3.46246e-10	4.84872e-09	down
ZEB2	1487.28	-2.12202	0.760037	-2.792	0.0052384	0.0138664	down
MYH3	1007.39	-2.06294	0.424314	-4.86181	1.16317e-06	7.2525e-06	down
PHKB	1525.47	-1.22084	0.248197	-4.91882	8.70693e-07	5.58498e-06	down
EZH1	1630.69	-0.822594	0.241514	-3.40598	0.00065926	0.00218154	down
RNH1	1558.43	-0.912411	0.180895	-5.04388	4.5618e-07	3.10357e-06	down
MPHOSPH8	1563.74	-0.697793	0.0987166	-7.06864	1.56455e-12	3.93964e-11	down
DNAJC1	1567.27	-0.769693	0.110139	-6.9884	2.78042e-12	6.51417e-11	down
FLCN	1576.08	-0.661987	0.13189	-5.01923	5.18803e-07	3.4846e-06	down
EDNRB	1498.58	-1.5698	0.468953	-3.34747	0.000815542	0.00263343	down
GNAL	1561.54	-2.22932	0.33621	-6.63074	3.34019e-11	6.01456e-10	down
STARD9	1613.3	-1.99522	0.271348	-7.35299	1.93821e-13	6.22401e-12	down
PRDM6	1595.61	-2.56877	0.319889	-8.03019	9.73238e-16	6.00449e-14	down
SNED1	1505.77	-1.42737	0.285689	-4.99625	5.84574e-07	3.87556e-06	down
TIMM10B	1514.35	-0.525167	0.109582	-4.79244	1.64765e-06	9.92095e-06	down
NR1D1	1557.87	-0.624192	0.188484	-3.31165	0.000927478	0.00295115	down
MMGT1	1486.57	-0.731767	0.148483	-4.92828	8.29581e-07	5.34296e-06	down
DACT1	1507.34	-1.62045	0.292887	-5.53269	3.15352e-08	2.81367e-07	down
SEMA3B	1554.85	-1.51924	0.545727	-2.78388	0.00537137	0.0141787	down
DENND4C	1536.04	-0.516911	0.122256	-4.22811	2.35662e-05	0.000109303	down
RNF122	1583.63	-1.20709	0.231444	-5.2155	1.83323e-07	1.36904e-06	down
MFAP5	1513.61	-2.37725	0.414011	-5.742	9.35627e-09	9.441e-08	down
LRCH1	1504.67	-1.18574	0.141799	-8.36209	6.16168e-17	5.43403e-15	down
ITPRID2	1470.07	-0.743262	0.292383	-2.54208	0.0110194	0.0268078	down
LARGE1	1537.83	-0.597526	0.239027	-2.49983	0.0124253	0.0297394	down
ZNF516	1510.39	-1.1538	0.169243	-6.81742	9.2691e-12	1.89183e-10	down
GAS1	1494.04	-1.71318	0.363862	-4.70831	2.4978e-06	1.4391e-05	down
TGFBR1	1572.08	-1.68304	0.33749	-4.98692	6.13486e-07	4.04895e-06	down
ACAT1	1541.83	-1.38803	0.188576	-7.36061	1.83068e-13	5.91337e-12	down
CBLB	1543.13	-0.667413	0.146135	-4.56711	4.94496e-06	2.67126e-05	down
MEGF9	1477.2	-0.843139	0.151129	-5.57893	2.42e-08	2.21349e-07	down
QKI	1512.78	-1.04222	0.184584	-5.64631	1.63927e-08	1.55766e-07	down
METAP2	1515.44	-0.56892	0.125439	-4.53542	5.74898e-06	3.05968e-05	down
TSPAN7	1466.73	-1.00007	0.380197	-2.63039	0.00852863	0.0213876	down
ZNF704	1493.29	-0.504637	0.162226	-3.11071	0.00186639	0.00552171	down
HIPK2	1466.29	-0.630171	0.170797	-3.6896	0.000224605	0.000835866	down
MXI1	1504.73	-1.11701	0.166633	-6.70342	2.03594e-11	3.87584e-10	down
KCNK6	1561.83	-0.679285	0.199854	-3.3989	0.000676573	0.00223337	down
FHL3	1568.73	-0.676649	0.18404	-3.67665	0.000236321	0.000873806	down
NEK6	1499.08	-1.05173	0.288004	-3.6518	0.00026041	0.000952658	down
B3GALNT2	1539.22	-0.830893	0.125815	-6.60406	4.00046e-11	7.01691e-10	down
SYNE1	1503.13	-1.73089	0.254931	-6.78963	1.12418e-11	2.26761e-10	down
NCAM1	1586.16	-2.17222	0.438882	-4.94944	7.44285e-07	4.83136e-06	down
NEK9	1432.34	-0.551373	0.235881	-2.33751	0.0194128	0.0438721	down
AGAP1	1499.92	-0.722619	0.15094	-4.78745	1.68917e-06	1.0142e-05	down
SYDE1	1493.42	-0.87332	0.30569	-2.85688	0.00427832	0.0116253	down
BDKRB2	1418.15	-2.06055	0.605457	-3.4033	0.000665772	0.00220019	down
TLE4	1457.03	-1.14479	0.268857	-4.258	2.06268e-05	9.70241e-05	down
SNX2	1471.3	-0.80871	0.136437	-5.92737	3.07826e-09	3.43942e-08	down
DOCK1	1450.55	-0.994509	0.308196	-3.22688	0.0012515	0.00384971	down
SOS2	1462.79	-0.721331	0.121923	-5.91626	3.29345e-09	3.65829e-08	down
KIAA0513	1489.75	-1.33399	0.437063	-3.05217	0.00227193	0.00657278	down
NAB1	1447.07	-0.952984	0.231072	-4.12418	3.72053e-05	0.000164402	down
ZHX3	1443.9	-1.51206	0.325007	-4.6524	3.28097e-06	1.83458e-05	down
C22orf39	1482.59	-1.13261	0.162739	-6.95965	3.41108e-12	7.83969e-11	down
PRICKLE2	1430.34	-2.96239	0.757974	-3.9083	9.29478e-05	0.000376497	down
FAM43A	1432.35	-1.27872	0.245181	-5.21541	1.83411e-07	1.36915e-06	down
PHF19	1482.41	-0.769046	0.25444	-3.0225	0.00250695	0.00718473	down
ITM2A	1394.78	-1.68	0.351216	-4.78339	1.72367e-06	1.0323e-05	down
CNKSR3	1468.43	-1.21617	0.268904	-4.52269	6.10581e-06	3.23476e-05	down
GBE1	1423.12	-0.544426	0.170596	-3.19132	0.00141624	0.00430138	down
RRAS2	1521.68	-1.24251	0.242573	-5.12221	3.01975e-07	2.14367e-06	down
HIVEP2	1370.5	-1.28794	0.503326	-2.55886	0.0105016	0.0257363	down
CDC5L	1442.08	-0.697445	0.116211	-6.00156	1.95431e-09	2.27894e-08	down
TRPA1	1394.29	-1.91476	0.375442	-5.10002	3.39626e-07	2.3745e-06	down
MTMR12	1454.34	-0.606796	0.109263	-5.55352	2.7997e-08	2.52306e-07	down
EXOC5	1457.74	-0.645111	0.136838	-4.71441	2.42416e-06	1.40221e-05	down
DEK	1410.52	-1.04238	0.300731	-3.46615	0.000527967	0.00178668	down
HAND2	1469.4	-2.33465	0.340481	-6.85692	7.03627e-12	1.489e-10	down
ARRDC4	1471.01	-1.13991	0.203452	-5.60285	2.10854e-08	1.95025e-07	down
GAB2	1415.14	-0.75898	0.155584	-4.87828	1.07017e-06	6.72796e-06	down
IMPA2	1479.64	-0.993804	0.229767	-4.32526	1.52353e-05	7.38813e-05	down
DUSP22	1435.95	-0.859211	0.141819	-6.05852	1.37383e-09	1.65287e-08	down
DDHD2	1392.4	-1.09281	0.231683	-4.71684	2.3954e-06	1.38812e-05	down
ITGA9	1432.86	-1.7535	0.23732	-7.38873	1.48233e-13	4.93096e-12	down
PDE4B	1394.7	-1.74403	0.402069	-4.33764	1.44023e-05	7.02903e-05	down
CSGALNACT2	1421.57	-1.28034	0.197183	-6.49318	8.40436e-11	1.3785e-09	down
TENT5B	1481.68	-2.21067	0.354825	-6.2303	4.65556e-10	6.29378e-09	down
SLC4A7	1468.59	-1.38319	0.242164	-5.71177	1.11805e-08	1.1076e-07	down
MFHAS1	1417.8	-1.0327	0.180282	-5.72826	1.01466e-08	1.01418e-07	down
PPP1R3C	1510.74	-0.777004	0.298898	-2.59956	0.00933433	0.0231872	down
NEXN	1461.99	-2.70034	0.677104	-3.98806	6.66149e-05	0.000278581	down
DCAF6	1400.64	-0.791336	0.263707	-3.00081	0.0026926	0.00766353	down
GNAI1	1419.29	-0.881244	0.176703	-4.98715	6.12775e-07	4.04696e-06	down
ZBTB16	1411.35	-1.98214	0.36072	-5.49496	3.90801e-08	3.40376e-07	down
MEDAG	1400.26	-1.8533	0.395787	-4.68257	2.83297e-06	1.61164e-05	down
DAAM2	1367.33	-1.64402	0.613144	-2.68129	0.0073339	0.0186755	down
MIB1	1403.68	-0.62808	0.128969	-4.87	1.116e-06	6.98668e-06	down
CLEC11A	1442.65	-0.583395	0.234359	-2.48932	0.0127989	0.0305411	down
GOLIM4	1402.76	-0.673676	0.134617	-5.00437	5.60441e-07	3.74437e-06	down
CEP68	1391.67	-0.807785	0.122617	-6.58788	4.46141e-11	7.73244e-10	down
IL33	1378.19	-2.2509	0.449787	-5.00438	5.60422e-07	3.74437e-06	down
ITGB3	1429.68	-1.40177	0.297316	-4.71476	2.41992e-06	1.40057e-05	down
ARHGAP31	1372.74	-0.655895	0.231714	-2.83063	0.00464567	0.0124786	down
SYNJ2BP	1412.52	-0.525358	0.102549	-5.12299	3.00734e-07	2.13572e-06	down
RAB8B	1338.89	-0.73418	0.146193	-5.022	5.11358e-07	3.44069e-06	down
CDK17	1435.82	-1.07297	0.168235	-6.37781	1.79638e-10	2.68622e-09	down
DCBLD2	1186.63	-0.882674	0.195265	-4.5204	6.17228e-06	3.26816e-05	down
SKAP2	1324.19	-0.512981	0.168838	-3.0383	0.00237919	0.00684653	down
PDE2A	1364.51	-1.77062	0.548746	-3.22667	0.0012524	0.00385139	down
HABP4	1417.42	-1.36238	0.178595	-7.62828	2.37908e-14	1.00711e-12	down
MTR	1389.37	-1.07358	0.254221	-4.22303	2.41041e-05	0.000111445	down
FAM8A1	1375.09	-1.13165	0.25364	-4.46166	8.13266e-06	4.19145e-05	down
SYNJ2	1442.55	-0.68969	0.173647	-3.97179	7.1336e-05	0.000296056	down
DIP2C	1454.81	-0.926464	0.394408	-2.349	0.018824	0.0427144	down
HINT3	1376.93	-1.00526	0.13312	-7.55158	4.29995e-14	1.65109e-12	down
RASL11A	1437.3	-1.47431	0.268943	-5.48186	4.20887e-08	3.61924e-07	down
DDX50	1368.52	-0.853337	0.0996353	-8.5646	1.08448e-17	1.25383e-15	down
EHBP1	1371.54	-1.44005	0.411977	-3.49547	0.000473234	0.00161763	down
FBXL3	1339.53	-0.914346	0.140138	-6.52462	6.81759e-11	1.13692e-09	down
CAP2	1388.09	-2.10741	0.253317	-8.31926	8.85142e-17	7.52609e-15	down
RBBP6	1390.32	-0.567712	0.117162	-4.84552	1.26283e-06	7.81734e-06	down
TRAF1	1443.14	-0.986555	0.242476	-4.06867	4.72814e-05	0.000205056	down
ZFTA	1363.21	-0.789605	0.14367	-5.49595	3.88607e-08	3.38637e-07	down
PLRG1	1375.67	-0.531993	0.0713286	-7.45835	8.76154e-14	3.111e-12	down
CSGALNACT1	1325.43	-2.18563	0.819629	-2.66661	0.00766207	0.0194329	down
ISCA1	1347.02	-0.731939	0.100718	-7.26724	3.66911e-13	1.09772e-11	down
AMD1	1355.88	-0.837474	0.20528	-4.07967	4.50998e-05	0.000196222	down
RHOJ	1347.6	-1.20984	0.230595	-5.24662	1.54918e-07	1.17355e-06	down
JAM2	1336.02	-1.68732	0.269783	-6.25434	3.992e-10	5.48097e-09	down
PALM	1398.01	-0.971546	0.263711	-3.68413	0.000229481	0.000852171	down
CNTNAP1	1375.78	-0.726175	0.241298	-3.00945	0.00261721	0.00747814	down
NHLRC2	1371.9	-0.623504	0.102399	-6.08895	1.13652e-09	1.39119e-08	down
CYLD	1375.39	-0.930082	0.179363	-5.18548	2.15456e-07	1.58282e-06	down
PDE5A	1337.64	-1.59229	0.435691	-3.65463	0.000257553	0.000943117	down
DDAH2	1399.37	-0.589807	0.182578	-3.23044	0.00123601	0.00380639	down
OGN	1302.28	-2.57531	0.403727	-6.37883	1.78449e-10	2.67475e-09	down
LATS1	1354.47	-0.509386	0.0945832	-5.38559	7.22085e-08	5.90403e-07	down
RCSD1	1318.37	-0.969811	0.23995	-4.04172	5.306e-05	0.000227532	down
CNST	1367.32	-0.877214	0.114367	-7.67018	1.71753e-14	7.64463e-13	down
CDC73	1331.29	-0.770681	0.11521	-6.68937	2.24134e-11	4.22866e-10	down
TFDP2	1351.3	-0.562672	0.174128	-3.23137	0.00123199	0.00379648	down
HOXA13	1322.26	-1.05563	0.221608	-4.76348	1.90279e-06	1.12606e-05	down
TEX2	1308.34	-0.53989	0.170681	-3.16315	0.00156069	0.00470018	down
CHRDL1	1280.15	-2.29984	0.386125	-5.95619	2.58187e-09	2.93494e-08	down
PCDH7	1323.17	-2.57398	0.707808	-3.63655	0.000276313	0.00100406	down
SLIT2	1279.54	-2.3434	0.324351	-7.22489	5.01521e-13	1.43645e-11	down
COL8A2	1322.03	-1.92352	0.416262	-4.62094	3.82e-06	2.10494e-05	down
FAXDC2	1334.86	-1.70365	0.261435	-6.51652	7.19551e-11	1.19679e-09	down
PPP3CB	1377.7	-1.26841	0.213721	-5.93488	2.94054e-09	3.30501e-08	down
ADAMTS8	1316.41	-1.67225	0.383736	-4.35781	1.31367e-05	6.48323e-05	down
TAMALIN	1362.94	-0.946921	0.259296	-3.65189	0.000260316	0.000952498	down
SLC22A17	1329.11	-1.20446	0.195114	-6.17312	6.69565e-10	8.68968e-09	down
KCTD15	1338.59	-1.12403	0.483491	-2.32482	0.0200815	0.0452216	down
FMNL2	1300.22	-1.16492	0.189272	-6.15473	7.52048e-10	9.63485e-09	down
CIPC	1306.62	-1.28693	0.177866	-7.2354	4.64172e-13	1.35195e-11	down
FILIP1	1355.54	-2.61854	0.350796	-7.46456	8.35798e-14	2.97886e-12	down
PDPN	1258.73	-1.22014	0.34539	-3.53264	0.000411436	0.0014288	down
NNT	1284.39	-1.0952	0.468867	-2.33585	0.0194992	0.0440568	down
ZC3H7A	1240.89	-1.44792	0.452112	-3.20258	0.00136201	0.00415262	down
POPDC2	1441.42	-1.60961	0.404245	-3.98176	6.8407e-05	0.000285132	down
FBXO30	1324.82	-1.6112	0.183365	-8.78686	1.538e-18	2.14427e-16	down
CADM3	1268.13	-2.51406	0.365622	-6.8761	6.15122e-12	1.32237e-10	down
UBE2Q2	1262.37	-1.13053	0.284314	-3.97635	6.99808e-05	0.000290797	down
PRKAG2	1343.71	-1.61042	0.256467	-6.27925	3.40216e-10	4.77486e-09	down
DMWD	1307.8	-0.603178	0.113849	-5.29805	1.17043e-07	9.12146e-07	down
DHX36	1262.38	-0.601882	0.129773	-4.63796	3.51872e-06	1.95254e-05	down
DCUN1D3	1330.28	-0.827819	0.161315	-5.13169	2.87145e-07	2.04913e-06	down
SSPN	1276.6	-2.15155	0.358573	-6.00031	1.96939e-09	2.29512e-08	down
POLR1E	1315.7	-0.614883	0.155784	-3.94703	7.91256e-05	0.000324952	down
BIRC2	1267.7	-0.575567	0.14465	-3.97904	6.91942e-05	0.000287907	down
CZIB	1359.98	-0.524075	0.146004	-3.58946	0.000331357	0.00117767	down
PCM1	1348.79	-0.698173	0.215094	-3.2459	0.00117082	0.00362387	down
ZKSCAN8	1285.66	-0.629972	0.162093	-3.88648	0.00010171	0.000407721	down
ICE1	1284.12	-0.643588	0.112763	-5.70744	1.14685e-08	1.13317e-07	down
MAP1LC3A	1387.53	-0.606053	0.182432	-3.32208	0.00089349	0.00285306	down
RABEP1	1251.02	-1.14188	0.173214	-6.5923	4.33066e-11	7.54721e-10	down
COLEC12	1249.26	-1.65048	0.341331	-4.83543	1.32856e-06	8.18413e-06	down
TCF7L1	1298.64	-0.921445	0.205887	-4.47549	7.62347e-06	3.95807e-05	down
CLMP	1255.68	-1.58644	0.32492	-4.88256	1.0472e-06	6.59664e-06	down
CAMKK1	1413.68	-1.20432	0.299464	-4.02158	5.78085e-05	0.000245874	down
SCARF2	1294.25	-0.770688	0.247048	-3.11959	0.00181102	0.00537382	down
TENT5A	1206.94	-1.5908	0.553011	-2.87662	0.00401963	0.0109964	down
IGSF9B	1317.4	-2.73437	0.340417	-8.03241	9.5573e-16	5.94151e-14	down
ZC3H13	1201.25	-0.935633	0.398392	-2.34852	0.018848	0.0427535	down
MAN2A1	1219.65	-0.599692	0.219688	-2.72975	0.00633829	0.0164181	down
ZSWIM6	1271.62	-0.938307	0.195924	-4.78912	1.67511e-06	1.00703e-05	down
WTAP	1301.72	-0.514316	0.132234	-3.88945	0.00010047	0.000403605	down
PDZD8	1242.78	-0.946393	0.133603	-7.0836	1.40453e-12	3.57466e-11	down
TCEAL3	1290.05	-1.18503	0.163608	-7.2431	4.38533e-13	1.28517e-11	down
SMIM3	1251.26	-0.839227	0.212201	-3.95487	7.65769e-05	0.000315715	down
LARP6	1260.17	-0.625209	0.181347	-3.44759	0.000565619	0.0019002	down
PCOLCE2	1251.59	-2.68736	0.452039	-5.94497	2.7651e-09	3.12636e-08	down
ACSL4	1217.08	-2.36283	0.670129	-3.52593	0.000422004	0.00145962	down
ASB1	1296.95	-0.753482	0.134645	-5.59606	2.19272e-08	2.02317e-07	down
MYO9A	1278.26	-1.19034	0.269544	-4.41614	1.0048e-05	5.07513e-05	down
RFX2	1312.45	-0.999794	0.210649	-4.74626	2.07214e-06	1.21565e-05	down
DPYD	1189.72	-1.10724	0.242685	-4.56244	5.05619e-06	2.72591e-05	down
MPEG1	1173.23	-0.939801	0.3237	-2.9033	0.00369248	0.0101911	down
SLC19A2	1223.08	-0.804581	0.247822	-3.24661	0.00116789	0.0036169	down
DDX46	1229	-0.50409	0.137339	-3.6704	0.000242173	0.000892311	down
B4GAT1	1250.64	-0.738717	0.134967	-5.47333	4.41668e-08	3.7808e-07	down
HSD17B6	1263.19	-2.57484	0.479727	-5.3673	7.99252e-08	6.4708e-07	down
CCL14	1236.48	-1.48883	0.458004	-3.25069	0.00115127	0.00357445	down
NUMB	1301.37	-0.97026	0.229071	-4.23563	2.27907e-05	0.000106097	down
PDK3	1246.99	-0.512421	0.11395	-4.49689	6.89553e-06	3.6048e-05	down
BLOC1S6	1208.21	-0.973465	0.374163	-2.60172	0.00927583	0.0230601	down
SAMD4A	1296.14	-1.99745	0.646479	-3.08973	0.00200335	0.0058783	down
CRY2	1227.66	-0.957173	0.382523	-2.50226	0.0123403	0.0295622	down
OXCT1	1231.62	-1.31403	0.252261	-5.20899	1.89867e-07	1.41179e-06	down
PURA	1237.33	-0.586439	0.0915209	-6.40771	1.4772e-10	2.26064e-09	down
PIK3R1	1220.78	-0.841885	0.315491	-2.66849	0.00761933	0.0193375	down
RNF150	1239.83	-2.57476	0.308669	-8.34148	7.33646e-17	6.3519e-15	down
ATXN1	1190.43	-2.33222	0.88684	-2.62981	0.00854323	0.0214213	down
SLC2A8	1316.63	-0.793723	0.232905	-3.40792	0.000654591	0.00216685	down
RMDN1	1244.39	-0.681305	0.119458	-5.7033	1.17511e-08	1.15711e-07	down
ADAMTS9	1222.97	-0.95154	0.333472	-2.85344	0.00432493	0.0117334	down
KCNE4	1270.53	-1.63111	0.325588	-5.00972	5.45085e-07	3.64663e-06	down
FHIP2A	1242.88	-0.736423	0.128862	-5.71484	1.0981e-08	1.08954e-07	down
FNDC3A	1204.8	-1.10206	0.335602	-3.28384	0.00102402	0.00322586	down
PDCL3	1248.92	-0.540636	0.115057	-4.69885	2.61629e-06	1.50007e-05	down
STUM	1274.63	-2.53114	0.378413	-6.68882	2.24981e-11	4.23622e-10	down
MTMR6	1212.42	-0.866394	0.125925	-6.88023	5.97575e-12	1.28772e-10	down
UBR1	1201.69	-1.06078	0.151198	-7.01578	2.2867e-12	5.45386e-11	down
COQ10B	1212.29	-0.790308	0.128098	-6.16954	6.84869e-10	8.85798e-09	down
ATG2B	1246.52	-0.512783	0.117276	-4.37244	1.22863e-05	6.09208e-05	down
STAG1	1221.05	-0.610131	0.117592	-5.18854	2.11951e-07	1.56039e-06	down
TPPP3	1239.25	-0.81236	0.223626	-3.63267	0.000280507	0.00101696	down
KLHL9	1179.91	-0.762253	0.160877	-4.7381	2.15732e-06	1.26211e-05	down
DNAJB4	1244.21	-2.03873	0.238841	-8.53591	1.39057e-17	1.4981e-15	down
DNTTIP2	1233.86	-0.557048	0.15478	-3.59897	0.000319483	0.00114038	down
BRWD1	1238.63	-0.563594	0.151613	-3.71731	0.000201354	0.000758267	down
BIRC3	1193.57	-1.2766	0.28752	-4.44003	8.99446e-06	4.59316e-05	down
PITPNM2	1274.42	-1.09743	0.223291	-4.91481	8.88677e-07	5.69264e-06	down
VPS37A	1188.76	-0.869158	0.140145	-6.20182	5.58125e-10	7.39525e-09	down
GLIPR1	1224.06	-0.934103	0.244887	-3.81443	0.000136496	0.000532423	down
FBXO11	1134.31	-0.915014	0.334866	-2.73248	0.00628594	0.0163016	down
TENT5C	1155.49	-0.890284	0.264342	-3.36793	0.000757361	0.00246529	down
CFAP97	1175.22	-0.724819	0.123031	-5.89135	3.83053e-09	4.2056e-08	down
MEIS1	1237.99	-1.61545	0.237941	-6.78928	1.12691e-11	2.27071e-10	down
RFLNB	1202.19	-0.678685	0.198556	-3.41811	0.000630574	0.0020965	down
SIRT1	1180.39	-1.13509	0.14856	-7.64063	2.16167e-14	9.30588e-13	down
ARL5B	1169.8	-0.576343	0.184686	-3.12067	0.00180442	0.00535674	down
LONRF1	1173.88	-1.00528	0.192846	-5.21285	1.85965e-07	1.38549e-06	down
KIF1B	1181.83	-0.519499	0.188863	-2.75066	0.00594747	0.0155074	down
PNISR	1187.97	-0.99301	0.293232	-3.38643	0.000708072	0.0023232	down
RLF	1076.4	-0.626082	0.154098	-4.06287	4.84727e-05	0.000209843	down
CCNL1	1262.86	-0.750179	0.283364	-2.64741	0.00811112	0.020446	down
LARP4	1164.29	-0.568459	0.206443	-2.75359	0.00589464	0.0153866	down
GPATCH2L	1186.42	-0.923223	0.125916	-7.33204	2.26674e-13	7.17523e-12	down
FAM117A	1175.54	-0.857196	0.157833	-5.43103	5.60298e-08	4.68422e-07	down
NT5DC1	1156.62	-0.533906	0.126593	-4.2175	2.47021e-05	0.000113739	down
MON2	1222.78	-0.911741	0.212098	-4.29868	1.71819e-05	8.23525e-05	down
HEPH	1195.21	-1.58783	0.459766	-3.45357	0.00055322	0.00186416	down
SLC6A9	1185.07	-0.625174	0.245396	-2.54762	0.0108461	0.026454	down
PSIP1	1126.76	-1.27957	0.513678	-2.49099	0.0127386	0.0304127	down
PLOD2	1236.48	-1.19182	0.424154	-2.80987	0.00495612	0.013191	down
CSTF2T	1142.67	-0.511385	0.1451	-3.52436	0.000424508	0.00146721	down
SGMS1	1164.51	-0.594819	0.142875	-4.16321	3.1381e-05	0.000140566	down
SLC24A3	1135.28	-1.428	0.241958	-5.90183	3.59488e-09	3.96986e-08	down
NADK2	1150.4	-1.1405	0.268801	-4.24292	2.2063e-05	0.000103089	down
IFT57	1156.89	-0.588272	0.153595	-3.83002	0.000128135	0.000503641	down
DENND6A	1144.95	-0.63153	0.101896	-6.1978	5.72566e-10	7.5813e-09	down
DCP1A	1134.26	-0.563809	0.11358	-4.96397	6.90665e-07	4.51888e-06	down
TAOK3	1122.19	-0.561817	0.187456	-2.99706	0.00272595	0.00775147	down
PTPN21	1165.48	-1.62436	0.239514	-6.78189	1.18613e-11	2.369e-10	down
SNX18	1124.4	-0.656428	0.139438	-4.70768	2.50554e-06	1.44268e-05	down
CHRM3	1187.22	-2.85681	0.38863	-7.35097	1.96771e-13	6.29169e-12	down
IL6R	1177.8	-0.965367	0.225039	-4.28978	1.78849e-05	8.53336e-05	down
RC3H1	1180.63	-0.700908	0.17786	-3.94078	8.12177e-05	0.000333038	down
STK17A	1151.61	-0.72853	0.201965	-3.60721	0.000309506	0.0011091	down
MOB4	1153.8	-0.627634	0.118284	-5.30616	1.11957e-07	8.77199e-07	down
PLEKHA5	1093.02	-1.69192	0.587942	-2.87771	0.00400578	0.0109633	down
FAM171A1	1159.47	-0.786333	0.217826	-3.60991	0.000306299	0.00109912	down
EDIL3	1123.24	-1.18368	0.297435	-3.97963	6.90229e-05	0.00028732	down
SMC5	1148.52	-0.844855	0.154279	-5.47615	4.3469e-08	3.73118e-07	down
RCOR3	1165.37	-0.78036	0.3049	-2.5594	0.0104854	0.0257064	down
GTF2H1	1122.2	-0.617673	0.119931	-5.15022	2.60176e-07	1.88408e-06	down
CSDC2	1191.28	-2.07637	0.37013	-5.60984	2.02511e-08	1.88134e-07	down
DUOXA2	1095.86	-1.61823	0.534564	-3.0272	0.00246833	0.00708477	down
GALNT17	1137.81	-2.19375	0.370496	-5.92111	3.19767e-09	3.55607e-08	down
CALHM2	1132.56	-0.521641	0.165545	-3.15104	0.00162688	0.00487473	down
STARD13	1105.02	-2.43278	0.655058	-3.71384	0.000204135	0.000767671	down
UST	1073.84	-0.509954	0.203702	-2.50343	0.0122997	0.0294723	down
FBXL7	1096.68	-1.90893	0.371041	-5.14479	2.67827e-07	1.93237e-06	down
RBM18	1117.15	-0.535293	0.0976248	-5.48317	4.17773e-08	3.5941e-07	down
SOBP	1126.97	-2.19795	0.277034	-7.93387	2.12416e-15	1.20587e-13	down
PPARA	1099.49	-0.564097	0.142002	-3.97247	7.11315e-05	0.000295449	down
TPPP	1115.8	-1.89479	0.260733	-7.26719	3.67046e-13	1.09772e-11	down
KAT2B	1082.05	-1.02913	0.182634	-5.63496	1.75097e-08	1.65175e-07	down
CAMLG	1121.85	-0.723286	0.122922	-5.88411	4.00201e-09	4.37361e-08	down
STX17	1118.77	-0.714388	0.217411	-3.28589	0.00101661	0.00320732	down
FAM177A1	1120.79	-0.749234	0.13942	-5.37392	7.70416e-08	6.25069e-07	down
REEP1	1145.25	-3.23616	0.780117	-4.1483	3.34958e-05	0.000149263	down
TMTC1	1088.86	-1.74363	0.246032	-7.08702	1.37032e-12	3.51117e-11	down
GNG7	1154.68	-1.69053	0.264587	-6.38933	1.66616e-10	2.51329e-09	down
MMUT	1093.24	-0.547719	0.116805	-4.68918	2.74304e-06	1.56423e-05	down
ZRANB1	1087.19	-1.02753	0.145875	-7.04389	1.86948e-12	4.58568e-11	down
SGCE	1099.33	-1.93237	0.348733	-5.54112	3.00547e-08	2.69441e-07	down
FEZ1	1097.44	-1.17071	0.235616	-4.96873	6.73936e-07	4.42162e-06	down
TNFSF12	1180.88	-1.36347	0.259525	-5.2537	1.4907e-07	1.13423e-06	down
SEC22C	1097.37	-0.719336	0.140375	-5.12438	2.98516e-07	2.12309e-06	down
LIFR	1113.76	-1.72809	0.293355	-5.89078	3.84375e-09	4.21523e-08	down
KCTD9	1101.9	-1.11558	0.139559	-7.99363	1.31018e-15	7.81205e-14	down
HIVEP1	1086.45	-0.720789	0.172392	-4.18111	2.90089e-05	0.000131211	down
NFIB	1078.02	-1.52371	0.59998	-2.53961	0.0110977	0.0269739	down
MID2	1081.72	-1.0267	0.1396	-7.35462	1.91478e-13	6.17451e-12	down
ATG12	1130.71	-0.539041	0.126067	-4.27583	1.90429e-05	9.03586e-05	down
ZMAT3	1097.14	-0.590523	0.201028	-2.93752	0.00330851	0.0092186	down
STON1	1114.33	-2.10423	0.532395	-3.95237	7.73798e-05	0.000318402	down
CCDC9	1106.37	-0.721899	0.145087	-4.97563	6.50358e-07	4.27581e-06	down
CLDN5	1066.74	-1.45038	0.566331	-2.56101	0.010437	0.0256076	down
IL7R	1054.9	-1.28283	0.370394	-3.46342	0.000533362	0.00180365	down
SMARCA1	1041.86	-1.75043	0.415501	-4.2128	2.52219e-05	0.000115851	down
CCDC102A	1114.7	-1.08618	0.187882	-5.78118	7.41764e-09	7.65211e-08	down
GNE	1089.18	-0.751264	0.204553	-3.67271	0.000239995	0.000884976	down
AOX1	1041.54	-1.88636	0.363084	-5.19539	2.04291e-07	1.50899e-06	down
ASNSD1	1102.53	-0.8029	0.121552	-6.60542	3.96399e-11	6.95938e-10	down
EVC	1071.36	-1.26793	0.214119	-5.92161	3.18813e-09	3.54754e-08	down
TRAPPC8	1078.5	-0.624533	0.124194	-5.02869	4.93835e-07	3.33819e-06	down
PTPRG	1072	-0.835241	0.177404	-4.70813	2.5e-06	1.43993e-05	down
ARHGEF37	1109.95	-1.98157	0.25154	-7.87775	3.3332e-15	1.8006e-13	down
ALPK3	1129.99	-1.19013	0.246405	-4.82998	1.36544e-06	8.38953e-06	down
RNF169	1084.58	-0.756347	0.15508	-4.87715	1.07629e-06	6.76197e-06	down
RUFY3	1172.73	-0.803153	0.21846	-3.67644	0.000236515	0.000874155	down
ZNF330	1077.99	-0.660856	0.108097	-6.11352	9.74573e-10	1.21731e-08	down
NIN	1082.73	-0.713607	0.235076	-3.03565	0.00240021	0.00690075	down
SECISBP2L	1085.86	-0.919038	0.130064	-7.06604	1.59423e-12	4.00372e-11	down
FRS2	965.494	-0.54963	0.141782	-3.87659	0.000105929	0.000422668	down
PEG10	914.612	-0.984349	0.290627	-3.38699	0.000706644	0.00231931	down
RICTOR	1137.09	-0.930904	0.288193	-3.23014	0.0012373	0.00380974	down
OTUD1	1071.35	-0.587967	0.130192	-4.51614	6.29784e-06	3.32721e-05	down
PANX1	1067.39	-0.917274	0.21742	-4.21889	2.45504e-05	0.00011326	down
PGM2L1	1077.04	-1.66297	0.283691	-5.86191	4.57579e-09	4.92683e-08	down
CLASP2	1075.46	-0.670991	0.216223	-3.10324	0.00191413	0.00564709	down
MPP7	1076.58	-1.23185	0.196584	-6.2663	3.6973e-10	5.13586e-09	down
NHSL2	1079.86	-1.60387	0.320899	-4.99806	5.79097e-07	3.84463e-06	down
CERT1	1053.93	-0.74026	0.135765	-5.4525	4.96667e-08	4.18919e-07	down
CFAP36	1094.71	-0.62993	0.121555	-5.18225	2.19223e-07	1.60738e-06	down
DMD	1052.27	-2.68733	0.351466	-7.64607	2.07222e-14	9.0024e-13	down
CEBPZ	1065.51	-0.771572	0.150268	-5.13465	2.82663e-07	2.02325e-06	down
YPEL2	1059.4	-1.07389	0.157347	-6.82496	8.79476e-12	1.80473e-10	down
GPCPD1	1034.12	-1.89986	0.484048	-3.92495	8.6748e-05	0.000353574	down
PDE8A	1017.3	-0.807957	0.269656	-2.99626	0.00273317	0.00776732	down
LRP6	1063.17	-0.72428	0.0995347	-7.27666	3.42188e-13	1.03151e-11	down
CNRIP1	1043.89	-1.41502	0.226173	-6.25634	3.9411e-10	5.42288e-09	down
KITLG	1071.49	-1.67585	0.601859	-2.78446	0.00536163	0.0141571	down
ABCA1	1083.93	-1.7541	0.666415	-2.63215	0.00848474	0.0212916	down
SAV1	1034.61	-0.729386	0.129756	-5.62121	1.89625e-08	1.77379e-07	down
FNIP2	1072.48	-0.977233	0.202985	-4.8143	1.47714e-06	8.98269e-06	down
PELI2	1036.15	-1.94182	0.240886	-8.06117	7.55701e-16	4.80834e-14	down
MSRB2	1111.61	-0.585097	0.156481	-3.73909	0.000184684	0.000700639	down
SLC25A32	1044.39	-0.600609	0.15685	-3.82918	0.000128571	0.000504727	down
CPPED1	1035.01	-0.72417	0.187417	-3.86395	0.000111569	0.000443307	down
ABCA8	1002.13	-2.0203	0.326691	-6.18414	6.24423e-10	8.17658e-09	down
HLF	1043.31	-2.94746	0.340974	-8.64425	5.41575e-18	6.7558e-16	down
CPVL	970.186	-1.28264	0.356214	-3.60076	0.000317287	0.00113297	down
RSBN1L	1050.3	-0.62529	0.115616	-5.40834	6.36132e-08	5.26022e-07	down
MBNL3	1030.34	-0.838099	0.246517	-3.39976	0.000674443	0.00222712	down
TNFAIP6	441.167	-2.0586	0.397325	-5.18117	2.20503e-07	1.61551e-06	down
GNB5	1066.89	-0.621678	0.144451	-4.30373	1.67947e-05	8.07416e-05	down
PABIR1	1018.77	-0.512689	0.0933663	-5.49116	3.99312e-08	3.45882e-07	down
DYNLT3	1033.86	-0.552059	0.178392	-3.09464	0.00197052	0.00579208	down
CHD1	1070.73	-0.953822	0.206674	-4.61511	3.9289e-06	2.15805e-05	down
LYVE1	984.51	-1.80726	0.361419	-5.00046	5.71936e-07	3.80642e-06	down
ME1	1035.45	-1.98695	0.241912	-8.21351	2.14822e-16	1.64244e-14	down
SH3RF3	1055.31	-1.22038	0.216141	-5.64623	1.64003e-08	1.55766e-07	down
CTNNAL1	1030.12	-1.81412	0.251014	-7.22716	4.93207e-13	1.42339e-11	down
FAT4	1036.47	-1.71153	0.304082	-5.6285	1.81787e-08	1.70636e-07	down
CD36	819.685	-1.04032	0.418013	-2.48873	0.0128199	0.0305775	down
MAP3K14	1027.61	-1.07431	0.454539	-2.36352	0.0181021	0.0412591	down
JAZF1	1017.19	-2.16277	0.307944	-7.02325	2.16759e-12	5.2157e-11	down
BIN1	1033.06	-1.0667	0.400205	-2.66539	0.00769	0.0194959	down
ARL5A	1011.09	-0.873585	0.129383	-6.75191	1.45911e-11	2.85809e-10	down
EPHA3	999.797	-2.019	0.275671	-7.32396	2.40755e-13	7.55788e-12	down
MOXD1	968.163	-1.98536	0.298344	-6.65462	2.84037e-11	5.22876e-10	down
PRRX1	986.365	-0.858643	0.369727	-2.32237	0.0202131	0.0454909	down
CREM	1000.19	-1.96615	0.403667	-4.87073	1.11186e-06	6.96628e-06	down
GALNT18	1033.8	-0.766149	0.222013	-3.45092	0.000558673	0.00187919	down
ARMC1	1008.26	-0.625907	0.117729	-5.31651	1.05779e-07	8.32229e-07	down
LRIG3	989.959	-1.0188	0.33571	-3.03477	0.00240717	0.0069176	down
ATP10D	977.038	-0.689021	0.191644	-3.59532	0.000323989	0.00115454	down
ZDHHC17	1037.43	-1.07178	0.149567	-7.16592	7.72647e-13	2.10821e-11	down
HIF3A	1089.5	-1.96101	0.381292	-5.14307	2.70291e-07	1.9457e-06	down
ZNF853	1011.34	-0.770065	0.178723	-4.3087	1.64217e-05	7.91289e-05	down
JMY	1031.64	-1.01951	0.154952	-6.57954	4.71908e-11	8.14923e-10	down
NEURL1	1100.95	-1.60872	0.376899	-4.26832	1.96948e-05	9.30096e-05	down
IL16	1018.66	-1.37633	0.359657	-3.8268	0.000129819	0.000509418	down
SPRY2	964.746	-0.710891	0.264368	-2.68902	0.00716618	0.0182902	down
DAAM1	1036.47	-1.00249	0.199593	-5.02266	5.09595e-07	3.43004e-06	down
ZCCHC14	974.83	-1.03222	0.201652	-5.11879	3.07495e-07	2.17959e-06	down
TCEAL1	984.512	-1.52162	0.327796	-4.64197	3.45107e-06	1.91893e-05	down
CREB1	1002.38	-0.548137	0.169438	-3.23504	0.00121628	0.00375416	down
P3H2	1004.71	-0.858786	0.238146	-3.60613	0.000310794	0.00111293	down
KDM7A	986.38	-0.682401	0.168981	-4.03834	5.38306e-05	0.000230454	down
AKAP6	1028.91	-2.49576	0.345626	-7.22097	5.16173e-13	1.47397e-11	down
TUBB2A	1032.45	-0.758293	0.228247	-3.32225	0.000892944	0.0028518	down
AGO3	1013.44	-0.821842	0.128533	-6.39401	1.61594e-10	2.44532e-09	down
NAA15	1005.81	-0.702872	0.187633	-3.746	0.00017968	0.000683663	down
RAB32	1005.09	-0.642551	0.164622	-3.90318	9.49383e-05	0.000383495	down
EPHX2	990.579	-1.02141	0.186817	-5.46747	4.5651e-08	3.88331e-07	down
TAPT1	1034.6	-0.789332	0.118078	-6.68486	2.31152e-11	4.33948e-10	down
NFATC2	1007.24	-1.36664	0.415788	-3.28687	0.00101306	0.00319771	down
RIC1	979.537	-0.968603	0.149953	-6.45937	1.05143e-10	1.67454e-09	down
CTSL	1002.69	-0.878854	0.38336	-2.29251	0.0218765	0.0488287	down
UBR3	973.178	-1.04594	0.193647	-5.40126	6.61729e-08	5.4505e-07	down
FAM204A	1012.32	-0.730367	0.118653	-6.15548	7.48522e-10	9.60266e-09	down
NGFR	950.194	-0.770676	0.334081	-2.30685	0.021063	0.0471573	down
IRS2	1000.4	-1.00835	0.21473	-4.6959	2.65434e-06	1.51893e-05	down
ARMCX1	989.524	-1.57073	0.211876	-7.41342	1.2308e-13	4.17482e-12	down
ITSN1	942.779	-1.57691	0.554622	-2.84321	0.0044661	0.0120526	down
HBS1L	968.806	-0.659826	0.158383	-4.16602	3.09962e-05	0.000138941	down
TMEM200B	1021.84	-1.81237	0.289634	-6.25747	3.91284e-10	5.39574e-09	down
FOXF2	983.351	-0.836487	0.215475	-3.88207	0.000103572	0.000414397	down
ZSCAN18	1018.51	-0.693574	0.282565	-2.45457	0.0141055	0.0332323	down
TFPI2	992.604	-1.66941	0.375486	-4.44599	8.74899e-06	4.48108e-05	down
PPP2R5C	978.28	-1.23205	0.283396	-4.34746	1.3772e-05	6.76332e-05	down
MAML2	940.949	-0.629598	0.176099	-3.57524	0.000349909	0.00123456	down
DIAPH2	983.781	-1.18732	0.132536	-8.95852	3.29067e-19	5.47319e-17	down
BOC	982.026	-1.72364	0.399352	-4.31609	1.58816e-05	7.67015e-05	down
SLC16A1	966.323	-1.68218	0.669699	-2.51185	0.01201	0.0288805	down
PKNOX1	1006.38	-0.659717	0.140743	-4.68738	2.76731e-06	1.57712e-05	down
ZRANB2	998.728	-0.522697	0.135664	-3.85288	0.000116738	0.000462295	down
TRAF5	998.449	-1.17866	0.178437	-6.60549	3.96201e-11	6.95938e-10	down
PNPLA8	976.376	-0.83532	0.233312	-3.58026	0.000343247	0.00121384	down
JDP2	970.744	-0.500906	0.218186	-2.29577	0.0216889	0.0484443	down
PLEKHA3	965.651	-0.795835	0.0946605	-8.40725	4.19742e-17	3.89005e-15	down
DCAF16	974.34	-0.553466	0.0858831	-6.44441	1.16052e-10	1.82146e-09	down
EEPD1	988.978	-0.804436	0.192341	-4.18234	2.88527e-05	0.000130567	down
MTFR1L	1042.84	-0.698797	0.256223	-2.7273	0.0063855	0.0165201	down
FEM1C	981.07	-0.873124	0.146412	-5.96349	2.46905e-09	2.81852e-08	down
OLFML1	929.804	-1.4448	0.333598	-4.33097	1.48455e-05	7.21756e-05	down
BVES	984.785	-2.33286	0.308721	-7.55654	4.13943e-14	1.60507e-12	down
SGCA	1008.63	-1.75948	0.361618	-4.86557	1.14127e-06	7.13235e-06	down
BNC2	976.414	-2.22844	0.312728	-7.12581	1.03472e-12	2.72869e-11	down
ALDH6A1	937.917	-0.531567	0.133562	-3.97993	6.89367e-05	0.000287097	down
CACNA2D1	994.158	-2.09998	0.315166	-6.66309	2.68134e-11	4.96492e-10	down
TRPM7	994.437	-0.528795	0.115592	-4.57466	4.76987e-06	2.58331e-05	down
TMEM8B	1008.91	-0.79929	0.1978	-4.04089	5.32482e-05	0.00022827	down
GNAO1	968.823	-2.11635	0.424321	-4.98762	6.11266e-07	4.0384e-06	down
WNT5B	980.471	-1.14191	0.359831	-3.17347	0.0015063	0.00455008	down
AK4	980.87	-1.7116	0.538777	-3.17682	0.00148898	0.00450064	down
YTHDC2	966.761	-0.638348	0.142646	-4.47504	7.63952e-06	3.96409e-05	down
EPC2	936.695	-0.778271	0.132448	-5.87607	4.20125e-09	4.552e-08	down
SSBP2	977.725	-1.24409	0.201202	-6.18328	6.27848e-10	8.21575e-09	down
KCNH2	958.496	-2.95639	0.656886	-4.50061	6.77572e-06	3.54706e-05	down
CRY1	950.216	-1.09899	0.200151	-5.49081	4.00103e-08	3.46409e-07	down
JMJD1C	926.018	-1.02375	0.287864	-3.55636	0.000376022	0.00131788	down
NXPH3	970.641	-2.25106	0.387459	-5.80981	6.25429e-09	6.54096e-08	down
CAPN7	950.352	-0.835406	0.136758	-6.10864	1.00484e-09	1.24936e-08	down
PNCK	1027.02	-1.38789	0.409157	-3.39207	0.000693666	0.00228265	down
C3orf70	980.91	-2.02597	0.287488	-7.04715	1.82618e-12	4.49691e-11	down
TAF9B	941.185	-0.721912	0.141123	-5.11549	3.12926e-07	2.21478e-06	down
PM20D2	957.009	-1.25657	0.205905	-6.10265	1.04327e-09	1.28953e-08	down
NAA30	938.295	-0.789435	0.114679	-6.88386	5.82519e-12	1.26519e-10	down
LURAP1L	958.784	-0.790268	0.169255	-4.6691	3.02524e-06	1.70627e-05	down
CACNB2	999.155	-2.52795	0.334076	-7.56698	3.81987e-14	1.51208e-12	down
MRC1	889.897	-1.04332	0.362365	-2.87919	0.00398702	0.0109167	down
RWDD1	969.945	-1.11433	0.172854	-6.44665	1.1435e-10	1.79933e-09	down
PHF21A	884.76	-1.03433	0.439659	-2.35258	0.0186438	0.042346	down
DHX29	950.208	-0.646379	0.122845	-5.26173	1.42706e-07	1.09151e-06	down
SUGT1	976.07	-0.536151	0.117048	-4.58062	4.63595e-06	2.51509e-05	down
SLC16A2	931.572	-1.3512	0.225945	-5.98021	2.22851e-09	2.564e-08	down
PLAC9	975.526	-1.71831	0.30991	-5.54455	2.94703e-08	2.64828e-07	down
SPTY2D1	928.778	-0.575993	0.143216	-4.02186	5.77408e-05	0.000245641	down
FAM241A	930.077	-0.667499	0.158904	-4.20065	2.66155e-05	0.000121809	down
AKAP10	939.347	-0.577485	0.0948157	-6.0906	1.12487e-09	1.3796e-08	down
CCPG1	932.489	-0.881966	0.189209	-4.66133	3.14167e-06	1.76501e-05	down
GPC6	905.436	-1.62887	0.321778	-5.06209	4.14691e-07	2.83759e-06	down
SCD5	930.021	-1.43863	0.215621	-6.67203	2.52293e-11	4.69453e-10	down
LSM11	954.477	-1.69278	0.221234	-7.65153	1.98605e-14	8.69689e-13	down
N4BP2L2	942.164	-0.944105	0.160592	-5.87888	4.13041e-09	4.48807e-08	down
ITGB8	914.14	-1.18149	0.27136	-4.35395	1.33704e-05	6.58144e-05	down
CAMK1	979.777	-0.884846	0.16585	-5.33521	9.54358e-08	7.59361e-07	down
MED21	919.025	-0.734919	0.0971541	-7.56446	3.89469e-14	1.53528e-12	down
UFSP2	915.418	-0.713346	0.136264	-5.23504	1.6495e-07	1.24211e-06	down
IBTK	896.966	-1.03682	0.268432	-3.86249	0.000112236	0.000445676	down
DCP1B	959.561	-0.95746	0.160411	-5.96879	2.39025e-09	2.73681e-08	down
TRAPPC11	884.513	-0.770312	0.207663	-3.70944	0.000207721	0.000779448	down
NPR1	927.143	-0.961425	0.27288	-3.52326	0.000426275	0.00147224	down
PPM1M	919.55	-0.648834	0.190257	-3.4103	0.000648916	0.00214994	down
FAM172A	909.246	-1.13585	0.148391	-7.65446	1.94127e-14	8.5601e-13	down
ARL3	919.952	-0.548514	0.0901453	-6.08477	1.16657e-09	1.42246e-08	down
SMAP1	911.867	-0.726794	0.245491	-2.96057	0.00307068	0.00863076	down
SMARCD3	916.999	-0.805662	0.244353	-3.29712	0.000976813	0.0030905	down
PARD3B	913.895	-1.87148	0.221425	-8.45201	2.86321e-17	2.74189e-15	down
SNX21	1000.06	-0.55823	0.190351	-2.93263	0.00336099	0.00935111	down
CREBRF	939.901	-1.09815	0.162305	-6.76592	1.32462e-11	2.62172e-10	down
STK26	919.384	-0.898107	0.221789	-4.04938	5.13536e-05	0.000220897	down
PRKCB	896.017	-1.23015	0.290352	-4.23675	2.26777e-05	0.000105623	down
TMEM70	933.051	-0.583896	0.168529	-3.46467	0.000530892	0.00179562	down
LGI4	912.564	-1.66151	0.399982	-4.15397	3.26757e-05	0.000145917	down
PDS5B	908.183	-0.698103	0.109796	-6.35816	2.04179e-10	3.00577e-09	down
MYOM1	936.735	-2.82514	0.903045	-3.12847	0.00175722	0.00522808	down
SLC9A9	890.844	-1.49112	0.216736	-6.87988	5.99042e-12	1.28927e-10	down
SYNGR1	915.309	-0.583811	0.197983	-2.94879	0.00319024	0.00892713	down
PPIL4	903.977	-0.578166	0.129731	-4.45665	8.32522e-06	4.28022e-05	down
INO80	858.466	-0.875256	0.369598	-2.36813	0.0178784	0.0408474	down
CGNL1	904.567	-1.71375	0.281054	-6.09759	1.07678e-09	1.32576e-08	down
HAS2	888.059	-1.77687	0.368935	-4.81621	1.46313e-06	8.90893e-06	down
RND1	898.783	-1.5569	0.327681	-4.75127	2.02147e-06	1.1885e-05	down
CSRP2	913.121	-0.820369	0.202449	-4.05223	5.07312e-05	0.00021872	down
GATA5	929.889	-2.64664	0.380201	-6.96116	3.3748e-12	7.78463e-11	down
NAPG	871.532	-0.728958	0.287211	-2.53806	0.0111468	0.027069	down
IQCJ-SCHIP1	941.86	-3.72718	1.12764	-3.30529	0.000948773	0.00301082	down
ANKRD12	937.606	-0.743184	0.194442	-3.82214	0.0001323	0.00051797	down
AJM1	987.437	-1.28964	0.277396	-4.64908	3.33411e-06	1.86053e-05	down
RESF1	904.941	-0.610377	0.158445	-3.85229	0.000117017	0.000463208	down
INTS6	879.324	-0.75158	0.189801	-3.95983	7.50044e-05	0.000309636	down
CH25H	885.656	-1.98016	0.358829	-5.51838	3.42146e-08	3.02868e-07	down
NUCB2	921.656	-0.541878	0.209272	-2.58934	0.00961596	0.0238026	down
CDC37L1	917.21	-1.31914	0.174951	-7.54005	4.69793e-14	1.77799e-12	down
SOX7	867.831	-1.15562	0.307331	-3.76018	0.000169791	0.000649991	down
ULK2	899.33	-0.979015	0.138111	-7.08859	1.35483e-12	3.48561e-11	down
SMC3	850.144	-0.614613	0.230618	-2.66507	0.00769722	0.0195038	down
KLHL23	910.128	-1.16344	0.21683	-5.36567	8.06501e-08	6.52113e-07	down
SPOPL	876.966	-0.515399	0.122172	-4.21864	2.45784e-05	0.000113307	down
FEZ2	901.41	-0.564055	0.13495	-4.17973	2.91859e-05	0.000131949	down
XYLT1	880.717	-1.13165	0.209236	-5.40846	6.357e-08	5.25895e-07	down
DCTN6	880.77	-0.700274	0.122565	-5.7135	1.10676e-08	1.09756e-07	down
CRYBG3	834.016	-1.33378	0.225454	-5.91596	3.29948e-09	3.66285e-08	down
LONRF2	883.554	-2.25474	0.339521	-6.64095	3.11674e-11	5.66058e-10	down
STK3	881.578	-0.61564	0.125097	-4.92129	8.59767e-07	5.52327e-06	down
BDKRB1	909.526	-1.94974	0.44082	-4.42298	9.73474e-06	4.9338e-05	down
PIK3CA	875.389	-0.984889	0.129502	-7.6052	2.84462e-14	1.17e-12	down
RAB3IL1	862.439	-1.15693	0.301671	-3.83507	0.000125526	0.000494104	down
TPD52L1	893.988	-1.66026	0.344246	-4.82288	1.41499e-06	8.66313e-06	down
BCAS2	858.984	-0.530027	0.117605	-4.50684	6.57998e-06	3.45412e-05	down
KCND3	872.828	-2.14846	0.317315	-6.77075	1.2812e-11	2.54109e-10	down
C14orf132	883.361	-1.19097	0.27284	-4.36508	1.27077e-05	6.28456e-05	down
NR2C2	866.156	-0.722906	0.310027	-2.33175	0.019714	0.0444784	down
CRYZ	836.184	-1.05418	0.264353	-3.98776	6.67011e-05	0.000278818	down
EVI5L	928.358	-1.0561	0.322621	-3.2735	0.00106225	0.00333245	down
SLC8A1	859.351	-3.23054	0.943416	-3.4243	0.000616376	0.00205361	down
TSHZ1	812.815	-1.69144	0.400958	-4.2185	2.4593e-05	0.000113347	down
IFRD1	903.81	-1.43627	0.253639	-5.66264	1.49057e-08	1.4303e-07	down
CYP27A1	869.789	-1.35074	0.202874	-6.658	2.77571e-11	5.1147e-10	down
ZC3H14	880.478	-0.577288	0.134542	-4.29078	1.7805e-05	8.50246e-05	down
EGR2	825.836	-1.69124	0.462726	-3.65494	0.000257239	0.000942513	down
WNT2B	830.403	-2.26112	0.35618	-6.34824	2.17791e-10	3.17901e-09	down
RBP1	861.406	-1.24764	0.274968	-4.53741	5.69488e-06	3.03743e-05	down
RECK	836.723	-2.02686	0.251745	-8.05126	8.1949e-16	5.14515e-14	down
INMT	879.151	-1.43435	0.25914	-5.53504	3.11158e-08	2.78033e-07	down
NSMCE4A	859.474	-0.533395	0.0928047	-5.7475	9.05705e-09	9.17365e-08	down
EPDR1	853.063	-1.55371	0.251644	-6.17425	6.64798e-10	8.63964e-09	down
CELF2	832.333	-2.94472	0.6062	-4.85768	1.18769e-06	7.38594e-06	down
SGMS2	855.769	-1.55685	0.376019	-4.14036	3.46764e-05	0.000154126	down
PLA2G4A	817.627	-1.4123	0.229235	-6.16091	7.23274e-10	9.29763e-09	down
MEIS2	842.149	-1.98072	0.276836	-7.15485	8.37671e-13	2.26573e-11	down
DNAJB9	828.171	-0.864044	0.178028	-4.85341	1.21358e-06	7.5297e-06	down
PDZRN4	862.616	-2.85862	0.402093	-7.10936	1.16582e-12	3.04478e-11	down
FAM13B	881.943	-1.34037	0.353721	-3.78936	0.000151038	0.000584455	down
ZNF331	805.57	-2.3759	0.71095	-3.34186	0.000832192	0.00268171	down
CD83	849.378	-0.578794	0.195085	-2.96688	0.00300842	0.00847593	down
GCOM1	842.237	-1.25296	0.212188	-5.90494	3.52777e-09	3.90257e-08	down
TSPAN4	859.463	-0.71093	0.249414	-2.8504	0.0043664	0.0118341	down
PAPSS2	804.328	-0.839968	0.257631	-3.26035	0.00111275	0.00346963	down
LRRN4CL	835.244	-1.60135	0.281004	-5.69867	1.20749e-08	1.18505e-07	down
PER3	872.8	-1.61009	0.260176	-6.18849	6.07431e-10	7.97611e-09	down
PPM1B	825.236	-0.939342	0.161696	-5.8093	6.27338e-09	6.5573e-08	down
TRIM37	811.563	-0.771143	0.25904	-2.97693	0.00291155	0.00822619	down
KRCC1	848.861	-0.67366	0.135738	-4.96296	6.94266e-07	4.53931e-06	down
ACADSB	857.419	-0.518517	0.13977	-3.70979	0.000207435	0.000778673	down
PIKFYVE	839.798	-0.625863	0.113934	-5.49322	3.94667e-08	3.42798e-07	down
FBXL17	813.703	-0.734599	0.150797	-4.87146	1.10777e-06	6.94363e-06	down
MALT1	822.112	-0.618786	0.124159	-4.9838	6.2348e-07	4.10908e-06	down
ARSB	823.443	-0.937835	0.162001	-5.78908	7.07739e-09	7.31704e-08	down
MIER1	806.147	-1.16712	0.498289	-2.34226	0.0191674	0.0433847	down
MYOC	821.863	-3.49215	0.458779	-7.61183	2.70236e-14	1.12367e-12	down
ZFC3H1	818.454	-0.607974	0.153822	-3.95244	7.73575e-05	0.00031838	down
UBE2E2	851.316	-1.19894	0.254324	-4.71424	2.42611e-06	1.40291e-05	down
LOX	802.736	-0.821794	0.300259	-2.73695	0.00620119	0.0161202	down
ACOT2	828.963	-0.839843	0.214215	-3.92056	8.83431e-05	0.000359227	down
COPS4	824.88	-0.567641	0.115799	-4.90194	9.48965e-07	6.02388e-06	down
LXN	808.617	-1.02681	0.252974	-4.05897	4.9289e-05	0.00021308	down
SUCLA2	805.461	-1.16534	0.382119	-3.04968	0.00229083	0.0066224	down
CDC42EP2	826.344	-0.702761	0.215944	-3.25437	0.00113643	0.00353532	down
DYSF	872.276	-2.40774	0.533788	-4.51067	6.46232e-06	3.40435e-05	down
CLOCK	844.243	-0.620552	0.250339	-2.47885	0.0131808	0.0313498	down
SOCS6	821.514	-0.586067	0.11418	-5.13285	2.85384e-07	2.03964e-06	down
TMF1	829.044	-0.523873	0.13158	-3.98141	6.85068e-05	0.000285422	down
PDE3B	827.738	-1.81909	0.263581	-6.90147	5.14668e-12	1.12556e-10	down
WDR44	797.453	-1.02674	0.20638	-4.97497	6.52581e-07	4.28894e-06	down
DZIP1	820.735	-1.33253	0.242615	-5.49239	3.96528e-08	3.43785e-07	down
CYP1B1	786.716	-1.71314	0.344993	-4.96572	6.84461e-07	4.48293e-06	down
INO80D	826.932	-0.640152	0.112243	-5.70326	1.17536e-08	1.15711e-07	down
ANKRD13C	820.757	-0.56496	0.0918351	-6.15189	7.65633e-10	9.76535e-09	down
IGSF10	767.007	-2.04179	0.4565	-4.47271	7.72356e-06	4.00346e-05	down
ST6GALNAC6	890.792	-0.762858	0.225179	-3.38778	0.00070461	0.00231384	down
GADD45G	881.025	-1.11606	0.266781	-4.18345	2.87114e-05	0.000130052	down
CYP4V2	814.473	-0.679271	0.154022	-4.41023	1.03263e-05	5.20319e-05	down
GID4	811.597	-0.854988	0.131374	-6.50803	7.61438e-11	1.25763e-09	down
TXLNG	814.261	-0.621763	0.14536	-4.27739	1.891e-05	8.97502e-05	down
DYRK3	818.674	-0.947485	0.209617	-4.52007	6.18183e-06	3.27047e-05	down
FHIP1B	807.282	-0.616233	0.252735	-2.43826	0.0147581	0.0345767	down
PPP2R3A	835.073	-1.41534	0.256013	-5.52841	3.2315e-08	2.87529e-07	down
SNX13	792.7	-0.545934	0.225754	-2.41827	0.0155943	0.0362268	down
EOGT	781.245	-1.35488	0.319433	-4.24152	2.22016e-05	0.000103638	down
NCOA1	806.079	-0.92109	0.392559	-2.34637	0.018957	0.0429598	down
PIGK	794.243	-0.772279	0.111435	-6.93033	4.19846e-12	9.37655e-11	down
TFEB	828.135	-0.591123	0.18206	-3.24686	0.00116684	0.00361549	down
OSTM1	811.576	-1.18532	0.404231	-2.93228	0.00336488	0.00935917	down
TTLL7	841.08	-2.64998	0.551868	-4.80185	1.57209e-06	9.50521e-06	down
C1orf216	813.628	-0.521827	0.137146	-3.80491	0.000141854	0.000551144	down
ADAMTS15	783.004	-0.924748	0.29061	-3.18209	0.00146217	0.00442596	down
CLCF1	815.849	-1.2912	0.307926	-4.19321	2.75039e-05	0.00012518	down
SOCS2	779.714	-1.84364	0.6609	-2.78959	0.00527742	0.0139561	down
CADM1	815.959	-0.73628	0.311496	-2.36369	0.018094	0.0412456	down
TTBK2	812.523	-0.910098	0.146214	-6.22443	4.83299e-10	6.49456e-09	down
S1PR2	798.62	-0.620118	0.177251	-3.49854	0.000467814	0.00160055	down
LMO3	822.589	-2.4752	0.589049	-4.20203	2.64529e-05	0.000121182	down
MOB1B	810.241	-0.544192	0.168882	-3.22233	0.00127153	0.00390183	down
RNF217	799.924	-1.48132	0.231696	-6.3934	1.62236e-10	2.45308e-09	down
HEATR5A	782.013	-1.008	0.143001	-7.04894	1.80287e-12	4.45688e-11	down
DUSP8	817.254	-1.52644	0.22215	-6.87121	6.36582e-12	1.35773e-10	down
ARMC8	756.717	-1.07545	0.465196	-2.31183	0.0207871	0.0466278	down
SLC25A46	758.127	-0.756733	0.250221	-3.02425	0.00249247	0.0071465	down
CLUAP1	782.997	-0.925803	0.1339	-6.91416	4.70652e-12	1.04375e-10	down
RASD2	813.208	-0.636301	0.254317	-2.502	0.0123494	0.0295803	down
PIK3C3	759.987	-0.68194	0.174826	-3.90067	9.59249e-05	0.000387114	down
CDKN1C	763.198	-0.906516	0.211244	-4.29133	1.77607e-05	8.48691e-05	down
CTSG	746.343	-1.69844	0.416458	-4.0783	4.53659e-05	0.000197335	down
INPP5B	758.452	-2.98551	0.664046	-4.49594	6.92631e-06	3.61989e-05	down
RIOK1	767.766	-0.59446	0.151697	-3.91874	8.90138e-05	0.000361799	down
MAGEH1	754.807	-0.721308	0.170161	-4.23898	2.24534e-05	0.000104707	down
SOX17	766.125	-1.48867	0.310602	-4.79285	1.64425e-06	9.90365e-06	down
KCNK3	780.874	-1.65564	0.328871	-5.03431	4.7957e-07	3.24523e-06	down
VPS13A	805.667	-0.674633	0.190202	-3.54693	0.000389752	0.00136173	down
SERPINB9	742.383	-0.639861	0.279805	-2.28681	0.0222068	0.0494844	down
PCGF5	751.56	-1.93215	0.465546	-4.15029	3.32048e-05	0.00014807	down
NDUFA5	775.462	-0.772678	0.253476	-3.04833	0.00230116	0.00665125	down
RELL1	791.355	-0.8168	0.173421	-4.70993	2.47798e-06	1.42952e-05	down
RHOBTB1	763.831	-0.871393	0.195257	-4.4628	8.08966e-06	4.17269e-05	down
CUL5	764.138	-0.641257	0.115083	-5.57213	2.51649e-08	2.29179e-07	down
RERG	759.679	-2.17062	0.272818	-7.95629	1.77271e-15	1.01856e-13	down
GPR183	755.7	-1.49247	0.268295	-5.56282	2.65455e-08	2.41058e-07	down
DMXL1	761.121	-0.779866	0.159037	-4.90369	9.40546e-07	5.98245e-06	down
PPP1R21	754.311	-0.726644	0.257018	-2.82721	0.0046955	0.0125982	down
NKD1	764.084	-1.37564	0.225842	-6.09114	1.1211e-09	1.37676e-08	down
LPAR1	734.426	-1.06439	0.372061	-2.8608	0.00422576	0.0115039	down
KIZ	757.788	-1.52075	0.235529	-6.45676	1.06969e-10	1.70012e-09	down
TMTC2	750.724	-0.877168	0.311208	-2.81859	0.00482354	0.0128979	down
GLP2R	739.593	-2.56518	0.396616	-6.46766	9.95301e-11	1.59661e-09	down
RABL3	738.863	-0.595139	0.109283	-5.44587	5.15529e-08	4.33773e-07	down
CASD1	729.12	-0.932498	0.162167	-5.75022	8.91251e-09	9.0369e-08	down
PTGFR	755.044	-2.05073	0.360105	-5.6948	1.2352e-08	1.21037e-07	down
BORCS7	753.657	-0.574003	0.118566	-4.84122	1.29042e-06	7.97514e-06	down
FOLR2	731.232	-0.8256	0.294595	-2.80249	0.00507096	0.0134627	down
BDH2	735.821	-0.560136	0.146573	-3.82155	0.000132617	0.000519	down
TNFAIP8	756.082	-0.615137	0.182506	-3.3705	0.000750326	0.00244407	down
GTF2F2	770.989	-0.545129	0.144632	-3.76908	0.00016385	0.000628772	down
PID1	703.658	-2.16395	0.36643	-5.90549	3.51596e-09	3.89177e-08	down
BHMT2	766.193	-2.31637	0.336993	-6.87362	6.25919e-12	1.338e-10	down
DYNC2I1	775.011	-0.60153	0.123438	-4.87314	1.09838e-06	6.88931e-06	down
FBXO3	766.227	-0.673387	0.137992	-4.8799	1.06139e-06	6.67938e-06	down
RRAGD	750.343	-1.06322	0.202565	-5.24879	1.53097e-07	1.16115e-06	down
TSTD2	724.331	-0.652024	0.2728	-2.39012	0.0168428	0.0387381	down
MAP3K7	746.63	-1.00148	0.331258	-3.02325	0.00250075	0.00716916	down
GLT8D2	729.293	-1.28319	0.274965	-4.66675	3.06005e-06	1.72478e-05	down
PTPRJ	743.443	-0.529215	0.19806	-2.67199	0.0075402	0.0191546	down
DIPK1A	732.535	-1.66015	0.471748	-3.51914	0.000432943	0.00149337	down
RGPD5	783.71	-0.818523	0.164139	-4.98678	6.13939e-07	4.05041e-06	down
CCDC107	823.087	-1.23949	0.218979	-5.66032	1.5109e-08	1.44615e-07	down
SEMA3A	765.61	-2.23591	0.321495	-6.95474	3.53222e-12	8.08869e-11	down
RECQL	720.319	-0.510273	0.15274	-3.3408	0.000835368	0.00268929	down
PHYHIP	723.157	-2.40237	0.745852	-3.22097	0.00127757	0.00391784	down
KLHL20	712.911	-0.770019	0.150687	-5.11004	3.22093e-07	2.27118e-06	down
CLIP4	698.864	-1.71241	0.486237	-3.52175	0.000428703	0.00148009	down
EMC2	735.312	-0.539137	0.114592	-4.70484	2.54069e-06	1.46026e-05	down
RNF146	720.231	-0.923297	0.367008	-2.51574	0.0118782	0.0286069	down
TACR2	752.983	-3.03924	0.408367	-7.44243	9.88498e-14	3.47091e-12	down
MAP3K8	718.438	-1.54941	0.42316	-3.66151	0.00025073	0.000920546	down
ADAMTSL3	713.386	-2.9633	0.388242	-7.63262	2.30038e-14	9.81133e-13	down
SLC66A3	711.063	-0.625086	0.169679	-3.68394	0.000229659	0.000852666	down
STRN3	742.31	-0.958557	0.262576	-3.65058	0.000261644	0.000956435	down
VEZT	757.975	-0.847264	0.163663	-5.17689	2.25613e-07	1.6504e-06	down
RAB9B	741.366	-2.70496	0.350416	-7.71928	1.16986e-14	5.45003e-13	down
CISD1	734.663	-0.514031	0.152195	-3.37745	0.000731619	0.00239053	down
CHUK	714.473	-0.671704	0.146792	-4.57589	4.742e-06	2.56895e-05	down
KLHL2	707.901	-0.507501	0.169025	-3.00252	0.00267756	0.00762872	down
ZXDB	716.434	-0.502368	0.138422	-3.62924	0.000284253	0.00102822	down
USP15	756.626	-0.694622	0.270205	-2.57072	0.0101487	0.024981	down
JAK2	723.05	-1.07857	0.16362	-6.59194	4.34116e-11	7.55855e-10	down
CTSO	697.69	-1.29593	0.236781	-5.47309	4.42246e-08	3.78233e-07	down
PPP3CC	752.94	-0.680982	0.210333	-3.23764	0.00120524	0.00372312	down
TMCC3	725.32	-1.11237	0.213142	-5.21894	1.79948e-07	1.34648e-06	down
POLR1F	731.931	-0.815292	0.136349	-5.97944	2.23906e-09	2.57458e-08	down
PAQR3	731.677	-0.596093	0.202246	-2.94737	0.00320488	0.00896016	down
RASA2	729.047	-0.57661	0.137393	-4.19679	2.7072e-05	0.00012363	down
ASPN	759.186	-1.42343	0.342526	-4.15569	3.24307e-05	0.000144891	down
CUTC	734.249	-1.00504	0.135223	-7.43245	1.06608e-13	3.72264e-12	down
RAB27A	697.985	-1.14331	0.33677	-3.39492	0.000686481	0.00226175	down
FBXL22	767.179	-2.8087	0.408547	-6.87485	6.20536e-12	1.3289e-10	down
AIMP1	715.898	-0.614475	0.167774	-3.66251	0.000249756	0.000917426	down
FCN1	689.273	-1.13718	0.394446	-2.88299	0.00393917	0.0107966	down
PPARGC1B	728.669	-1.1003	0.192391	-5.71907	1.07112e-08	1.06499e-07	down
AOPEP	758.059	-0.764524	0.210483	-3.63224	0.00028097	0.00101805	down
RPS6KA5	702.887	-1.12395	0.186194	-6.03645	1.57541e-09	1.87047e-08	down
TMEM263	703.673	-1.11198	0.410631	-2.70798	0.0067695	0.0174003	down
SGCD	710.579	-2.38744	0.699114	-3.41495	0.000637933	0.00211688	down
ZEB1	685.917	-2.88507	0.990897	-2.91158	0.00359607	0.00994677	down
DTWD1	735.714	-0.974956	0.233011	-4.18415	2.8623e-05	0.000129711	down
PLSCR4	679.359	-1.67983	0.326762	-5.14084	2.7351e-07	1.9644e-06	down
HGF	596.528	-1.62987	0.337329	-4.83168	1.35383e-06	8.32627e-06	down
GNA14	691.004	-1.01054	0.279262	-3.61861	0.000296193	0.00106568	down
DENND2A	697.941	-1.30666	0.374019	-3.49356	0.000476626	0.00162834	down
HOXA11	695.363	-0.606236	0.216765	-2.79674	0.00516204	0.013672	down
CD200	716.608	-1.62359	0.396764	-4.09208	4.2752e-05	0.00018665	down
C5AR1	679.817	-1.19711	0.492923	-2.4286	0.0151574	0.0353723	down
IL17RD	703.02	-1.81492	0.268566	-6.75782	1.40079e-11	2.75238e-10	down
MPDZ	699.337	-2.0679	0.317924	-6.50439	7.80075e-11	1.28506e-09	down
TLCD4	697.248	-1.70262	0.254536	-6.68913	2.245e-11	4.23136e-10	down
CDK8	686.866	-1.0219	0.22651	-4.51149	6.43725e-06	3.39612e-05	down
FGF2	708.248	-2.35547	0.336571	-6.99844	2.58832e-12	6.11933e-11	down
PDGFD	653.848	-1.48802	0.54857	-2.71254	0.00667689	0.0171965	down
GABPB2	716.588	-0.506464	0.115223	-4.3955	1.10517e-05	5.53927e-05	down
TGFB2	718.077	-1.807	0.36465	-4.95545	7.21626e-07	4.69552e-06	down
FBXO17	702.398	-1.56549	0.218827	-7.154	8.4287e-13	2.26719e-11	down
AP1S2	694.591	-1.53687	0.237213	-6.47887	9.24131e-11	1.50021e-09	down
SAMD8	695.948	-0.670968	0.2101	-3.19357	0.00140525	0.00427414	down
CHURC1	671.585	-1.06716	0.147963	-7.21239	5.49796e-13	1.55592e-11	down
MAPT	718.173	-2.28472	0.39874	-5.72984	1.00527e-08	1.00692e-07	down
NPNT	666.576	-1.11814	0.391846	-2.85352	0.00432381	0.0117334	down
ABCB10	689.876	-0.821439	0.149224	-5.50473	3.69732e-08	3.24307e-07	down
SLC35A1	689.517	-0.596299	0.174748	-3.41234	0.000644078	0.00213577	down
EFCC1	697.707	-1.18264	0.260952	-4.53204	5.84169e-06	3.10438e-05	down
ARMC9	694.723	-1.01402	0.183817	-5.51647	3.45867e-08	3.05591e-07	down
TWIST2	630.375	-2.06352	0.264108	-7.81316	5.57718e-15	2.84271e-13	down
TUB	678.843	-1.91753	0.287499	-6.66971	2.56304e-11	4.75983e-10	down
CHRM2	701.493	-2.33737	0.374887	-6.23487	4.52153e-10	6.14572e-09	down
RGPD8	727.029	-0.767924	0.176682	-4.34636	1.38418e-05	6.79405e-05	down
AZI2	651.988	-1.26386	0.197209	-6.40873	1.46739e-10	2.24925e-09	down
FAXC	699.561	-2.0946	0.325216	-6.44063	1.18982e-10	1.86294e-09	down
TOPORS	656.877	-0.649511	0.125202	-5.18769	2.12916e-07	1.56612e-06	down
RAPGEF3	684.249	-0.802851	0.282547	-2.84148	0.00449047	0.0121115	down
TBX4	666.474	-1.98194	0.383461	-5.16856	2.35901e-07	1.72102e-06	down
PCDH18	665.21	-1.13059	0.268132	-4.21654	2.48079e-05	0.000114143	down
PRRX2	681.04	-0.784883	0.294506	-2.66508	0.00769694	0.0195038	down
MSX1	679.615	-1.18145	0.245707	-4.80838	1.52161e-06	9.22944e-06	down
TRIM3	650.195	-1.10766	0.375284	-2.95152	0.00316211	0.00886018	down
MN1	643.076	-2.10493	0.274415	-7.6706	1.71189e-14	7.63745e-13	down
ACOT1	679.709	-0.914211	0.19264	-4.74569	2.07793e-06	1.21829e-05	down
EMCN	641.454	-1.1441	0.300634	-3.8056	0.000141459	0.000549857	down
PRKD1	637.453	-0.911593	0.259502	-3.51286	0.000443309	0.00152552	down
DENND4A	663.281	-0.920609	0.400718	-2.2974	0.0215959	0.0482593	down
HDAC4	639.127	-3.06993	0.79815	-3.8463	0.000119915	0.000473821	down
UHRF1BP1L	659.466	-1.26835	0.166797	-7.60418	2.86716e-14	1.17671e-12	down
PXK	611.29	-1.56064	0.50647	-3.08141	0.00206025	0.00602939	down
RAI2	643.443	-2.27295	0.395785	-5.7429	9.30712e-09	9.39685e-08	down
OGFRL1	658.474	-1.07686	0.19623	-5.48772	4.0716e-08	3.51555e-07	down
HCFC2	639.797	-1.36211	0.169629	-8.02992	9.75361e-16	6.00449e-14	down
ITPR1	651.284	-0.746189	0.295567	-2.5246	0.0115829	0.0279917	down
SCUBE3	665.117	-1.75634	0.317351	-5.53437	3.12355e-08	2.7884e-07	down
CDIN1	655.263	-0.727478	0.198379	-3.66711	0.000245308	0.000902463	down
IGIP	660.105	-1.14818	0.173217	-6.62859	3.38909e-11	6.07951e-10	down
RFK	618.589	-0.641709	0.13656	-4.6991	2.61316e-06	1.49874e-05	down
DSE	625.249	-1.79922	0.285552	-6.30085	2.96018e-10	4.20749e-09	down
KCTD7	635.044	-1.32537	0.305396	-4.33986	1.42577e-05	6.96931e-05	down
OSBPL11	633.475	-0.520178	0.114898	-4.52728	5.97464e-06	3.1697e-05	down
RASSF8	652.064	-1.36919	0.487677	-2.80758	0.00499155	0.0132797	down
NABP1	660.782	-1.09688	0.311155	-3.5252	0.000423156	0.00146333	down
SMAD9	546.508	-1.61752	0.199997	-8.08774	6.07821e-16	4.01564e-14	down
ZFPM2	634.6	-2.28771	0.351109	-6.51567	7.23677e-11	1.2026e-09	down
APC	642.618	-0.559258	0.228192	-2.45082	0.0142531	0.0335551	down
ZZZ3	657.511	-0.515632	0.212437	-2.42722	0.0152151	0.0354763	down
C16orf89	620.252	-2.36391	0.462022	-5.11643	3.11366e-07	2.20456e-06	down
KATNAL1	643.858	-1.93901	0.261043	-7.42793	1.10313e-13	3.83086e-12	down
SGPP1	640.055	-0.533328	0.16863	-3.16271	0.0015631	0.00470368	down
TMEM35A	629.218	-2.55139	0.367899	-6.93503	4.06148e-12	9.12437e-11	down
RIPOR3	458.79	-0.873035	0.258786	-3.37357	0.000741995	0.00242109	down
CYRIA	617.433	-1.16675	0.211887	-5.50646	3.66116e-08	3.21833e-07	down
NMT2	634.073	-1.10965	0.166066	-6.68201	2.35694e-11	4.416e-10	down
MBTPS2	618.237	-0.506509	0.127607	-3.96928	7.209e-05	0.000298972	down
CYP2U1	612.682	-1.1756	0.168501	-6.97684	3.01898e-12	7.03207e-11	down
RAB11FIP2	629.371	-1.01539	0.192381	-5.27799	1.30607e-07	1.00709e-06	down
GNAZ	646.568	-1.93779	0.296118	-6.54399	5.98993e-11	1.01316e-09	down
RNGTT	621.113	-0.562304	0.110109	-5.10678	3.27692e-07	2.30307e-06	down
TMOD2	598.056	-1.38836	0.209873	-6.61522	3.71012e-11	6.59302e-10	down
FER	621.306	-1.38446	0.173798	-7.96592	1.64002e-15	9.53879e-14	down
DNAJC18	614.162	-1.05046	0.12888	-8.15066	3.61943e-16	2.62942e-14	down
TWIST1	632.827	-1.58433	0.287836	-5.50427	3.70698e-08	3.24957e-07	down
HAAO	624.485	-1.64999	0.208657	-7.90765	2.62296e-15	1.45421e-13	down
GPX8	539.017	-0.627578	0.227148	-2.76286	0.00572965	0.0150097	down
ZNF585B	614.269	-0.55158	0.122822	-4.4909	7.09216e-06	3.70046e-05	down
HAS1	626.842	-2.43913	0.575506	-4.23823	2.25284e-05	0.000104979	down
COPZ2	628.919	-1.3267	0.24793	-5.35112	8.74133e-08	7.02009e-07	down
MTMR9	618.271	-0.887829	0.121827	-7.28763	3.15447e-13	9.66758e-12	down
TNRC6C	628.846	-0.993849	0.155585	-6.38783	1.68251e-10	2.53392e-09	down
ZCCHC2	613.651	-0.52356	0.143408	-3.65084	0.000261385	0.000955859	down
TRABD2B	625.322	-1.14342	0.293184	-3.9	9.61916e-05	0.000387979	down
MBD5	601.7	-0.932427	0.19777	-4.71471	2.42058e-06	1.40057e-05	down
GNG2	590.769	-0.935878	0.342441	-2.73296	0.00627678	0.016281	down
TEK	583.748	-0.904725	0.345146	-2.62128	0.00876005	0.021905	down
FCGR2A	592.938	-0.836648	0.339416	-2.46496	0.0137027	0.0324203	down
TNIK	600.618	-1.33779	0.175093	-7.64046	2.16439e-14	9.30588e-13	down
LRRC4B	629.863	-1.27914	0.257443	-4.96862	6.74322e-07	4.42263e-06	down
PDE3A	592.05	-1.29032	0.25091	-5.14257	2.71003e-07	1.95009e-06	down
EBF1	599.476	-1.53793	0.361284	-4.25684	2.07334e-05	9.74771e-05	down
PBX3	594.012	-1.25152	0.309719	-4.04084	5.32602e-05	0.00022827	down
GSTM5	595.39	-2.58288	0.50544	-5.11016	3.21893e-07	2.27062e-06	down
CACHD1	593.963	-0.791133	0.243201	-3.253	0.00114194	0.00355071	down
NPR2	596.414	-1.74187	0.390457	-4.46111	8.15363e-06	4.20111e-05	down
F10	614.228	-2.1883	0.327792	-6.67587	2.45766e-11	4.59111e-10	down
SETBP1	581.559	-3.02804	1.26237	-2.39869	0.0164538	0.037926	down
COX20	613.79	-0.955901	0.288878	-3.30901	0.000936278	0.00297566	down
ST6GALNAC5	620.466	-2.38854	0.380464	-6.27796	3.43034e-10	4.81085e-09	down
KLHL41	629.572	-2.26857	0.432701	-5.24282	1.5814e-07	1.19653e-06	down
TAF13	610.48	-0.594629	0.168323	-3.53267	0.00041139	0.0014288	down
WWC2	598.903	-0.903652	0.152234	-5.93594	2.92162e-09	3.2857e-08	down
NKIRAS1	595.485	-0.577428	0.165556	-3.48782	0.000486985	0.00166164	down
STYX	594.29	-0.665362	0.104856	-6.34551	2.21686e-10	3.23122e-09	down
MAPK4	607.404	-2.37974	0.343501	-6.92791	4.27118e-12	9.51655e-11	down
GPRASP1	620.836	-1.65796	0.319925	-5.18235	2.19104e-07	1.60713e-06	down
MMD	577.177	-1.28819	0.50479	-2.55193	0.0107127	0.0261657	down
TNFAIP8L3	598.416	-1.89572	0.525916	-3.6046	0.00031263	0.00111782	down
PLEKHA1	626.098	-1.32726	0.404613	-3.28032	0.0010369	0.00326157	down
KLF12	585.912	-1.12086	0.205262	-5.46063	4.74454e-08	4.01613e-07	down
UEVLD	581.488	-0.631566	0.13101	-4.82075	1.43021e-06	8.73934e-06	down
CWC22	607.325	-0.539662	0.144923	-3.72378	0.000196264	0.000741011	down
BST1	574.98	-0.999657	0.259653	-3.84997	0.000118133	0.000467232	down
PDGFC	586.556	-1.30677	0.235728	-5.54356	2.9639e-08	2.65992e-07	down
FLRT2	559.19	-1.51118	0.355737	-4.24804	2.15646e-05	0.00010096	down
TBC1D23	571.531	-1.21808	0.35815	-3.40105	0.000671286	0.00221708	down
RAB30	586.145	-1.99797	0.770558	-2.59289	0.00951724	0.0235891	down
CRBN	573.487	-0.829757	0.178867	-4.63897	3.50155e-06	1.94473e-05	down
DPH3	578	-0.891628	0.175287	-5.08668	3.6438e-07	2.52892e-06	down
LAYN	592.818	-0.770547	0.233851	-3.29504	0.000984086	0.00311091	down
PTCH1	566.155	-1.43748	0.342785	-4.19353	2.7465e-05	0.000125093	down
NDUFAF4	587.19	-0.64586	0.136319	-4.73786	2.15992e-06	1.26294e-05	down
MPP2	577.581	-2.4182	0.815668	-2.96469	0.00302985	0.00852866	down
TTLL11	590.242	-1.40418	0.189999	-7.39048	1.46297e-13	4.8751e-12	down
CST7	563.481	-0.802903	0.348882	-2.30136	0.0213713	0.0477799	down
RORA	571.312	-1.59736	0.21078	-7.57833	3.50023e-14	1.40313e-12	down
PAPPA	553.497	-1.75288	0.361068	-4.85471	1.20564e-06	7.48533e-06	down
ITGA4	563.924	-0.784335	0.285476	-2.74746	0.00600582	0.0156424	down
PIP4P2	560.134	-1.26275	0.1955	-6.45904	1.05367e-10	1.67606e-09	down
ZNF800	569.464	-0.541531	0.150484	-3.5986	0.000319931	0.00114177	down
MB21D2	575.754	-0.683985	0.174928	-3.9101	9.22577e-05	0.000374102	down
HACD1	600.435	-2.13536	0.31765	-6.72236	1.78803e-11	3.45947e-10	down
TBC1D12	573.974	-0.593938	0.100341	-5.91921	3.23494e-09	3.59541e-08	down
ZNF548	578.182	-0.708425	0.16996	-4.1682	3.07019e-05	0.00013785	down
SLC43A1	602.669	-1.22144	0.284096	-4.29938	1.71276e-05	8.21335e-05	down
TENT4B	593.706	-0.598439	0.221533	-2.70135	0.00690584	0.0177068	down
SLC9B2	499.536	-1.19567	0.208834	-5.72546	1.03151e-08	1.0294e-07	down
SCN4B	559.924	-1.54809	0.401645	-3.85438	0.000116023	0.000459656	down
GREM2	535.181	-2.0578	0.337874	-6.09042	1.12614e-09	1.38027e-08	down
TTC39B	567.167	-0.771291	0.140833	-5.47664	4.33483e-08	3.72249e-07	down
RSPO3	368.177	-1.55845	0.379457	-4.10706	4.00732e-05	0.000175851	down
RYR2	569.396	-2.36089	0.362128	-6.51949	7.05458e-11	1.17438e-09	down
WBP4	573.873	-1.17484	0.160459	-7.32177	2.44729e-13	7.65727e-12	down
ERCC6L2	563.511	-1.11833	0.14184	-7.88445	3.15927e-15	1.72135e-13	down
ACOX2	583.761	-2.32462	0.379964	-6.11802	9.47477e-10	1.18738e-08	down
ZC3H12C	558.677	-0.977165	0.294527	-3.31775	0.000907472	0.00289235	down
FITM2	557.905	-0.561873	0.15559	-3.61123	0.000304751	0.00109439	down
ZNF143	560.849	-0.528482	0.0827792	-6.38424	1.7225e-10	2.58797e-09	down
RALGAPA1	559.559	-0.598866	0.231983	-2.58151	0.00983699	0.0242912	down
PITX2	548.554	-2.82122	0.586291	-4.81198	1.49445e-06	9.07926e-06	down
RASAL2	555.915	-1.18364	0.354886	-3.33528	0.000852136	0.00273714	down
TYW3	552.943	-0.900263	0.13751	-6.54687	5.87548e-11	1.00004e-09	down
FHOD3	594.784	-1.21646	0.437632	-2.77965	0.00544183	0.0143449	down
ARL14EP	564.235	-0.790879	0.128076	-6.17507	6.61344e-10	8.60065e-09	down
DCUN1D4	581.641	-1.05338	0.394656	-2.6691	0.00760537	0.0193072	down
KCNQ4	579.867	-1.73197	0.322166	-5.37601	7.61548e-08	6.18933e-07	down
MASP1	540.689	-3.47754	1.00844	-3.44842	0.000563874	0.00189467	down
KHDRBS3	574.783	-0.836449	0.288513	-2.89917	0.00374153	0.0103055	down
SMYD4	561.293	-0.509	0.107458	-4.73673	2.17191e-06	1.26947e-05	down
PPM1K	540.832	-1.43978	0.201606	-7.14156	9.2277e-13	2.47477e-11	down
FOXN2	550.232	-0.881388	0.122397	-7.20104	5.97564e-13	1.66624e-11	down
HOMER1	542.614	-0.945997	0.263481	-3.59038	0.000330194	0.00117442	down
MOSMO	539.782	-1.02073	0.121942	-8.37067	5.72917e-17	5.12409e-15	down
CYTIP	536.241	-0.8949	0.355578	-2.51675	0.0118443	0.0285508	down
NBEAL1	541.907	-0.909325	0.319655	-2.84471	0.0044452	0.0120082	down
MTX3	555.669	-0.744856	0.14304	-5.20733	1.91582e-07	1.42398e-06	down
RIMKLB	528.328	-1.9168	0.680773	-2.81562	0.00486836	0.0130013	down
OLFM1	521.474	-1.50421	0.532964	-2.82234	0.00476744	0.0127749	down
CCDC91	537.576	-1.34308	0.473605	-2.83587	0.00457017	0.0122985	down
CDK14	531.334	-0.734681	0.235722	-3.11672	0.00182873	0.00542043	down
MTARC2	539.378	-0.685432	0.13603	-5.03882	4.68406e-07	3.17535e-06	down
CREB5	548.773	-2.10445	0.337998	-6.22622	4.77817e-10	6.42545e-09	down
PRKG1	551.317	-1.7248	0.370421	-4.65632	3.21913e-06	1.80266e-05	down
XPNPEP2	514.387	-1.80612	0.415612	-4.34569	1.3884e-05	6.80949e-05	down
SACS	555.158	-1.57746	0.632834	-2.49269	0.0126778	0.0302779	down
WRN	541.231	-0.507163	0.128047	-3.96075	7.47141e-05	0.000308774	down
GPR68	530.153	-0.773453	0.30839	-2.50803	0.0121406	0.0291611	down
REV1	528.031	-1.13116	0.450749	-2.50951	0.0120899	0.0290615	down
ARL10	538.133	-0.97655	0.173802	-5.61875	1.92349e-08	1.79661e-07	down
NDNF	496.283	-2.40982	0.363511	-6.62927	3.37343e-11	6.06434e-10	down
CCL11	524.265	-1.30103	0.409215	-3.17934	0.00147611	0.00446672	down
CA5B	537.459	-0.858541	0.124644	-6.88795	5.66028e-12	1.23079e-10	down
NKAP	535.842	-0.529736	0.0945255	-5.60416	2.09269e-08	1.93843e-07	down
SCUBE1	521.373	-1.15774	0.328793	-3.52118	0.000429631	0.00148302	down
KIAA1614	537.353	-1.39158	0.200686	-6.93411	4.08776e-12	9.17255e-11	down
GFOD1	537.091	-0.934284	0.18017	-5.18558	2.15344e-07	1.58261e-06	down
ZNF25	527.46	-1.56228	0.193246	-8.0844	6.24723e-16	4.11298e-14	down
TRPS1	522.431	-1.25504	0.306377	-4.09639	4.19644e-05	0.000183423	down
USP37	512.99	-0.606954	0.211135	-2.87473	0.00404377	0.0110529	down
RAVER2	519.388	-1.15233	0.444333	-2.5934	0.0095031	0.0235602	down
ZC2HC1A	523.045	-0.612207	0.120551	-5.07842	3.80582e-07	2.62313e-06	down
IRAK3	498.408	-1.19761	0.256213	-4.67428	2.94982e-06	1.6686e-05	down
DIRAS1	554.992	-1.63835	0.389194	-4.20961	2.55817e-05	0.000117333	down
RANBP3L	549.724	-2.91616	0.41678	-6.99688	2.61727e-12	6.1724e-11	down
STX2	519.854	-1.58582	0.568008	-2.7919	0.00523991	0.0138666	down
DGKE	533.346	-0.648009	0.112579	-5.75605	8.61027e-09	8.77193e-08	down
NCK1	506.897	-0.720097	0.154322	-4.66618	3.06844e-06	1.729e-05	down
MBD4	506.576	-0.544974	0.135881	-4.01067	6.05456e-05	0.000256423	down
KLF8	506.31	-0.558724	0.203016	-2.75212	0.00592105	0.0154449	down
PDZD4	534.726	-2.04097	0.677837	-3.01101	0.0026038	0.00744094	down
EVA1C	525.55	-1.09926	0.338406	-3.24834	0.00116079	0.00359931	down
TTC33	523.518	-0.810738	0.142497	-5.6895	1.2741e-08	1.24591e-07	down
LOXL3	524.661	-0.86419	0.239872	-3.60271	0.000314914	0.00112513	down
AXIN2	521.442	-1.02306	0.220893	-4.63145	3.63116e-06	2.00847e-05	down
ENSG00000258311	559.203	-0.861969	0.233904	-3.68514	0.000228574	0.000849001	down
DMBT1	375.133	-2.08399	0.488016	-4.27032	1.9519e-05	9.23173e-05	down
ZBTB21	509.283	-1.77509	0.510754	-3.47543	0.000510027	0.00173396	down
AMIGO1	510.931	-0.617741	0.182861	-3.3782	0.000729631	0.00238568	down
RRAGB	507.645	-0.665255	0.105656	-6.29644	3.04556e-10	4.30947e-09	down
CRYM	524.415	-1.67497	0.487426	-3.43635	0.000589617	0.00197417	down
OSR2	511.017	-1.24144	0.331409	-3.74594	0.00017972	0.000683663	down
DGKG	525.866	-1.92189	0.32805	-5.85852	4.67004e-09	5.01408e-08	down
SLC46A3	485.251	-0.69885	0.287085	-2.4343	0.0149206	0.0349055	down
ARID4A	516.843	-0.619749	0.129802	-4.77456	1.801e-06	1.07521e-05	down
ATP11C	474.941	-0.771893	0.32966	-2.34148	0.0192074	0.0434596	down
DDIT3	553.389	-0.705603	0.211591	-3.33475	0.000853775	0.00274049	down
KANSL1L	505.541	-1.12691	0.161532	-6.97637	3.02907e-12	7.03849e-11	down
ENPP4	499.987	-0.876393	0.172273	-5.08722	3.63344e-07	2.52358e-06	down
PDE1B	544.634	-1.66111	0.690007	-2.40737	0.0160677	0.0371445	down
ZFHX4	499.131	-1.88124	0.305722	-6.15342	7.5832e-10	9.69211e-09	down
LRFN5	501.567	-2.32204	0.322272	-7.20524	5.79416e-13	1.6276e-11	down
HHIP	494.586	-1.60372	0.379969	-4.22065	2.436e-05	0.000112519	down
PTCHD1	512.789	-0.881581	0.346173	-2.54665	0.0108763	0.0265208	down
DOCK11	495.372	-1.50651	0.309997	-4.85975	1.17534e-06	7.32119e-06	down
GTF2IRD2	512.021	-0.5791	0.238182	-2.43133	0.0150434	0.0351582	down
SNX25	503.947	-0.914842	0.168973	-5.41412	6.15903e-08	5.1175e-07	down
PCSK5	487.498	-1.6825	0.29	-5.80173	6.56353e-09	6.84174e-08	down
FRA10AC1	515.728	-0.660971	0.149035	-4.43501	9.20662e-06	4.69139e-05	down
AFF3	498.237	-2.26039	0.573249	-3.94311	8.04306e-05	0.000330025	down
METTL14	490.668	-0.784833	0.114803	-6.83636	8.12324e-12	1.67966e-10	down
GDPD5	503.431	-1.56182	0.35681	-4.37718	1.20224e-05	5.97529e-05	down
ARMT1	492.666	-0.579836	0.222789	-2.60262	0.00925136	0.0230099	down
MSANTD4	492.038	-0.671587	0.134058	-5.00967	5.45234e-07	3.64663e-06	down
BLZF1	497.242	-0.8539	0.212677	-4.01501	5.94428e-05	0.000252316	down
SRGAP2C	498.089	-0.527363	0.131558	-4.00859	6.10824e-05	0.000258408	down
SMIM10	499.503	-1.5038	0.232415	-6.47033	9.7789e-11	1.574e-09	down
NPHP3	488.385	-1.89172	0.474704	-3.98505	6.74653e-05	0.000281516	down
PYROXD1	511.438	-0.750355	0.153035	-4.90316	9.43052e-07	5.99638e-06	down
KATNA1	486.187	-0.596184	0.136906	-4.3547	1.33251e-05	6.56083e-05	down
CRYZL1	485.576	-0.707807	0.138765	-5.10076	3.38295e-07	2.36781e-06	down
C12orf4	498.477	-0.730947	0.132288	-5.5254	3.28736e-08	2.91815e-07	down
SH3BGR	504.414	-2.05503	0.48687	-4.2209	2.43325e-05	0.000112419	down
VAMP1	499.374	-1.15719	0.210999	-5.48436	4.14979e-08	3.57655e-07	down
ZNF407	471.222	-0.864673	0.166462	-5.19443	2.05351e-07	1.51622e-06	down
NXPE3	492.706	-0.99753	0.316714	-3.14962	0.00163482	0.00489464	down
HHEX	486.909	-0.674424	0.225537	-2.9903	0.00278707	0.00790393	down
ZNF654	479.557	-0.741968	0.140787	-5.27015	1.36313e-07	1.04641e-06	down
NFYB	497.154	-1.10109	0.279149	-3.94446	7.99815e-05	0.000328324	down
NAP1L5	488.11	-1.31343	0.19004	-6.91133	4.80127e-12	1.05857e-10	down
C1QL1	376.567	-1.3345	0.288868	-4.61978	3.84156e-06	2.11436e-05	down
CDKL1	490.1	-1.3184	0.152459	-8.64757	5.26088e-18	6.60606e-16	down
BMP5	454.348	-1.85719	0.330283	-5.62302	1.87643e-08	1.75698e-07	down
COL21A1	491.247	-2.02675	0.306221	-6.61861	3.62599e-11	6.44958e-10	down
ROR1	480.106	-2.10289	0.271506	-7.74528	9.53749e-15	4.57824e-13	down
CCN5	489.66	-1.66025	0.436101	-3.80704	0.000140638	0.000546891	down
FGF10	473.656	-2.79742	0.364503	-7.67462	1.65913e-14	7.47238e-13	down
RAB7B	475.358	-1.46552	0.32	-4.57974	4.6556e-06	2.52502e-05	down
ARSJ	488.277	-1.28203	0.317153	-4.0423	5.29298e-05	0.000227162	down
LRCH2	489.746	-2.17618	0.293252	-7.42087	1.16354e-13	3.98459e-12	down
HSPB2	494.707	-1.56334	0.258124	-6.05654	1.39078e-09	1.6722e-08	down
TARS3	488.53	-1.29062	0.143329	-9.0046	2.16449e-19	3.76522e-17	down
PLP1	457.437	-2.2879	0.5457	-4.1926	2.75778e-05	0.000125457	down
COL4A4	458.418	-1.61488	0.375797	-4.29723	1.72948e-05	8.28096e-05	down
PEX1	456.346	-0.534686	0.187011	-2.85913	0.00424811	0.0115531	down
SFMBT2	478.333	-0.890088	0.301512	-2.95208	0.00315637	0.0088467	down
KLHL15	475.122	-1.22222	0.193947	-6.30183	2.94154e-10	4.18414e-09	down
MARK3	490.304	-1.25412	0.512841	-2.44543	0.0144678	0.0340014	down
CDKN2AIP	470.433	-0.871054	0.186469	-4.67132	2.99276e-06	1.69037e-05	down
CYS1	480.112	-2.50295	0.292551	-8.55559	1.17264e-17	1.33942e-15	down
PLA2G5	499.293	-2.21343	0.417943	-5.29602	1.18354e-07	9.20846e-07	down
MEOX1	469.611	-0.972148	0.333319	-2.91657	0.00353904	0.00980189	down
UNC5C	477.106	-1.61986	0.267014	-6.06659	1.30655e-09	1.57995e-08	down
WNT9A	472.028	-0.699754	0.242768	-2.8824	0.00394661	0.0108154	down
LMBRD2	464.726	-0.554743	0.129741	-4.27577	1.9048e-05	9.03599e-05	down
ANGPTL1	477.014	-2.41239	0.353883	-6.81693	9.30083e-12	1.89627e-10	down
F8	448.82	-1.13339	0.335533	-3.37787	0.000730487	0.00238724	down
AP4E1	467.925	-0.543993	0.165373	-3.28949	0.00100368	0.00316967	down
PLCB1	467.291	-0.83339	0.268333	-3.1058	0.00189762	0.00560362	down
PDE7B	460.782	-1.16444	0.396429	-2.93733	0.00331056	0.00922218	down
PLEKHH2	466.956	-1.88514	0.260219	-7.24442	4.34293e-13	1.27471e-11	down
SEMA3E	462.306	-2.28885	0.249317	-9.18047	4.29212e-20	1.01729e-17	down
TERF1	470.067	-0.816139	0.190405	-4.28632	1.81658e-05	8.65865e-05	down
ENSG00000259171	454.185	-2.26543	0.489044	-4.63236	3.61528e-06	2.00144e-05	down
KLHL13	441.633	-2.07275	0.669848	-3.09436	0.00197236	0.00579634	down
RIOK2	472.534	-0.563222	0.135448	-4.15821	3.20747e-05	0.000143436	down
ARSI	470.957	-1.35316	0.341687	-3.96022	7.48811e-05	0.000309262	down
MOB3B	434.518	-0.57521	0.214014	-2.68772	0.00719424	0.0183569	down
AVPR1A	445.342	-1.44674	0.367877	-3.93267	8.40086e-05	0.000343305	down
MUSTN1	491.379	-2.06241	0.43887	-4.69937	2.6096e-06	1.49714e-05	down
CHM	448.233	-0.834719	0.138513	-6.02629	1.6777e-09	1.98076e-08	down
MYNN	468.676	-0.65097	0.139421	-4.66909	3.02541e-06	1.70627e-05	down
TTN	460.953	-0.670159	0.146375	-4.57839	4.6858e-06	2.53995e-05	down
PRDM8	460.62	-1.91993	0.582641	-3.29522	0.000983453	0.00310943	down
BCHE	460.415	-2.57874	0.715169	-3.60577	0.000311228	0.00111364	down
CA11	465.378	-0.760883	0.212852	-3.5747	0.000350624	0.00123664	down
FKBP7	449.135	-1.24234	0.200306	-6.2022	5.56776e-10	7.38254e-09	down
STXBP6	449.689	-2.30234	0.303913	-7.57565	3.5734e-14	1.42343e-12	down
GPR155	463.391	-1.85164	0.331873	-5.57936	2.41405e-08	2.21018e-07	down
SLC16A7	444.152	-1.14459	0.297309	-3.84984	0.000118197	0.000467391	down
TOGARAM1	453.087	-0.581664	0.173493	-3.35266	0.000800386	0.00259022	down
BCL2	442.207	-1.08678	0.203778	-5.33317	9.65105e-08	7.66626e-07	down
ANKRD44	456.113	-1.02059	0.253334	-4.02863	5.61021e-05	0.000239422	down
TDRP	452.726	-0.659656	0.20166	-3.27113	0.00107118	0.00335769	down
COX7A1	487.186	-1.77124	0.298855	-5.92674	3.09014e-09	3.45066e-08	down
PCSK2	372.912	-2.76029	0.356912	-7.73383	1.04362e-14	4.93469e-13	down
ZNF333	467.027	-0.684166	0.200757	-3.40793	0.000654568	0.00216685	down
GALNT15	432.294	-1.76538	0.360561	-4.8962	9.77086e-07	6.18996e-06	down
NBEA	441.09	-1.09645	0.287064	-3.81952	0.000133709	0.000523059	down
DYNC1I1	448.017	-1.52761	0.479681	-3.18463	0.00144937	0.00439001	down
SNRNP48	453.38	-0.558788	0.0971449	-5.7521	8.81398e-09	8.95099e-08	down
ARHGEF9	455.06	-2.81738	0.894854	-3.14843	0.00164152	0.00491315	down
CD69	428.072	-1.29703	0.353209	-3.67213	0.000240535	0.000886795	down
ALG13	458.964	-0.973613	0.22446	-4.33758	1.44058e-05	7.02903e-05	down
UBLCP1	434.153	-0.617796	0.15829	-3.90293	9.50341e-05	0.0003838	down
KCNB1	446.75	-2.6444	0.399964	-6.61159	3.80223e-11	6.73119e-10	down
FOXP2	428.627	-2.31005	0.553277	-4.17521	2.97715e-05	0.000134212	down
PRDM11	439.884	-0.852044	0.149306	-5.70668	1.152e-08	1.13766e-07	down
TBX5	453.023	-2.3745	0.609152	-3.89803	9.6977e-05	0.000390648	down
PI15	435.982	-1.87024	0.463853	-4.03197	5.53114e-05	0.000236298	down
HUNK	447.724	-1.73656	0.318194	-5.45756	4.82727e-08	4.08433e-07	down
SHE	413.929	-0.985358	0.385111	-2.55863	0.0105084	0.0257462	down
PLEKHM3	417.849	-0.543952	0.147463	-3.68875	0.000225363	0.000838192	down
ZNF510	443.631	-0.711496	0.143099	-4.97204	6.62505e-07	4.34964e-06	down
NRROS	425.027	-0.790555	0.244407	-3.23459	0.00121819	0.00375885	down
ABCA6	428.588	-1.35663	0.299754	-4.5258	6.01683e-06	3.19119e-05	down
GFRA3	435.947	-1.54977	0.331653	-4.67286	2.97032e-06	1.6792e-05	down
CEP85L	425.65	-1.67168	0.186376	-8.96939	2.98159e-19	5.09315e-17	down
DCLK2	444.523	-1.72495	0.345703	-4.98969	6.04759e-07	3.9982e-06	down
C1QTNF7	408.208	-2.65798	0.365817	-7.26587	3.70643e-13	1.10673e-11	down
ST8SIA1	431.89	-2.30254	0.261757	-8.79649	1.41166e-18	1.9827e-16	down
C2orf69	429.425	-0.628771	0.109871	-5.72279	1.04791e-08	1.04521e-07	down
NACAD	446.384	-1.70444	0.210376	-8.10188	5.41161e-16	3.65159e-14	down
P4HA3	432.439	-1.24462	0.42888	-2.90202	0.0037076	0.0102224	down
PREX2	418.144	-1.46786	0.277739	-5.28503	1.25682e-07	9.7109e-07	down
PRXL2C	431.126	-1.24512	0.188435	-6.60766	3.90435e-11	6.88655e-10	down
RIMS3	431.702	-1.03425	0.232747	-4.44367	8.84359e-06	4.52586e-05	down
CLIC2	419.747	-0.96925	0.280702	-3.45295	0.000554485	0.00186709	down
GPM6B	415.529	-1.89509	0.349563	-5.42132	5.91596e-08	4.92849e-07	down
WHRN	415.445	-1.38494	0.344351	-4.0219	5.77308e-05	0.000245641	down
THAP5	433.211	-0.517829	0.115416	-4.48662	7.2363e-06	3.77047e-05	down
COL19A1	441.007	-2.79287	0.435189	-6.41761	1.38433e-10	2.14272e-09	down
ARGLU1	435.212	-0.906625	0.148284	-6.11409	9.7108e-10	1.21455e-08	down
REEP2	474.155	-1.0829	0.353402	-3.06421	0.00218247	0.00634787	down
BICC1	408.388	-0.992937	0.31605	-3.14171	0.00167962	0.00501533	down
DOK6	421.984	-1.88152	0.301945	-6.23132	4.62524e-10	6.26422e-09	down
ASPA	411.006	-1.99979	0.316249	-6.32347	2.55753e-10	3.69516e-09	down
NFATC1	442.962	-1.36302	0.498456	-2.73448	0.00624784	0.016217	down
CENPC	428.228	-0.672704	0.122944	-5.47162	4.45942e-08	3.80364e-07	down
PLA2G4C	428.995	-1.3191	0.487897	-2.70365	0.00685822	0.0176061	down
GAB1	401.866	-2.04064	0.573535	-3.558	0.000373689	0.00131043	down
CPNE8	403.884	-1.43956	0.254617	-5.65385	1.56892e-08	1.49489e-07	down
FAM76A	434.472	-0.630456	0.119988	-5.25433	1.48563e-07	1.13083e-06	down
CLSTN2	403.75	-1.22936	0.362585	-3.39053	0.000697565	0.00229309	down
ADAMTS5	410.144	-1.16449	0.263286	-4.42292	9.73763e-06	4.9338e-05	down
GSTA4	404.688	-0.564129	0.243683	-2.31501	0.0206123	0.0463014	down
BRSK1	373.566	-0.65554	0.242916	-2.69863	0.00696265	0.0178307	down
ATP1B2	417.049	-1.19055	0.267167	-4.45622	8.34171e-06	4.28754e-05	down
TRIL	408.763	-0.986228	0.284595	-3.46538	0.000529486	0.00179118	down
STAC	421.052	-2.88322	0.399001	-7.22609	4.97106e-13	1.42596e-11	down
ZBTB8A	421.599	-0.550321	0.0968824	-5.68031	1.34454e-08	1.30604e-07	down
[truncated: 5,303 more rows]

## Sheet: Table S3
	ONTOLOGY	ID	Description	GeneRatio	BgRatio	pvalue	p.adjust	qvalue	geneID	Count
GO:0060537	BP	GO:0060537	muscle tissue development	222/6547	433/18870	6.2e-13	2.78e-09	2.23e-09	MYH11/FOS/CSRP1/ACTC1/EGR1/BTG2/IGF2/IGFBP5/LMNA/CALR/MYLK/TPM1/MYL6/NR4A1/PGM5/FOSL2/DDX5/PIM1/ATF3/KLF5/GPC1/DDX17/YBX3/GPX1/CAV1/SVIL/RGS2/SORBS2/MAFF/SRF/JPH2/TBX3/PI16/TBX2/ZFAND5/ABL1/SELENON/CFL2/NUPR1/NOTCH2/PDLIM5/SLC9A1/PDGFRA/PITX1/RCAN1/CTNNB1/TGFBR3/MEF2D/PRMT1/FZD7/HMG20B/CFLAR/MYOCD/HEG1/GSK3A/OSR1/LEMD2/CAV2/DSP/PLN/ITGA8/ASB2/TIPARP/ERBB3/AKIRIN1/SGCB/FKBP1A/EFEMP2/YAP1/SMAD4/PRK…	222
GO:0048568	BP	GO:0048568	embryonic organ development	230/6547	453/18870	8.75e-13	2.78e-09	2.23e-09	A2M/KRT19/JUNB/IGF2/ZFP36L1/CCN1/SOCS3/MMP14/TRIM28/SPINT2/CEBPB/ST14/HES1/PLCD3/KRT8/SRF/SPINT1/PBX1/TBX3/TBX2/FBN1/LIF/EFEMP1/PKD1/FOXF1/DNAJB6/NOTCH2/HS6ST1/TGFBR2/SCRIB/NES/EPN1/PDGFRA/WNT7B/CTNNB1/GATA3/RBPMS2/CXCL8/BCR/RARRES2/EGFR/DVL1/RARG/CEBPA/OSR1/RDH10/ALDH1A3/ITGA8/ASB2/TGFB3/PKDCC/INSIG1/TEAD1/YAP1/EFNA1/KMT2A/TCF21/GRHL3/BMPR1A/GRHL2/EGLN1/GGNBP2/MDFI/PPP1R13L/LRIG1/RBPJ/NTN1/SUFU/…	230
GO:0003012	BP	GO:0003012	muscle system process	223/6547	452/18870	6.77e-11	1.43e-07	1.15e-07	DES/MYH11/FLNA/ACTA2/MYL9/CNN1/TPM2/ENO1/GSN/SYNM/IGFBP5/LMOD1/LMNA/ALDOA/MYLK/TPM1/CALD1/PPP1R12B/CALM1/MYL6/JUP/TPM4/NR4A1/TPM3/PTGS2/CTTN/ATP2B4/CAV1/ANXA6/GRK2/RGS2/CYBA/SORBS2/SLC6A8/SRF/LMCD1/GAA/TBX3/PI16/TBX2/FBXO32/CRYAB/DAG1/IL6ST/SELENON/PDLIM5/CASQ2/DMPK/SLC9A1/STC1/SCNN1B/CACNA1H/SMTN/CFLAR/MYOCD/VEGFB/SRI/NR4A3/SETD3/ATP1A2/GSK3A/P2RX1/ORMDL3/KCNMA1/KDM4A/DSP/PLN/GSTM2/GSTO1/ROCK1/S…	223
GO:0006936	BP	GO:0006936	muscle contraction	180/6547	351/18870	9.25e-11	1.47e-07	1.18e-07	DES/MYH11/FLNA/ACTA2/MYL9/CNN1/TPM2/ENO1/GSN/SYNM/LMOD1/ALDOA/MYLK/TPM1/CALD1/PPP1R12B/CALM1/MYL6/JUP/TPM4/NR4A1/TPM3/PTGS2/CTTN/ATP2B4/CAV1/ANXA6/GRK2/RGS2/SLC6A8/SRF/GAA/TBX3/TBX2/CRYAB/CASQ2/DMPK/SLC9A1/STC1/SCNN1B/CACNA1H/SMTN/MYOCD/VEGFB/SRI/SETD3/ATP1A2/P2RX1/ORMDL3/KCNMA1/DSP/PLN/GSTM2/GSTO1/ROCK1/SNTA1/TMOD1/UTRN/ATP1B1/SLMAP/PDE4D/SMAD7/ADRA2A/ROCK2/EMD/PPP1R13L/TRPM4/DTNA/CACNA1C/KCNQ1/…	180
GO:0048562	BP	GO:0048562	embryonic organ morphogenesis	154/6547	295/18870	3.97e-10	5.05e-07	4.04e-07	MMP14/HES1/SRF/TBX3/TBX2/FBN1/EFEMP1/FOXF1/NOTCH2/TGFBR2/SCRIB/PDGFRA/CTNNB1/GATA3/RBPMS2/BCR/DVL1/RARG/OSR1/RDH10/ALDH1A3/ITGA8/ASB2/TGFB3/INSIG1/YAP1/EFNA1/TCF21/GRHL3/GRHL2/MDFI/LRIG1/NTN1/SUFU/PKD2/TBX1/SLITRK6/KCNQ1/MAPK3/SP3/MFAP5/TGFBR1/HIPK2/HAND2/MIB1/SLC39A3/IFT57/SOBP/FRS2/MFAP2/PRRX1/LRIG3/SPRY2/FOXF2/MTHFD1/HOXB3/SOX9/VANGL2/TSHZ1/CHD7/HOXB2/CLUAP1/SOX17/DYNC2I1/ZEB1/HOXA11/CDH23/MSX…	154
GO:0031589	BP	GO:0031589	cell-substrate adhesion	179/6547	356/18870	7.92e-10	7.99e-07	6.4e-07	FLNA/THBS1/FBLN1/FN1/TLN1/ITGA5/CALR/TACSTD2/CCN1/CCN2/JUP/MMP14/EMILIN1/LAMC1/LAMA5/SERPINE1/SDC4/RAC1/GAS6/ACTN1/VCL/ZYX/CCDC80/PARVA/CTTN/SORBS1/FBLN2/CD44/RCC2/CORO1C/BCAM/ILK/NID1/ANTXR1/ITGB4/ITGA3/SRF/AGR2/COL16A1/DDR1/DUSP3/MYADM/LIMS2/MDK/DAG1/ABL1/PKD1/FOXF1/PLAU/EMP2/CX3CL1/POLDIP2/FERMT2/RRAS/SRC/ITGA1/LYPD3/FBLN5/APOD/TNXB/SLC9A1/JAM3/RSU1/CTNNB1/BCL6/ITGA7/CSF1/SFRP1/AXL/MACF1/FZD7/…	179
GO:0007517	BP	GO:0007517	muscle organ development	178/6547	354/18870	8.8e-10	7.99e-07	6.4e-07	DES/TAGLN/FOS/ACTC1/EGR1/BTG2/IGF2/MYLK/TPM1/COL6A3/MYL6/NR4A1/LAMA5/DDX5/ATF3/FHL1/KLF5/GPC1/DDX17/YBX3/GPX1/CAV1/SVIL/MAFF/JPH2/SPEG/CRYAB/DAG1/LIF/SELENON/CFL2/NUPR1/ARID5B/XBP1/PITX1/HBEGF/RCAN1/CTNNB1/TGFBR3/MEF2D/ITGA7/CACNA1H/SMTN/HMG20B/CFLAR/MYOCD/SRI/HEG1/LEMD2/CAV2/DSP/ASB2/ERBB3/AKIRIN1/SGCB/FKBP1A/EFEMP2/LAMA2/UTRN/SMAD4/TCF21/BTBD1/SMAD7/BMPR1A/EMD/EGLN1/MEF2A/RBPJ/MSC/HDGFL2/TBX1/C…	178
GO:0060485	BP	GO:0060485	mesenchyme development	166/6547	327/18870	1.31e-09	1.04e-06	8.35e-07	ACTG2/FLNA/ACTA2/ACTC1/FN1/ZFP36L1/LAMA5/TRIM28/SFRP2/DDX5/RTN4/DDX17/CORO1C/HES1/SEMA4B/ANXA6/TGFB1I1/S100A4/SEMA3F/TBX3/TBX2/FGFR1/WWTR1/EFNB1/MDK/DAG1/MYC/ADIPOR1/FOXF1/EMP2/IL6/FERMT2/SOX4/TGFBR2/TNXB/DCHS1/CTNNB1/TGFBR3/GATA3/SFRP1/BMPR2/SEMA4C/FOXA1/SDCBP/DACT3/VASN/OSR1/RDH10/ERBB3/NRP2/LOXL2/ROCK1/PPP3R1/TGFB3/YAP1/EFNA1/DAB2/FAM83D/ADAM8/SMAD4/TCF21/SMAD7/GLIPR2/BMPR1A/ROCK2/DKK1/RBPJ/PK…	166
GO:0007409	BP	GO:0007409	axonogenesis	216/6547	448/18870	1.76e-09	1.2e-06	9.64e-07	ACTB/FN1/S100A6/PALLD/RAC1/NOTCH3/LAMB2/SLIT3/VCL/CDH1/ERBB2/RTN4/CTTN/NECTIN1/SEMA4B/CRABP2/SRF/SEMA3F/EFNB1/KIF5B/MAP2K2/DAG1/ABL1/DNM2/MAP1B/ENAH/NOTCH2/STK11/NR4A2/PLXNA1/PICALM/GATA3/CXCL12/BMPR2/LYPLA2/PTPN11/MACF1/SEMA4C/DVL1/RAB21/RAB8A/TSKU/PAFAH1B1/NRP2/CDH11/UNC5B/TRAK1/LAMA2/EFNA1/LIMK1/MAP1S/NFASC/PAK1/PLXNA3/SMAD4/STK25/NUMBL/ARHGEF25/FYN/MAP1A/CNTN1/NDN/HMCN2/SPART/EFNB2/NTN1/TAOK2…	216
GO:0070588	BP	GO:0070588	calcium ion transmembrane transport	176/6547	352/18870	1.9e-09	1.2e-06	9.64e-07	FLNA/AHNAK/TMBIM6/CALM1/GAS6/YWHAE/ATP2B4/CAV1/ANXA6/ANXA2/CYBA/NCS1/JPH2/SLC25A23/ABL1/PKD1/PRNP/SELENON/CX3CL1/VDAC1/CASQ2/SLC9A1/ERO1A/SEC61A1/ANO6/CACNA1H/DIAPH1/SRI/TRPC4AP/ATP1A2/P2RX1/PLN/GSTM2/GSTO1/TSPAN13/PPP3R1/PLCB3/FKBP1A/ATP1B1/SESTD1/NIPSNAP2/PDE4D/RASA3/LETM1/ADRA2A/BAK1/FYN/TRPM4/PKD2/CACNA1C/PTPN6/TMCO1/STIM1/SLC25A25/G6PD/EDNRB/CXCL9/TRPA1/PDE4B/ITGB3/PPP3CB/CACNB3/SLC24A3/PANX…	176
GO:0010959	BP	GO:0010959	regulation of metal ion transport	195/6547	398/18870	2.16e-09	1.2e-06	9.64e-07	FLNA/AHNAK/MYLK/TMBIM6/CALM1/YWHAE/PTGS2/FHL1/GNB2/FXYD3/HES1/ATP2B4/CAV1/CCL2/TSPO/CYBA/FXYD6/JPH2/SPINK1/KIF5B/ABL1/PRNP/KCNMB1/SELENON/CX3CL1/VDAC1/CASQ2/DMPK/PER1/SLC9A1/STC1/CTNNB1/ISCU/CXCL12/ANO6/DIAPH1/SRI/WFS1/CAB39/ATP1A2/P2RX1/OSR1/PLN/GSTM2/GSTO1/TSPAN13/PPP3R1/FKBP1A/SNTA1/KCNN4/UTRN/SERPINE2/HOMER3/ATP1B1/SLMAP/TRIM27/SESTD1/NIPSNAP2/PDE4D/ADRA2A/BAK1/FYN/CNTN1/PACSIN3/PKD2/CACNA1C/…	195
GO:0016055	BP	GO:0016055	Wnt signaling pathway	220/6547	459/18870	2.37e-09	1.2e-06	9.64e-07	SDC1/EGR1/LRP1/JUP/RAC1/SFRP2/PBXIP1/CD24/CCND1/PLPP3/ADGRA2/ILK/CAV1/NID1/ATP6V0C/TGFB1I1/ITGA3/TAX1BP3/LRP5/WWTR1/MDK/ABL1/PKD1/TNFAIP3/PPP1CA/FERMT2/CSNK1G2/HDAC1/SRC/SOX4/WLS/STK11/DKK3/NR4A2/CSNK2B/IGFBP6/WNT7B/CTNNB1/GATA3/SFRP1/DDX3X/MACF1/RNF213/FZD7/NXN/CALCOCO1/AMOTL1/EGFR/DVL1/PYGO2/GNAQ/RARG/DACT3/GSK3A/TSKU/CTDNEP1/UBAC2/GID8/CSNK1A1/CPE/HIC1/PTPRU/YAP1/TBL1X/FRMD8/DAB2/LATS2/RUVBL2/…	220
GO:1904062	BP	GO:1904062	regulation of monoatomic cation transmembrane transport	160/6547	315/18870	2.46e-09	1.2e-06	9.64e-07	FLNA/AHNAK/TMBIM6/CALM1/YWHAE/FHL1/GNB2/FXYD3/ATP2B4/CAV1/CYBA/FXYD6/JPH2/ABL1/PRNP/KCNMB1/SELENON/CX3CL1/PPIF/VDAC1/CASQ2/TCIRG1/SLC9A1/ISCU/ANO6/DIAPH1/SRI/CAB39/ATP1A2/P2RX1/OSR1/PLN/GSTM2/GSTO1/TSPAN13/PPP3R1/FKBP1A/SNTA1/KCNN4/UTRN/ATP1B1/SLMAP/SESTD1/NIPSNAP2/PDE4D/ADRA2A/BAK1/FYN/PKD2/CACNA1C/PTPN6/STIM1/KCNQ1/G6PD/CXCL9/FXYD5/PDE4B/ITGB3/PPP3CB/FXYD4/KCNE4/CACNB3/DMD/GNB5/BIN1/AKAP6/UBR3/…	160
GO:0061448	BP	GO:0061448	connective tissue development	147/6547	285/18870	2.88e-09	1.31e-06	1.05e-06	ACTA2/EGR1/CCN1/CCN2/FOSL2/SFRP2/PBXIP1/CD44/LTBP3/ANXA6/SRF/FGFR3/SELENOM/LRP5/SORL1/HMGCS2/MDK/EFEMP1/PKD1/ARID5B/TGFBR2/XBP1/ID4/ARRDC3/PITX1/WNT7B/STC1/CTNNB1/MEF2D/GATA3/CSF1/BMPR2/PTPN11/CFLAR/SLC39A14/SNX19/SH3PXD2B/FOXA1/RARG/TSKU/OSR1/CHSY1/TWSG1/LOXL2/PKDCC/NFIA/MAF/SMAD7/DDRGK1/BMPR1A/SPART/THRA/DGAT2/TRPM4/SLC25A25/MAPK3/RARA/KAT2A/THBS3/KLF7/ARID5A/LARGE1/ZNF516/TGFBR1/ACAT1/HAND2/ZB…	147
GO:0198738	BP	GO:0198738	cell-cell signaling by wnt	220/6547	461/18870	3.78e-09	1.6e-06	1.28e-06	SDC1/EGR1/LRP1/JUP/RAC1/SFRP2/PBXIP1/CD24/CCND1/PLPP3/ADGRA2/ILK/CAV1/NID1/ATP6V0C/TGFB1I1/ITGA3/TAX1BP3/LRP5/WWTR1/MDK/ABL1/PKD1/TNFAIP3/PPP1CA/FERMT2/CSNK1G2/HDAC1/SRC/SOX4/WLS/STK11/DKK3/NR4A2/CSNK2B/IGFBP6/WNT7B/CTNNB1/GATA3/SFRP1/DDX3X/MACF1/RNF213/FZD7/NXN/CALCOCO1/AMOTL1/EGFR/DVL1/PYGO2/GNAQ/RARG/DACT3/GSK3A/TSKU/CTDNEP1/UBAC2/GID8/CSNK1A1/CPE/HIC1/PTPRU/YAP1/TBL1X/FRMD8/DAB2/LATS2/RUVBL2/…	220
GO:0030323	BP	GO:0030323	respiratory tube development	106/6547	192/18870	4.15e-09	1.65e-06	1.32e-06	RPL13A/IGFBP5/CCN2/MMP14/FOSL2/LAMA5/CRISPLD2/HES1/LTBP3/TNC/KLF2/ITGA3/SRF/AGR2/ERRFI1/TBX2/MAP2K2/TRAF4/HMGCS2/DAG1/LIF/PKD1/FOXF1/SELENON/PPP1CA/HS6ST1/TGFBR2/PDGFRA/WNT7B/SREBF1/CTNNB1/BMPR2/MYOCD/FOXA1/HEG1/BAG6/CEBPA/RDH10/STK40/PPP3R1/TGFB3/PKDCC/YAP1/ESRP2/FGF7/NKIRAS2/TCF21/MECP2/TAB1/BMPR1A/GRHL2/RBPJ/THRA/GATA6/MAPK3/SP3/HIPK2/CTSH/VEGFA/PDPN/MAN2A1/NFIB/SAV1/SPRY2/CREB1/CRH/SOX9/TIMEL…	106
GO:0006816	BP	GO:0006816	calcium ion transport	213/6547	445/18870	4.9e-09	1.77e-06	1.42e-06	FLNA/AHNAK/MYLK/TMBIM6/CALM1/GAS6/YWHAE/PTGS2/HES1/ATP2B4/CAV1/ANXA6/CCL2/TSPO/ANXA2/CYBA/NCS1/JPH2/SLC25A23/SPINK1/ABL1/PKD1/PRNP/SELENON/CX3CL1/VDAC1/CASQ2/SLC9A1/STC1/ERO1A/CTNNB1/SEC61A1/CXCL12/ANO6/CACNA1H/DIAPH1/SRI/TRPC4AP/WFS1/ATP1A2/P2RX1/PLN/RAMP1/GSTM2/GSTO1/TSPAN13/PPP3R1/PLCB3/FKBP1A/KCNN4/HOMER3/ATP1B1/TRIM27/SESTD1/NIPSNAP2/PDE4D/RASA3/LETM1/ADRA2A/BAK1/FYN/TRPM4/PACSIN3/PKD2/CACNA…	213
GO:0030324	BP	GO:0030324	lung development	104/6547	188/18870	5e-09	1.77e-06	1.42e-06	RPL13A/IGFBP5/CCN2/MMP14/FOSL2/LAMA5/CRISPLD2/HES1/LTBP3/TNC/KLF2/ITGA3/SRF/AGR2/ERRFI1/TBX2/MAP2K2/HMGCS2/DAG1/LIF/PKD1/FOXF1/SELENON/PPP1CA/HS6ST1/TGFBR2/PDGFRA/WNT7B/SREBF1/CTNNB1/BMPR2/MYOCD/FOXA1/HEG1/BAG6/CEBPA/RDH10/STK40/PPP3R1/TGFB3/PKDCC/YAP1/ESRP2/FGF7/NKIRAS2/TCF21/MECP2/TAB1/BMPR1A/GRHL2/RBPJ/THRA/GATA6/MAPK3/SP3/HIPK2/CTSH/VEGFA/PDPN/MAN2A1/NFIB/SAV1/SPRY2/CREB1/CRH/SOX9/TIMELESS/WN…	104
GO:0042692	BP	GO:0042692	muscle cell differentiation	202/6547	419/18870	5.93e-09	1.98e-06	1.59e-06	MYH11/MYL9/KRT19/CSRP1/FLNC/ACTC1/SDC1/IGF2/IGFBP5/CD81/LMOD1/LMNA/CALR/SOD2/TPM1/PGM5/MMP14/LAMC1/LAMB2/ACTN1/EHD2/KLF5/GPX1/H3-3A/CD9/HES1/NID1/RGS2/SORBS2/KRT8/SRF/TBX3/PI16/TBX2/PLEKHO1/SPEG/PTBP1/FOXF1/SELENON/CFL2/PDLIM5/DMPK/RBM38/XBP1/SLC9A1/PDGFRA/RCAN1/CTNNB1/RBPMS2/CACNA1H/BMPR2/FZD7/CFLAR/SEMA4C/MYOCD/SETD3/GSK3A/CAV2/ZNHIT1/ITGA8/ASB2/BHLHE41/SPAG9/SGCB/EFEMP2/TMOD1/CEACAM5/LAMA2/SMA…	202
GO:0060541	BP	GO:0060541	respiratory system development	115/6547	214/18870	7.59e-09	2.41e-06	1.93e-06	RPL13A/IGFBP5/CCN2/MMP14/FOSL2/LAMA5/CRISPLD2/HES1/LTBP3/TNC/KLF2/ITGA3/SRF/AGR2/ERRFI1/TBX2/MAP2K2/HMGCS2/DAG1/LIF/PKD1/FOXF1/SELENON/PPP1CA/HS6ST1/TGFBR2/PDGFRA/WNT7B/SREBF1/CTNNB1/BMPR2/MYOCD/FOXA1/RARG/HEG1/BAG6/CEBPA/RDH10/ALDH1A3/STK40/PPP3R1/TGFB3/PKDCC/YAP1/ESRP2/FGF7/NKIRAS2/TCF21/MECP2/TAB1/BMPR1A/GRHL2/SMCHD1/RBPJ/THRA/MSC/GATA6/MAPK3/RARA/SP3/HIPK2/CTSH/VEGFA/PDPN/MAN2A1/NFIB/SAV1/SPR…	115
GO:0072001	BP	GO:0072001	renal system development	162/6547	324/18870	8.25e-09	2.5e-06	2e-06	ACTA2/SDC1/EGR1/TACSTD2/AQP1/ADAMTS1/LAMA5/KANK2/SDC4/NOTCH3/LAMB2/CD24/IQGAP1/SERPINF1/HES1/ILK/NID1/APH1A/ITGA3/PBX1/WWTR1/FBN1/HMGCS2/LIF/MYC/PKD1/FOXF1/ODC1/SGPL1/NOTCH2/SOX4/ARID5B/PDGFRA/DCHS1/WNT7B/AP1B1/CTNNB1/GATA3/SEC61A1/AKR1B1/SFRP1/CFLAR/PYGO2/MYOCD/WFS1/BAG6/OSR1/RDH10/ITGA8/OVOL1/TIPARP/YAP1/NFIA/SMAD4/TCF21/SMAD7/EPCAM/EFNB2/MPST/SMAD6/FADD/PKD2/RARA/GLIS2/FLCN/EDNRB/MTSS1/TGFBR1/…	162
GO:1903169	BP	GO:1903169	regulation of calcium ion transmembrane transport	97/6547	174/18870	9.57e-09	2.76e-06	2.21e-06	AHNAK/TMBIM6/CALM1/YWHAE/CAV1/CYBA/JPH2/ABL1/PRNP/SELENON/CX3CL1/VDAC1/CASQ2/SLC9A1/DIAPH1/SRI/ATP1A2/P2RX1/PLN/GSTM2/GSTO1/TSPAN13/PPP3R1/FKBP1A/ATP1B1/SESTD1/NIPSNAP2/PDE4D/ADRA2A/BAK1/FYN/PKD2/CACNA1C/PTPN6/STIM1/G6PD/CXCL9/PDE4B/ITGB3/PPP3CB/CACNB3/DMD/GNB5/BIN1/AKAP6/UBR3/CACNA2D1/CACNB2/BAX/BDKRB1/SLC8A1/CHD7/PPP3CC/P2RX4/PRKD1/RYR2/CACNB1/CXCL10/PLP1/BCL2/CLIC2/STAC/CBARP/TMEM38B/JPH1/GJC2…	97
GO:0007160	BP	GO:0007160	cell-matrix adhesion	125/6547	239/18870	1.49e-08	4.12e-06	3.3e-06	THBS1/FN1/TLN1/ITGA5/CCN2/JUP/MMP14/EMILIN1/SERPINE1/SDC4/RAC1/ACTN1/VCL/ZYX/CTTN/SORBS1/CD44/RCC2/CORO1C/BCAM/ILK/NID1/ITGB4/ITGA3/SRF/COL16A1/DDR1/DUSP3/DAG1/ABL1/PKD1/PLAU/EMP2/CX3CL1/POLDIP2/FERMT2/RRAS/SRC/ITGA1/LYPD3/FBLN5/APOD/TNXB/SLC9A1/JAM3/CTNNB1/BCL6/ITGA7/CSF1/SFRP1/MACF1/BCR/TRIP6/COL17A1/CIB1/ITGA8/CDH11/ROCK1/EFEMP2/UTRN/DLC1/ROCK2/VCAM1/MKLN1/TAOK2/THBS3/FAM107A/PHLDB2/CEACAM6/SN…	125
GO:0048705	BP	GO:0048705	skeletal system morphogenesis	121/6547	230/18870	1.62e-08	4.29e-06	3.44e-06	MMP2/CCN2/MMP14/FOSL2/LAMA5/LTBP3/ANXA6/CSRNP1/DHRS3/FGFR3/LRP5/FGFR1/ZFAND5/PKD1/SGPL1/ARID5B/TGFBR2/PDGFRA/STC1/CTNNB1/MEF2D/SFRP1/BMPR2/FOXN3/RARG/TSKU/OSR1/RDH10/CHSY1/RAB23/TIPARP/TGFB3/INSIG1/TMEM119/GRHL2/MDFI/THRA/TBX1/RARA/THBS3/TGFBR1/NAB1/CSGALNACT1/SLC39A3/RFLNB/ACP5/HYAL2/COL27A1/PRRX1/MTHFD1/HOXB3/SOX9/HAS2/HOXB2/DYNC2I1/PPARGC1B/ZEB1/HOXA11/TBX4/MSX1/HOXB7/NLE1/HOXA5/MMP13/TWIST1/T…	121
GO:0007411	BP	GO:0007411	axon guidance	122/6547	233/18870	2.03e-08	4.96e-06	3.97e-06	PALLD/RAC1/NOTCH3/LAMB2/SLIT3/ERBB2/NECTIN1/SEMA4B/SEMA3F/EFNB1/KIF5B/DAG1/ENAH/NOTCH2/PLXNA1/GATA3/CXCL12/BMPR2/LYPLA2/SEMA4C/DVL1/NRP2/UNC5B/LAMA2/EFNA1/NFASC/PLXNA3/SMAD4/ARHGEF25/FYN/CNTN1/HMCN2/EFNB2/NTN1/SEMA5A/KLF7/SEMA3B/NCAM1/SEMA4A/NEXN/VEGFA/SEMA6A/SLIT2/B4GAT1/EPHB6/FEZ1/NFIB/TUBB3/EPHA3/NGFR/BOC/FEZ2/EGR2/SEMA3A/RPS6KA5/EPHA4/FLRT2/PTCH1/CDK5/UNC5C/SEMA3E/EFNA5/EPHB2/GFRA3/IGSF9/GLI2…	122
GO:0097485	BP	GO:0097485	neuron projection guidance	122/6547	233/18870	2.03e-08	4.96e-06	3.97e-06	PALLD/RAC1/NOTCH3/LAMB2/SLIT3/ERBB2/NECTIN1/SEMA4B/SEMA3F/EFNB1/KIF5B/DAG1/ENAH/NOTCH2/PLXNA1/GATA3/CXCL12/BMPR2/LYPLA2/SEMA4C/DVL1/NRP2/UNC5B/LAMA2/EFNA1/NFASC/PLXNA3/SMAD4/ARHGEF25/FYN/CNTN1/HMCN2/EFNB2/NTN1/SEMA5A/KLF7/SEMA3B/NCAM1/SEMA4A/NEXN/VEGFA/SEMA6A/SLIT2/B4GAT1/EPHB6/FEZ1/NFIB/TUBB3/EPHA3/NGFR/BOC/FEZ2/EGR2/SEMA3A/RPS6KA5/EPHA4/FLRT2/PTCH1/CDK5/UNC5C/SEMA3E/EFNA5/EPHB2/GFRA3/IGSF9/GLI2…	122
GO:0061138	BP	GO:0061138	morphogenesis of a branching epithelium	101/6547	187/18870	4.32e-08	9.83e-06	7.87e-06	TACSTD2/SOCS3/CLIC4/MMP14/LAMA5/SPINT2/SFRP2/ST14/ILK/TNC/SRF/SPINT1/DDR1/LRP5/PBX1/TBX3/TBX2/MDK/DAG1/ABL1/MYC/PKD1/FOXF1/PPP1CA/SRC/TGFBR2/PLXNA1/DCHS1/CTNNB1/CSF1/SFRP1/FEM1B/FOXA1/GNA13/TP63/RDH10/PPP3R1/YAP1/ESRP2/PAK1/FGF7/SMAD4/TCF21/GRHL2/AREG/PKD2/NFATC4/CTNNBIP1/CTSH/VEGFA/HOXA13/SLIT2/DLL4/FRS2/SPRY2/SOX9/TIMELESS/WNT2B/HGF/HOXA11/FGF2/CELSR1/NPNT/SIRT6/HOXB7/HOXA5/HNF1B/PTCH1/RSPO3/SI…	101
GO:0045229	BP	GO:0045229	external encapsulating structure organization	159/6547	323/18870	4.33e-08	9.83e-06	7.87e-06	MYH11/COL1A2/FBLN1/MMP2/CCN1/AEBP1/MFAP4/ELF3/LRP1/ADAMTS1/MMP14/EMILIN1/LAMC1/SPINT2/CRTAP/SFRP2/LUM/LAMB2/GAS6/CRISPLD2/PBXIP1/CCDC80/COL14A1/ADAMTS4/B4GALT1/CAV1/FSCN1/NID1/ANXA2/ANTXR1/COL16A1/SPINT1/DDR1/PXDN/SMOC2/DAG1/ABL1/FOXF1/DNAJB6/IL6/MATN2/FBLN5/TNXB/ADAM10/FMOD/PDGFRA/ERO1A/MMP1/CFLAR/COL17A1/DPT/OLFML2A/SH3PXD2B/CREB3L1/CAV2/ITGA8/ABI3BP/MMP15/LOXL2/EFEMP2/THSD4/LAMA2/DDR2/ADAM8/CO…	159
GO:0030198	BP	GO:0030198	extracellular matrix organization	158/6547	321/18870	4.81e-08	1.05e-05	8.44e-06	MYH11/COL1A2/FBLN1/MMP2/CCN1/AEBP1/MFAP4/ELF3/LRP1/ADAMTS1/MMP14/EMILIN1/LAMC1/SPINT2/CRTAP/SFRP2/LUM/LAMB2/GAS6/CRISPLD2/PBXIP1/CCDC80/COL14A1/ADAMTS4/B4GALT1/CAV1/FSCN1/NID1/ANXA2/ANTXR1/COL16A1/SPINT1/DDR1/PXDN/SMOC2/DAG1/ABL1/FOXF1/DNAJB6/IL6/MATN2/FBLN5/TNXB/ADAM10/FMOD/PDGFRA/ERO1A/MMP1/CFLAR/COL17A1/DPT/OLFML2A/SH3PXD2B/CREB3L1/CAV2/ITGA8/ABI3BP/MMP15/LOXL2/EFEMP2/THSD4/LAMA2/DDR2/ADAM8/CO…	158
GO:0003007	BP	GO:0003007	heart morphogenesis	134/6547	264/18870	5.01e-08	1.06e-05	8.5e-06	FLNA/ACTC1/TPM1/CCN1/ADAMTS1/SFRP2/PIM1/SLIT3/PARVA/RTN4/HES1/ILK/SRF/DHRS3/GAA/TBX3/TBX2/DAG1/FOXF1/EMP2/NOTCH2/SOX4/TGFBR2/DCHS1/CTNNB1/TGFBR3/GATA3/BMPR2/DVL1/HEG1/GSK3A/LEMD2/DSP/CPE/ASB2/NRP2/EPHB4/FKBP1A/YAP1/EFNA1/SMAD4/SMAD7/TAB1/DLC1/BMPR1A/GRHL2/EGLN1/DKK1/PPP1R13L/RBPJ/SMAD6/SUFU/PKD2/TBX1/S1PR1/GATA6/TGFBR1/HAND2/MIB1/TP53/VEGFA/SLIT2/DLL4/IFT57/CLDN5/CERT1/SAV1/SOX9/VANGL2/SMARCD3/HA…	134
GO:0043062	BP	GO:0043062	extracellular structure organization	158/6547	322/18870	6.23e-08	1.28e-05	1.02e-05	MYH11/COL1A2/FBLN1/MMP2/CCN1/AEBP1/MFAP4/ELF3/LRP1/ADAMTS1/MMP14/EMILIN1/LAMC1/SPINT2/CRTAP/SFRP2/LUM/LAMB2/GAS6/CRISPLD2/PBXIP1/CCDC80/COL14A1/ADAMTS4/B4GALT1/CAV1/FSCN1/NID1/ANXA2/ANTXR1/COL16A1/SPINT1/DDR1/PXDN/SMOC2/DAG1/ABL1/FOXF1/DNAJB6/IL6/MATN2/FBLN5/TNXB/ADAM10/FMOD/PDGFRA/ERO1A/MMP1/CFLAR/COL17A1/DPT/OLFML2A/SH3PXD2B/CREB3L1/CAV2/ITGA8/ABI3BP/MMP15/LOXL2/EFEMP2/THSD4/LAMA2/DDR2/ADAM8/CO…	158
GO:0001763	BP	GO:0001763	morphogenesis of a branching structure	107/6547	203/18870	9.41e-08	1.82e-05	1.46e-05	TACSTD2/SOCS3/CLIC4/MMP14/LAMA5/SPINT2/SFRP2/RTN4/ST14/ILK/TNC/SRF/SPINT1/DDR1/LRP5/PBX1/TBX3/TBX2/MDK/DAG1/ABL1/MYC/PKD1/FOXF1/PPP1CA/SRC/TGFBR2/PLXNA1/DCHS1/CTNNB1/CSF1/SFRP1/FEM1B/FOXA1/GNA13/TP63/RDH10/PPP3R1/YAP1/ESRP2/PAK1/FGF7/SMAD4/TCF21/MECP2/GRHL2/AREG/PKD2/NFATC4/CTNNBIP1/CTSH/VEGFA/HOXA13/SLIT2/DLL4/FRS2/SPRY2/SOX9/TIMELESS/WNT2B/HGF/HOXA11/FGF2/CELSR1/NPNT/SIRT6/HOXB7/HOXA5/HNF1B/PTC…	107
GO:0001822	BP	GO:0001822	kidney development	154/6547	314/18870	9.47e-08	1.82e-05	1.46e-05	ACTA2/SDC1/EGR1/TACSTD2/AQP1/ADAMTS1/LAMA5/KANK2/SDC4/NOTCH3/LAMB2/CD24/IQGAP1/SERPINF1/HES1/ILK/NID1/APH1A/ITGA3/PBX1/WWTR1/FBN1/HMGCS2/LIF/MYC/PKD1/ODC1/SGPL1/NOTCH2/SOX4/ARID5B/PDGFRA/DCHS1/WNT7B/AP1B1/CTNNB1/GATA3/SEC61A1/AKR1B1/SFRP1/CFLAR/PYGO2/WFS1/BAG6/OSR1/RDH10/ITGA8/OVOL1/TIPARP/YAP1/SMAD4/TCF21/SMAD7/EPCAM/EFNB2/MPST/SMAD6/FADD/PKD2/RARA/GLIS2/FLCN/EDNRB/MTSS1/TGFBR1/ACAT1/CTNNBIP1/ZB…	154
GO:0007015	BP	GO:0007015	actin filament organization	215/6547	464/18870	1.08e-07	1.99e-05	1.6e-05	FLNA/CNN1/TPM2/RHOB/ACTC1/GSN/DSTN/TMSB10/TAGLN2/LMOD1/ARF1/SYNPO2/ALDOA/TACSTD2/TPM1/CALD1/CCN2/CFL1/TPM4/KANK2/SDC4/RAC1/DPYSL3/ACTN1/ZYX/TPM3/CTTN/IQGAP1/SORBS1/F11R/CORO1C/MARCKS/ARPC3/MARCKSL1/FSCN1/FAT1/SVIL/SSH3/SRF/SYNPO/CNN2/CNN3/ARPC4/NCKAP1/MYADM/ARPC5/ARPC1A/ABL1/SPTAN1/EMP2/CFL2/ENAH/RHOQ/CX3CL1/FERMT2/SRC/PPP1R9B/CDC42EP3/CAPZB/SLC9A1/PLS3/MICAL1/CAPZA2/PIK3R2/CXCL12/SFRP1/CDC42EP5/…	215
GO:0048762	BP	GO:0048762	mesenchymal cell differentiation	132/6547	262/18870	1.1e-07	1.99e-05	1.6e-05	FLNA/FN1/LAMA5/TRIM28/SFRP2/DDX5/RTN4/DDX17/CORO1C/HES1/SEMA4B/ANXA6/TGFB1I1/S100A4/SEMA3F/TBX3/FGFR1/WWTR1/EFNB1/MDK/DAG1/ADIPOR1/EMP2/IL6/FERMT2/TGFBR2/TNXB/CTNNB1/TGFBR3/GATA3/SFRP1/SEMA4C/FOXA1/SDCBP/DACT3/VASN/OSR1/RDH10/NRP2/LOXL2/ROCK1/PPP3R1/TGFB3/EFNA1/DAB2/FAM83D/ADAM8/SMAD4/TCF21/SMAD7/GLIPR2/BMPR1A/ROCK2/RBPJ/TBX1/SPRED1/MAPK3/SEMA5A/PHLDB2/EDNRB/SEMA3B/TGFBR1/NCAM1/SEMA4A/HAND2/SEMA6…	132
GO:0051924	BP	GO:0051924	regulation of calcium ion transport	127/6547	251/18870	1.39e-07	2.46e-05	1.97e-05	AHNAK/MYLK/TMBIM6/CALM1/YWHAE/PTGS2/HES1/CAV1/CCL2/TSPO/CYBA/JPH2/SPINK1/ABL1/PRNP/SELENON/CX3CL1/VDAC1/CASQ2/SLC9A1/STC1/CTNNB1/CXCL12/DIAPH1/SRI/WFS1/ATP1A2/P2RX1/PLN/GSTM2/GSTO1/TSPAN13/PPP3R1/FKBP1A/HOMER3/ATP1B1/TRIM27/SESTD1/NIPSNAP2/PDE4D/ADRA2A/BAK1/FYN/PACSIN3/PKD2/CACNA1C/PTPN6/STIM1/G6PD/CXCL9/PDE4B/ITGB3/PDGFB/PPP3CB/CRACR2B/CACNB3/DMD/GNB5/BIN1/IL16/AKAP6/UBR3/CACNA2D1/CACNB2/BAX/BDK…	127
GO:0050808	BP	GO:0050808	synapse organization	222/6547	483/18870	1.48e-07	2.55e-05	2.04e-05	FLNA/ACTB/RHOB/TUBB/C3/ARF1/CFL1/SPARCL1/AGRN/LAMA5/TUBA1A/YWHAZ/LAMB2/ACTN1/CDH1/ERBB2/CTTN/NECTIN1/TNC/SNCG/PTPRF/ITGA3/SYNPO/SEMA3F/NPTN/DAG1/ABL1/PRNP/FARP1/MAP1B/CX3CL1/RER1/PDLIM5/DMPK/ADAM10/SRGN/WNT7B/CTNNB1/HIP1R/DVL1/SDCBP/PDZRN3/PCDHGC3/PAFAH1B1/NRP2/CLSTN3/ROCK1/SNTA1/EEF2K/NFIA/EFNA1/STK38L/ERC1/MECP2/ABHD17C/NLGN2/VHL/FYN/EGLN1/HMCN2/DKK1/NTN1/GPC4/CD2AP/NEGR1/TANC1/PPFIBP1/PPFIBP2/…	222
GO:0051216	BP	GO:0051216	cartilage development	108/6547	207/18870	1.63e-07	2.73e-05	2.19e-05	CCN1/CCN2/FOSL2/SFRP2/PBXIP1/CD44/LTBP3/ANXA6/SRF/FGFR3/MDK/EFEMP1/PKD1/TGFBR2/PITX1/WNT7B/STC1/CTNNB1/MEF2D/GATA3/BMPR2/PTPN11/SLC39A14/SNX19/RARG/TSKU/OSR1/CHSY1/TWSG1/LOXL2/PKDCC/NFIA/MAF/SMAD7/DDRGK1/BMPR1A/THRA/MAPK3/RARA/KAT2A/THBS3/ARID5A/TGFBR1/HAND2/ZBTB16/CSGALNACT1/OGN/RFLNB/HYAL2/NFIB/ADAMTS7/EVC/COL27A1/PRRX1/TAPT1/NFATC2/HOXB3/SOX9/WNT5B/ITGB8/TYMS/BMP3/WNT2B/ZEB1/HOXA11/FGF2/MSX1/H…	108
GO:0150115	BP	GO:0150115	cell-substrate junction organization	61/6547	102/18870	1.87e-07	3.05e-05	2.44e-05	THBS1/FN1/TLN1/ITGA5/MMP14/LAMC1/SDC4/RAC1/ACTN1/VCL/CTTN/SORBS1/RCC2/CORO1C/ITGB4/COL16A1/DUSP3/ABL1/POLDIP2/FERMT2/SRC/APOD/SLC9A1/SFRP1/MACF1/BCR/TRIP6/COL17A1/CDH11/ROCK1/MAPRE2/DLC1/ROCK2/TAOK2/DST/FAM107A/PHLDB2/DUSP22/ITGB3/RAB8B/VEGFA/LAMTOR2/PIK3R1/CAMSAP3/STON1/CLASP2/EPHA3/AJUBA/MYOC/RHOD/PTPRJ/TEK/TESK2/EFNA5/BCL2/GPM6B/PRICKLE1/EPB41L5/CORO2B/ACTN2/WDPCP	61
GO:0001701	BP	GO:0001701	in utero embryonic development	184/6547	392/18870	2.97e-07	4.61e-05	3.7e-05	KRT19/RPL13/JUNB/IGF2/ZFP36L1/CCN1/SOCS3/ELF3/TRIM28/SPINT2/CEBPB/RTN4/ST14/YBX3/HES1/PLCD3/GPI/KLF2/MGAT1/TM4SF1/MAFF/KRT8/SRF/SPINT1/TBX3/INTS1/ZFAND5/LIF/PKD1/FOXF1/DNAJB6/NOTCH2/HS6ST1/SH3PXD2A/TGFBR2/ADAM10/EPN1/PDGFRA/WNT7B/GNA12/CTNNB1/GATA3/PRMT1/NXN/EGFR/HEG1/RRP7A/GNA13/CEBPA/RDH10/PTPN18/FOSL1/EMG1/TGFB3/CMIP/YAP1/BCL2L1/KEAP1/LATS2/SMAD4/C1orf43/CUL3/KLF4/SBDS/TAB1/YTHDC1/MBNL1/NMT1/B…	184
GO:0048754	BP	GO:0048754	branching morphogenesis of an epithelial tube	85/6547	156/18870	2.98e-07	4.61e-05	3.7e-05	TACSTD2/CLIC4/MMP14/LAMA5/SFRP2/ILK/TNC/SRF/DDR1/LRP5/PBX1/TBX3/TBX2/MDK/DAG1/ABL1/MYC/PKD1/FOXF1/PPP1CA/SRC/TGFBR2/DCHS1/CTNNB1/CSF1/FOXA1/GNA13/RDH10/PPP3R1/YAP1/ESRP2/PAK1/SMAD4/TCF21/AREG/PKD2/NFATC4/CTNNBIP1/CTSH/VEGFA/SLIT2/DLL4/SPRY2/SOX9/TIMELESS/WNT2B/HOXA11/FGF2/CELSR1/NPNT/SIRT6/HOXB7/HOXA5/HNF1B/PTCH1/SIX2/HHIP/FGF10/SEMA3E/BCL2/PAX8/GLI2/PGR/GDF7/FKBPL/SIX4/ADAMTS16/SIX1/HS3ST3B1/NKX…	85
GO:1904427	BP	GO:1904427	positive regulation of calcium ion transmembrane transport	52/6547	84/18870	3.18e-07	4.82e-05	3.86e-05	CALM1/CAV1/JPH2/ABL1/CX3CL1/SLC9A1/SRI/P2RX1/GSTM2/GSTO1/PPP3R1/ATP1B1/NIPSNAP2/BAK1/PKD2/STIM1/G6PD/CXCL9/PPP3CB/CACNB3/AKAP6/CACNA2D1/CACNB2/BAX/BDKRB1/PPP3CC/P2RX4/RYR2/CXCL10/PLP1/STAC/GJC2/ANK2/GPER1/TRPC1/SNCA/P2RX7/TRPC3/STAC3/DRD1/F2RL3/CXCL11/AKAP5/ADCYAP1R1/XCL1/ATP2A1/IL13/CRACR2A/HAP1/P2RX3/GRIN1/LHCGR	52
GO:0060479	BP	GO:0060479	lung cell differentiation	23/6547	28/18870	3.42e-07	4.94e-05	3.96e-05	KLF2/AGR2/CTNNB1/FOXA1/PPP3R1/YAP1/GRHL2/RBPJ/THRA/GATA6/NFIB/SAV1/CREB1/SOX9/HOXA5/FOXJ1/FGF10/ASCL1/SPDEF/TMEM38B/TP73/NKX2-1/IL13	23
GO:0060487	BP	GO:0060487	lung epithelial cell differentiation	23/6547	28/18870	3.42e-07	4.94e-05	3.96e-05	KLF2/AGR2/CTNNB1/FOXA1/PPP3R1/YAP1/GRHL2/RBPJ/THRA/GATA6/NFIB/SAV1/CREB1/SOX9/HOXA5/FOXJ1/FGF10/ASCL1/SPDEF/TMEM38B/TP73/NKX2-1/IL13	23
GO:0048732	BP	GO:0048732	gland development	204/6547	443/18870	3.96e-07	5.6e-05	4.49e-05	MMP2/IGF2/IGFBP5/SOD2/ELF3/LAMA5/FASN/CEBPB/CCND1/CDH1/RTN4/CAPN1/SERPINF1/GPX1/HES1/CAV1/TNC/FKBP4/PRDX2/TSPO/SRF/DDR1/LRP5/PBX1/PRKCSH/TBX3/TBX2/UCP2/MAP2K2/LIMS2/HMGCS2/MDK/DAG1/ABL1/PKD1/TNFAIP3/FOXF1/ANXA1/IL6/SRC/NOTCH2/WLS/STK11/ARID5B/TGFBR2/SCRIB/XBP1/ID4/GPAT4/DKK3/PDGFRA/PITX1/PLXNA1/WNT7B/CTNNB1/TGFBR3/CLDN1/GATA3/CSF1/SFRP1/IRF6/CFLAR/FEM1B/EGFR/PYGO2/FOXA1/RARG/UGT1A10/CEBPA/TP63/AL…	204
GO:0060047	BP	GO:0060047	heart contraction	122/6547	243/18870	4.16e-07	5.75e-05	4.6e-05	DES/FLNA/ACTC1/GSN/TPM1/CALM1/JUP/YWHAE/GPX1/ATP2B4/CAV1/GRK2/RGS2/GAA/TBX2/CASQ2/DMPK/SLC9A1/HBEGF/STC1/SREBF1/CACNA1H/HSPB7/VEGFB/SRI/ATP1A2/GSK3A/DSP/PLN/GSTM2/GSTO1/SNTA1/RPS6KA2/ATP1B1/PDE4D/SMAD7/MEF2A/PPP1R13L/THRA/TRPM4/CACNA1C/GATA6/KCNQ1/GJC1/EDNRB/EHD3/CXADR/PDE4B/PDE5A/POPDC2/GJD3/KCNE4/DMD/BIN1/BVES/CACNA2D1/KCNH2/CACNB2/TNNI2/PIK3CA/KCND3/SLC8A1/CELF2/SGCD/TGFB2/P2RX4/CHRM2/CYP2J2/S…	122
GO:0003015	BP	GO:0003015	heart process	127/6547	255/18870	4.28e-07	5.79e-05	4.63e-05	DES/FLNA/ACTC1/GSN/TPM1/CALM1/JUP/YWHAE/GPX1/ATP2B4/CAV1/GRK2/RGS2/GAA/TBX2/WWTR1/SRC/CASQ2/DMPK/SLC9A1/HBEGF/STC1/SREBF1/CACNA1H/HSPB7/VEGFB/SRI/ATP1A2/GSK3A/ZNHIT1/DSP/PLN/GSTM2/GSTO1/SNTA1/YAP1/RPS6KA2/ATP1B1/PDE4D/SMAD7/FYN/MEF2A/PPP1R13L/THRA/TRPM4/CACNA1C/GATA6/KCNQ1/GJC1/EDNRB/EHD3/CXADR/PDE4B/PDE5A/POPDC2/GJD3/KCNE4/DMD/BIN1/BVES/CACNA2D1/KCNH2/CACNB2/TNNI2/PIK3CA/KCND3/SLC8A1/CELF2/SGCD/…	127
GO:0060021	BP	GO:0060021	roof of mouth development	55/6547	91/18870	4.55e-07	6.03e-05	4.83e-05	CSRNP1/DHRS3/TBX3/TBX2/SGPL1/ARID5B/TGFBR2/PDGFRA/TGFBR3/IRF6/PYGO2/OSR1/TIPARP/TGFB3/PKDCC/INSIG1/SMAD4/TCF21/BMPR1A/JAG2/MSC/TBX1/LRRC32/TGFBR1/HAND2/CLDN5/PRRX1/NPRL3/FOXF2/BNC2/ITGB8/TSHZ1/CHD7/TGFB2/MSX1/TWIST1/FRAS1/PLEKHA1/LOXL3/OSR2/EPHB2/TFAP2A/INTU/FZD2/BBS7/TMEM107/DLX5/MEOX2/WDPCP/WNT7A/DLX6/FOXE1/SOX11/WNT3A/WFIKKN2	55
GO:0034765	BP	GO:0034765	regulation of monoatomic ion transmembrane transport	208/6547	454/18870	4.84e-07	6.28e-05	5.03e-05	FLNA/AHNAK/TMBIM6/CALM1/CLIC4/STOM/YWHAE/FHL1/GNB2/FXYD3/ATP2B4/CAV1/CCL2/CYBA/FXYD6/JPH2/ABL1/PRNP/KCNMB1/SELENON/CX3CL1/PPIF/VDAC1/CASQ2/TCIRG1/SLC9A1/ISCU/ANO6/CACNA1H/DIAPH1/SRI/CAB39/ATP1A2/P2RX1/OSR1/KCNMA1/PLN/GSTM2/GSTO1/TSPAN13/PPP3R1/FKBP1A/SNTA1/KCNN4/UTRN/ATP1B1/SLMAP/SESTD1/NIPSNAP2/PDE4D/ADRA2A/BAK1/FYN/PKD2/CACNA1C/PTPN6/STIM1/KCNQ1/G6PD/KCNK6/CXCL9/FXYD5/PDE4B/ITGB3/PPP3CB/FXYD4/K…	208
GO:0060562	BP	GO:0060562	epithelial tube morphogenesis	159/6547	334/18870	6.42e-07	8.09e-05	6.48e-05	RHOB/TACSTD2/CLIC4/MMP14/LAMA5/SDC4/SPINT2/SFRP2/ST14/HES1/ILK/TNC/SRF/SPINT1/DDR1/LRP5/PBX1/TBX3/TBX2/MDK/DAG1/ABL1/MYC/PKD1/FOXF1/PPP1CA/SRC/NOTCH2/TGFBR2/SCRIB/CSNK2B/DCHS1/CTNNB1/GATA3/CSF1/SFRP1/SEMA4C/DVL1/FOXA1/RARG/GNA13/OSR1/RDH10/ASB2/PPP3R1/YAP1/ESRP2/PAK1/SMAD4/TCF21/GRHL3/DLC1/GRHL2/PRKD2/EFNB2/RBPJ/NTN1/PRKACB/AREG/SUFU/PKD2/RARA/KAT2A/NFATC4/MTSS1/CTNNBIP1/HAND2/MIB1/CTSH/VEGFA/SLI…	159
GO:0010975	BP	GO:0010975	regulation of neuron projection development	207/6547	453/18870	6.49e-07	8.09e-05	6.48e-05	FLNA/VIM/FN1/GRN/CFL1/DPYSL3/SFRP2/CDH1/STK24/RTN4/SERPINF1/HES1/SEMA4B/FKBP4/RGS2/NCS1/PTPRF/ITGA3/CRABP2/SRF/SEMA3F/CERS2/DDR1/NPTN/SDC2/MAP2K2/MDK/ABL1/MAP1B/CX3CL1/PDLIM5/STK11/GAK/PLXNA1/GATA3/CXCL12/SFRP1/BMPR2/MACF1/S100A9/CFLAR/SF3A2/SEMA4C/DVL1/CIB1/RAB21/GSK3A/PMP22/TSKU/PAFAH1B1/NR2F1/RAP1A/EEF2K/RETREG3/TRAK1/EFNA1/DAB2/LIMK1/DENND5A/PAK1/DDR2/PLXNA3/STK25/KLF4/KREMEN1/FYN/CNTN1/DKK1/…	207
GO:0051146	BP	GO:0051146	striated muscle cell differentiation	147/6547	305/18870	6.84e-07	8.36e-05	6.69e-05	MYH11/MYL9/KRT19/CSRP1/FLNC/ACTC1/SDC1/IGF2/IGFBP5/CD81/LMOD1/LMNA/CALR/TPM1/PGM5/MMP14/EHD2/KLF5/GPX1/CD9/RGS2/SORBS2/KRT8/SRF/TBX3/PI16/PLEKHO1/SELENON/CFL2/PDLIM5/DMPK/RBM38/XBP1/SLC9A1/PDGFRA/RCAN1/CACNA1H/FZD7/CFLAR/MYOCD/GSK3A/CAV2/ASB2/BHLHE41/SPAG9/SGCB/TMOD1/CEACAM5/SMAD4/PRKAR1A/TMEM119/BMPR1A/DKK1/MEF2A/EFNB2/RBPJ/TANC1/TBX1/GATA6/RARA/KAT2A/G6PD/MYH3/LARGE1/CXCL9/CXADR/SYNE1/DOCK1/JAM…	147
GO:0007611	BP	GO:0007611	learning or memory	134/6547	274/18870	7.67e-07	9.1e-05	7.29e-05	FOS/BTG2/ITGA5/TUBA1A/PTGS2/SERPINF1/GPI/ITGA3/SRF/ARL6IP5/MDK/ABL1/PRNP/MAN2B1/LDLR/PJA2/SRC/GM2A/PPP1R9B/VDAC1/NCSTN/CCND2/PICALM/RCAN1/EGFR/GIT1/ATP1A2/PAFAH1B1/ITGA8/CAMK2N1/FOSL1/PAIP2/ZNF385A/PLK2/KMT2A/MECP2/FYN/MAP1A/B4GALT2/DKK1/PRKAR2B/THRA/PIAS1/TANC1/SYT11/KAT2A/NFATC4/SLC2A4/LARGE1/DDHD2/PPP3CB/ATXN1/PRKCZ/KAT2B/CLDN5/CREB1/CRH/FEN1/CRTC1/EGR2/MEIS2/POMK/TACR2/TACO1/MAPT/RAPGEF3/TMOD…	134
GO:0097553	BP	GO:0097553	calcium ion transmembrane import into cytosol	105/6547	205/18870	7.73e-07	9.1e-05	7.29e-05	FLNA/TMBIM6/CALM1/ATP2B4/CAV1/CYBA/JPH2/ABL1/PRNP/SELENON/CX3CL1/CASQ2/ERO1A/CACNA1H/DIAPH1/SRI/ATP1A2/P2RX1/PLN/GSTM2/GSTO1/PPP3R1/PLCB3/FKBP1A/PDE4D/RASA3/LETM1/BAK1/FYN/PKD2/CACNA1C/PTPN6/CXCL9/TRPA1/ITGB3/PPP3CB/CACNB3/DMD/AKAP6/CACNA2D1/BAX/IBTK/BDKRB1/SLC8A1/CHD7/PPP3CC/FGF2/P2RX4/PRKD1/ITPR1/CCR7/RYR2/SLC8B1/GRIN2D/DDIT3/CXCL10/PLCB1/BCL2/CLIC2/CACNA1I/SCN7A/TRPM2/TMEM38B/PLCB4/JPH1/ANK2/G…	105
GO:0050678	BP	GO:0050678	regulation of epithelial cell proliferation	188/6547	407/18870	8.66e-07	0.000100076	8.02e-05	THBS1/ZFP36/HSPG2/IGF2/ZFP36L1/TACSTD2/GRN/NR4A1/LAMC1/LAMA5/SFRP2/CCND1/ERBB2/RTN4/SERPINF1/GPX1/NME2/HES1/B4GALT1/CAV1/CCL2/FGFR1/SPINK1/LIMS2/MDK/MYC/EMC10/TNFAIP3/ATP5F1A/NUPR1/NOTCH2/STK11/CDK4/XBP1/HMGN1/KLF9/CTNNB1/TGFBR3/CLDN1/GATA3/CXCL12/SFRP1/FZD7/IRF6/CFLAR/ALOX5/EGFR/MYDGF/PYGO2/VEGFB/NR4A3/JCAD/OSR1/TP63/CAV2/OVOL1/NRP2/YAP1/DAB2/F3/ESRP2/FGF7/WDR77/PRKCA/VHL/BMPR1A/PRKD2/NME1/EFNB2…	188
GO:0050673	BP	GO:0050673	epithelial cell proliferation	217/6547	480/18870	9.26e-07	0.00010473	8.39e-05	THBS1/ZFP36/HSPG2/IGFBP3/IGF2/IGFBP5/ZFP36L1/TACSTD2/GRN/NR4A1/MMP14/LAMC1/LAMA5/SFRP2/CEBPB/CCND1/ERBB2/RTN4/SERPINF1/GPX1/NME2/HES1/B4GALT1/CAV1/CCL2/TBX2/FGFR1/SPINK1/MAP2K2/LIMS2/MDK/MYC/EMC10/TNFAIP3/ATP5F1A/IL6/NUPR1/NOTCH2/STK11/NCSTN/CDK4/XBP1/HMGN1/KLF9/CTNNB1/TGFBR3/CLDN1/GATA3/CXCL12/SFRP1/BMPR2/FZD7/IRF6/CFLAR/ALOX5/EGFR/MYDGF/PYGO2/VEGFB/NR4A3/JCAD/SERPINB1/OSR1/TP63/CAV2/OVOL1/NRP2/…	217
GO:0044772	BP	GO:0044772	mitotic cell cycle phase transition	213/6547	470/18870	9.39e-07	0.00010473	8.39e-05	ACTB/RPS6/DUSP1/ZFP36L1/CALM1/CCNI/ADAMTS1/KANK2/IER3/CCND1/FHL1/RCC2/CCL2/PBX1/MAP3K20/MYC/PKD1/ANXA1/DNM2/PPP1R9B/ENSA/CDK4/ID4/CCND2/NES/DDX3X/SMARCD2/FOXN3/EGFR/TFDP1/HSPA2/PSME1/FZR1/ZNF207/CDC34/FBXO31/WEE1/RHOU/UBE2S/NACC2/SMARCD1/RBL2/MUC1/WAC/NFIA/PLK2/LATS2/DDR2/PSME2/CDK16/CUL3/KLF4/ANAPC7/KMT2E/EIF4EBP1/MECP2/ANAPC5/PHF10/BCL7C/ACVR1B/PPME1/PIAS1/TAOK2/PKD2/PTPN6/KLF11/FAM107A/USP47/A…	213
GO:0050679	BP	GO:0050679	positive regulation of epithelial cell proliferation	110/6547	218/18870	1.1e-06	0.00012103	9.69e-05	HSPG2/IGF2/GRN/NR4A1/LAMC1/CCND1/ERBB2/RTN4/NME2/B4GALT1/FGFR1/SPINK1/MDK/MYC/EMC10/TNFAIP3/NOTCH2/XBP1/CTNNB1/CLDN1/CXCL12/SFRP1/FZD7/CFLAR/EGFR/MYDGF/VEGFB/NR4A3/JCAD/OSR1/TP63/CAV2/NRP2/YAP1/F3/ESRP2/FGF7/PRKCA/VHL/BMPR1A/PRKD2/NME1/RBPJ/AREG/TBX1/EGR3/NRAS/SEMA5A/HMOX1/AKT3/TGFBR1/ITGB3/PDGFB/VEGFA/PDCD6/LRG1/BAD/PDCL3/SIRT1/TNFSF12/RICTOR/CDH3/IRS2/SOX9/HRAS/HAS2/FLT4/TGFA/C5AR1/FGF2/SIRT6/P…	110
GO:0007044	BP	GO:0007044	cell-substrate junction assembly	56/6547	95/18870	1.13e-06	0.000121142	9.7e-05	THBS1/FN1/TLN1/ITGA5/MMP14/LAMC1/SDC4/RAC1/ACTN1/VCL/CTTN/SORBS1/RCC2/CORO1C/ITGB4/COL16A1/DUSP3/ABL1/POLDIP2/FERMT2/SRC/APOD/SLC9A1/SFRP1/MACF1/BCR/TRIP6/COL17A1/CDH11/ROCK1/DLC1/ROCK2/TAOK2/DST/FAM107A/PHLDB2/DUSP22/ITGB3/VEGFA/CAMSAP3/STON1/CLASP2/EPHA3/AJUBA/MYOC/RHOD/PTPRJ/TEK/TESK2/EFNA5/BCL2/GPM6B/EPB41L5/CORO2B/ACTN2/WDPCP	56
GO:0006260	BP	GO:0006260	DNA replication	135/6547	278/18870	1.14e-06	0.000121142	9.7e-05	S100A11/NAP1L1/HMGA1/CDK2AP1/SSRP1/BCL6/TSPYL2/EGFR/POLRMT/MCM3/NFIC/CDC34/SMARCA5/NFIX/RBMS1/PCNA/NFIA/ZBTB38/RUVBL2/ALYREF/MCM5/CIZ1/MCRS1/ADRA2A/MCMBP/TOP1MT/WRNIP1/E4F1/RUVBL1/WAPL/MCM2/WDR18/EME2/MCM4/TP53/RBBP6/POLD2/PURA/NFRKB/CAMSAP3/RFWD3/ACTL6A/CHAF1A/NFIB/LRWD1/INO80B/RFC2/TK1/FEN1/TIMELESS/INO80/SMC3/RNASEH2A/TFPT/INO80D/DTD1/STN1/RECQL/RECQL4/MGME1/CDT1/MCM7/PNKP/DDX11/ACTR5/SLX4/RRM…	135
GO:0048738	BP	GO:0048738	cardiac muscle tissue development	122/6547	247/18870	1.24e-06	0.000128976	0.000103302	MYH11/ACTC1/LMNA/CALR/TPM1/PIM1/RGS2/SORBS2/SRF/JPH2/TBX3/PI16/TBX2/ABL1/NOTCH2/PDLIM5/SLC9A1/PDGFRA/TGFBR3/PRMT1/FZD7/MYOCD/HEG1/GSK3A/DSP/PLN/ASB2/ERBB3/SGCB/FKBP1A/YAP1/SMAD4/PRKAR1A/SMAD7/BMPR1A/EGLN1/DKK1/MEF2A/PPP1R13L/EFNB2/RBPJ/MSC/S1PR1/GATA6/GJC1/RARA/KAT2A/G6PD/LARGE1/TGFBR1/CXADR/SYNE1/VEGFA/ADAMTS9/DLL4/MEIS1/PPARA/ALPK3/FRS2/CTDP1/SAV1/NPRL3/CREB1/AKAP6/BVES/GATA5/SLC8A1/ZFPM1/CHD7/…	122
GO:0001503	BP	GO:0001503	ossification	202/6547	444/18870	1.28e-06	0.000131453	0.000105286	COL1A2/COL6A1/JUNB/MMP2/IGFBP3/IGF2/IGFBP5/JUND/RPS15/CCN1/CCN2/CEBPD/TPM4/MMP14/FOSL2/SFRP2/DDX5/FASN/CEBPB/PTGS2/H3-3A/ILK/LTBP3/TNC/MRC2/DHRS3/FGFR3/IPO7/PDLIM7/LRP5/PBX1/RXRA/WWTR1/MDK/IL6ST/CRIM1/IL6/FERMT2/ID4/TCIRG1/KLF10/SRGN/DCHS1/FBL/WNT7B/STC1/CTNNB1/MEF2D/CSF1/ANO6/SFRP1/BMPR2/TP53INP2/PTPN11/CLEC3B/ALOX5/EGFR/ISG15/GIT1/CREB3L1/CEBPA/OSR1/TP63/CHSY1/TWSG1/FSTL3/ADAR/FAM20C/CDH11/PKDC…	202
GO:0030900	BP	GO:0030900	forebrain development	187/6547	407/18870	1.43e-06	0.000144208	0.000115502	FLNA/BTG2/AQP1/TUBA1A/SLC2A1/NOTCH3/YWHAE/CDH1/RTN4/CORO1C/HES1/ATP2B4/SRF/TBX3/TACC1/MDK/HDAC1/SRC/PPP1R9B/MBOAT7/ID4/NR4A2/PITX1/PLXNA1/WNT7B/CTNNB1/CXCL12/AXL/EGFR/ATP1A2/TSKU/PAFAH1B1/ALDH1A3/TWSG1/NRP2/H2AX/ADGRG1/HERC1/PLXNA3/BMERB1/UQCRQ/NUMBL/DIXDC1/MECP2/DLC1/SYNE2/FYN/BMPR1A/POMGNT1/HOOK3/DKK1/ZNF335/RBPJ/RARA/KAT2A/SEMA5A/TACC2/EZH1/LARGE1/ATF5/XRCC1/SLIT2/PCM1/ZSWIM6/NUMB/FEZ1/NFIB/NI…	187
GO:0007389	BP	GO:0007389	pattern specification process	214/6547	475/18870	1.48e-06	0.000147478	0.000118121	BTG2/C3/ETS2/LAMA5/SFRP2/NBL1/HES1/SRF/SEMA3F/LRP5/PBX1/TBX3/TBX2/EFNB1/FOXF1/NOTCH2/WLS/TGFBR2/DCHS1/WNT7B/STC1/AP1B1/CTNNB1/SFRP1/BMPR2/DVL1/FOXA1/RARG/OSR1/TP63/CHSY1/ASB2/BHLHE41/NRP2/SHROOM3/ADGRG1/KMT2A/SMAD4/WDR77/SSBP3/GRHL3/BMPR1A/DKK1/MDFI/RBPJ/PRKACB/SMAD6/SUFU/PKD2/TBX1/KAT2A/TGFBR1/CTNNBIP1/HIPK2/LFNG/HAND2/ZBTB16/DAAM2/MIB1/TP53/CHRDL1/DLL4/MEIS1/IFT57/FRS2/CELSR2/LRP6/HOXB3/DOP1B/V…	214
GO:0090596	BP	GO:0090596	sensory organ morphogenesis	134/6547	277/18870	1.62e-06	0.000158814	0.0001272	AQP1/NECTIN1/FAT1/LRP5/TBX3/TBX2/FBN1/EFEMP1/HDAC1/NOTCH2/SCRIB/HMGN1/CTNNB1/GATA3/BCR/DVL1/RARG/TSKU/OSR1/ALDH1A3/ITGA8/INSIG1/GRHL3/BAK1/VHL/ZHX2/LRIG1/NTN1/TBX1/SLITRK6/KCNQ1/MAPK3/SP3/MFAP5/LARGE1/HIPK2/VEGFA/COL8A2/MAN2A1/MEIS1/SOBP/FRS2/MFAP2/PRRX1/LRIG3/SPRY2/FOXF2/SOX9/BAX/FJX1/TSHZ1/WNT2B/CHD7/NKD1/ZEB1/FGF2/CDH23/MSX1/TWIST1/TPRN/TSPAN12/PITX2/KCNQ4/SHROOM2/SIX2/OSR2/FGF10/FZD5/WNT9A/BC…	134
GO:0048144	BP	GO:0048144	fibroblast proliferation	61/6547	107/18870	1.86e-06	0.000178907	0.000143294	FN1/S100A6/SOD2/GSTP1/AQP1/MIF/FOSL2/GAS6/PRDX1/GPX1/CAV1/ABL1/LIF/MYC/NUPR1/CD248/CDK4/PDGFRA/WNT7B/CTNNB1/SFRP1/EGFR/PAWR/MED25/KMT2A/DDR2/PARP10/EMD/KAT2A/DAZAP1/ITGB3/TP53/PDGFB/CDC73/B4GALT7/NGFR/BAX/HRAS/CKS1B/CCNB1/E2F1/PDGFD/SIRT6/GNG2/PDGFC/CKS2/CDC6/FGF10/CCNA2/IGF1/BTC/RNASEH2B/CDK1/ABCC9/VEGFD/DACH1/E2F8/WNT2/MYB/IL13/PLA2G2C	61
GO:0000819	BP	GO:0000819	sister chromatid segregation	112/6547	225/18870	2.07e-06	0.000194644	0.000155898	FLNA/ACTB/DUSP1/MAP3K20/POLDIP2/SMARCD2/ZNF207/SMARCA5/NCAPD2/SMARCD1/NCAPH2/DRG1/CHMP1A/CUL3/ANAPC7/ANAPC5/PHF10/BCL7C/MYBL2/RRS1/WAPL/SMARCB1/NEK6/MISP/TPX2/SMARCA4/LATS1/TOP2A/RMDN1/LCMT1/STAG1/ACTL6A/NUP62/KAT2B/UBE2C/CLASP2/CDC20/KIFC2/TACC3/TUBG1/KATNB1/MAD1L1/SMARCD3/INO80/SMC3/CCNB1/SPAG5/MAD2L1BP/KIF2C/CCDC61/CHMP4C/CDT1/APC/CENPF/KIFC1/PLK1/AAAS/KIF22/CDCA5/MZT1/INCENP/BIRC5/CDC6/KNTC1/…	112
GO:0032970	BP	GO:0032970	regulation of actin filament-based process	175/6547	379/18870	2.1e-06	0.000194644	0.000155898	FLNA/ACTA2/GSN/DSTN/TMSB10/LMOD1/ARF1/SYNPO2/TACSTD2/TPM1/CCN2/LRP1/JUP/KANK2/SDC4/RAC1/CTTN/F11R/ARPC3/CAV1/FSCN1/SVIL/SSH3/SYNPO/BST2/CNN2/NCKAP1/MYADM/ARPC5/ABL1/SPTAN1/CFL2/RHOQ/CX3CL1/FERMT2/CDC42EP3/CAPZB/SLC9A1/PDGFRA/STC1/JAM3/CAPZA2/PIK3R2/CXCL12/SFRP1/CDC42EP5/HIP1R/SH3BP1/CORO1B/SRI/SNX9/ATP1A2/CAPG/SORBS3/BAIAP2L1/DSP/PLN/ROCK1/TGFB3/NCKAP1L/TMOD1/LIMK1/PAK1/SMAD4/TRIM27/PXN/CD47/PDE4…	175
GO:0006268	BP	GO:0006268	DNA unwinding involved in DNA replication	18/6547	21/18870	2.11e-06	0.000194644	0.000155898	HMGA1/MCM3/MCM5/MCM2/MCM4/PURA/RECQL/RECQL4/MCM7/WRN/TWNK/GINS2/CDC45/GINS3/RAD51/GINS4/GINS1/BLM	18
GO:0007613	BP	GO:0007613	memory	68/6547	123/18870	2.22e-06	0.000201525	0.000161409	ITGA5/TUBA1A/PTGS2/SERPINF1/ITGA3/SRF/MDK/PRNP/LDLR/PJA2/CCND2/RCAN1/ITGA8/CAMK2N1/PAIP2/PLK2/MECP2/MAP1A/B4GALT2/SYT11/KAT2A/NFATC4/SLC2A4/LARGE1/PPP3CB/ATXN1/PRKCZ/KAT2B/CREB1/FEN1/CRTC1/MAPT/PTCHD1/PLCB1/SLC1A1/PAK6/S100B/TACR1/FGF13/SLC8A2/BDNF/ADCY1/CPEB3/ASIC1/CAMK4/NTF3/TH/DRD1/KCNK2/TREM2/BRINP1/TAFA2/NPAS4/MUSK/SLC8A3/GRIN2A/RASGRF1/GRIA1/HTR2A/SLC6A4/LRRC66/DRD2/CUX2/CHRNB2/FOXO6/LMX1A/…	68
GO:0030071	BP	GO:0030071	regulation of mitotic metaphase/anaphase transition	53/6547	90/18870	2.27e-06	0.000203363	0.000162882	ACTB/DUSP1/MAP3K20/SMARCD2/ZNF207/SMARCD1/CUL3/ANAPC7/ANAPC5/PHF10/BCL7C/SMARCB1/NEK6/SMARCA4/LCMT1/ACTL6A/UBE2C/CDC20/MAD1L1/SMARCD3/CCNB1/MAD2L1BP/APC/CENPF/PLK1/INCENP/BIRC5/CDC6/KNTC1/TRIP13/RIOK2/CDCA8/ZWINT/BUB1/MAD2L1/BUB1B/ZWILCH/SPC24/AURKB/GEN1/ESPL1/SPDL1/NDC80/HECW2/KNL1/NUF2/DLGAP5/CENPE/SPC25/HASPIN/TTK/PRAP1/DPF1	53
GO:0014706	BP	GO:0014706	striated muscle tissue development	128/6547	264/18870	2.37e-06	0.000209448	0.000167755	MYH11/ACTC1/LMNA/CALR/TPM1/PGM5/PIM1/RGS2/SORBS2/SRF/JPH2/TBX3/PI16/TBX2/ABL1/NOTCH2/PDLIM5/SLC9A1/PDGFRA/TGFBR3/PRMT1/FZD7/MYOCD/HEG1/GSK3A/DSP/PLN/ASB2/ERBB3/SGCB/FKBP1A/YAP1/SMAD4/PRKAR1A/SMAD7/BMPR1A/EGLN1/DKK1/MEF2A/PPP1R13L/EFNB2/RBPJ/MSC/S1PR1/GATA6/GJC1/RARA/KAT2A/G6PD/LARGE1/TGFBR1/CXADR/SYNE1/VEGFA/ADAMTS9/DLL4/MEIS1/PPARA/ALPK3/FRS2/CTDP1/SAV1/NPRL3/CREB1/AKAP6/BVES/GATA5/SLC8A1/IFRD1/…	128
GO:0042391	BP	GO:0042391	regulation of membrane potential	199/6547	440/18870	2.5e-06	0.000215596	0.000172679	FLNA/DCN/SOD2/CALM1/JUP/YWHAE/FHL1/CAV1/TSPO/UCP2/KIF5B/ARL6IP5/ABL1/PRELID1/SRC/CASQ2/DMPK/SLC9A1/CACNA1H/DVL1/SRI/GNAQ/ATP1A2/GSK3A/BOK/P2RX1/KCNMA1/GNA15/DSP/PLN/IFI6/SNTA1/BCL2L1/KCNN4/KMT2A/ATP1B1/SLMAP/SMAD7/MECP2/BAK1/NLGN2/SPART/TRPM4/CACNA1C/KCNQ1/GJC1/CHCHD10/BID/RNF122/KCNK6/EHD3/CXADR/SYNE1/CNTNAP1/NNT/POPDC2/RACK1/BAD/PRKCZ/KCNE4/CACNB3/ATP5IF1/DMD/CD36/BIN1/AKAP6/BVES/KCNK5/CACNA2D1…	199
GO:0003002	BP	GO:0003002	regionalization	195/6547	430/18870	2.53e-06	0.000215596	0.000172679	BTG2/C3/ETS2/LAMA5/SFRP2/NBL1/HES1/SRF/SEMA3F/LRP5/PBX1/TBX3/TBX2/FOXF1/NOTCH2/WLS/TGFBR2/WNT7B/AP1B1/CTNNB1/SFRP1/BMPR2/DVL1/FOXA1/RARG/OSR1/TP63/CHSY1/ASB2/BHLHE41/NRP2/ADGRG1/KMT2A/SMAD4/SSBP3/BMPR1A/DKK1/MDFI/RBPJ/PRKACB/SMAD6/SUFU/PKD2/TBX1/KAT2A/TGFBR1/CTNNBIP1/HIPK2/LFNG/HAND2/ZBTB16/DAAM2/MIB1/TP53/DLL4/IFT57/FRS2/CELSR2/LRP6/HOXB3/VANGL2/SMARCD3/HES4/GATA5/TSHZ1/EGR2/WNT2B/HOXB2/CLUAP1/S…	195
GO:0043583	BP	GO:0043583	ear development	110/6547	221/18870	2.55e-06	0.000215596	0.000172679	CEBPD/SDC4/HES1/DDR1/TBX3/TBX2/MYCL/SCRIB/ADAM10/DCHS1/GATA3/PTPN11/BCR/DVL1/TSKU/PAFAH1B1/CEBPA/OSR1/RDH10/ALDH1A3/ITGA8/TGFB3/INSIG1/GJB2/MAF/GRHL3/LRIG1/RBPJ/NTN1/JAG2/TBX1/SLITRK6/KCNQ1/MAPK3/MCM2/SLC4A7/HOXA13/SOBP/PRRX1/LRIG3/SPRY2/SOX9/TSHZ1/CHD7/KCNK3/ESRP1/ZEB1/FGF2/TGFB2/CDH23/EPHA4/MSX1/TWIST1/TPRN/KCNQ4/SHROOM2/SIX2/OSR2/BMP5/ROR1/FGF10/CCNA2/BCL2/EPHB2/WHRN/PAX8/GJB6/TFAP2A/ATP6V1B1/…	110
GO:0008544	BP	GO:0008544	epidermis development	177/6547	385/18870	2.58e-06	0.000215596	0.000172679	KRT7/ZFP36/KRT17/IGFBP5/PALLD/ZFP36L1/CCN2/KRT5/CLIC4/FOSL2/LAMA5/EMP1/LAMB3/FOXQ1/ST14/NME2/HES1/MAFF/CRABP2/SRF/EVPL/FLOT2/ERRFI1/SPINT1/FABP5/PLOD1/ANXA1/KRT6A/HDAC1/PPL/MYCL/SCRIB/CTNNB1/CLDN1/AKR1C3/IRF6/CFLAR/LAMC2/BCR/EGFR/TFDP1/COL17A1/UGCG/AGPAT2/TRPC4AP/PAFAH1B1/SVEP1/TP63/ELOVL1/DSP/OVOL1/ROCK1/NFKBIZ/YAP1/KEAP1/LATS2/FGF7/SMAD4/MACROH2A1/SHARPIN/KLF4/GRHL3/ROCK2/ACVR1B/GRHL2/MAFG/LSR/…	177
GO:0042063	BP	GO:0042063	gliogenesis	158/6547	338/18870	2.69e-06	0.000221945	0.000177765	VIM/GRN/LRP1/NDRG1/TNFRSF21/MMP14/TUBA1A/LAMB2/PLPP3/ERBB2/RTN4/GPC1/CD9/HES1/ILK/CSPG4/CCL2/TSPO/ITGB4/CERS2/SPINT1/MDK/DAG1/ABL1/LIF/IL6ST/LDLR/ANXA1/CX3CL1/IL6/HDAC1/RRAS/SOX4/NCSTN/SCRIB/MBOAT7/ID4/CTNNB1/CSF1/PTPN11/CSK/S100A9/LAMC3/BOK/PAFAH1B1/KDM4A/ERBB3/PPP3R1/NFIA/ADGRG1/LAMA2/SERPINE2/BMERB1/MECP2/SYNE2/CNTN1/NDN/ANO1/NTN1/AREG/ROR2/TSPAN2/MAPK3/ZEB2/NR1D1/LARGE1/MAL/NAB1/RRAS2/DAAM2/I…	158
GO:0006941	BP	GO:0006941	striated muscle contraction	95/6547	186/18870	2.97e-06	0.000242094	0.000193903	FLNA/GSN/SYNM/ALDOA/TPM1/CALM1/JUP/NR4A1/CAV1/GRK2/RGS2/GAA/CASQ2/DMPK/SLC9A1/STC1/VEGFB/SRI/ATP1A2/DSP/PLN/GSTM2/GSTO1/SNTA1/ATP1B1/PDE4D/SMAD7/PPP1R13L/TRPM4/DTNA/CACNA1C/KCNQ1/GJC1/MYH3/LARGE1/EHD3/PDE4B/PDE5A/RCSD1/KCNE4/DMD/BIN1/CACNA2D1/KCNH2/CACNB2/TNNI2/PIK3CA/KCND3/SLC8A1/CHUK/SGCD/P2RX4/PRKD1/KLHL41/SCN4B/RYR2/HOMER1/TTN/CLIC2/STAC/KCNE3/SCN1B/TMEM38B/ABCC9/FGF13/ANK2/TNNC1/DSC2/SCN5A/R…	95
GO:1902099	BP	GO:1902099	regulation of metaphase/anaphase transition of cell cycle	54/6547	93/18870	3.33e-06	0.000268255	0.000214856	ACTB/DUSP1/MAP3K20/SMARCD2/ZNF207/SMARCD1/CUL3/ANAPC7/ANAPC5/PHF10/BCL7C/SMARCB1/NEK6/SMARCA4/LCMT1/ACTL6A/UBE2C/CDC20/MAD1L1/SMARCD3/CCNB1/MAD2L1BP/APC/CENPF/PLK1/INCENP/BIRC5/CDC6/KNTC1/TRIP13/RIOK2/CDCA8/ZWINT/BUB1/MAD2L1/BUB1B/ZWILCH/SPC24/AURKB/GEN1/ESPL1/SPDL1/NDC80/HECW2/KNL1/NUF2/DLGAP5/CENPE/SPC25/HASPIN/TTK/MAPK15/PRAP1/DPF1	54
GO:0008016	BP	GO:0008016	regulation of heart contraction	104/6547	208/18870	3.64e-06	0.000289591	0.000231945	DES/FLNA/TPM1/CALM1/JUP/YWHAE/ATP2B4/CAV1/GRK2/RGS2/GAA/TBX2/CASQ2/DMPK/SLC9A1/HBEGF/STC1/SREBF1/CACNA1H/HSPB7/SRI/ATP1A2/GSK3A/DSP/PLN/GSTM2/GSTO1/SNTA1/ATP1B1/PDE4D/SMAD7/MEF2A/THRA/TRPM4/CACNA1C/KCNQ1/GJC1/EDNRB/EHD3/CXADR/PDE4B/PDE5A/POPDC2/GJD3/KCNE4/DMD/BIN1/BVES/CACNA2D1/KCNH2/CACNB2/KCND3/SLC8A1/CELF2/TGFB2/P2RX4/CHRM2/CYP2J2/SCN4B/RYR2/IRX3/AVPR1A/TBX5/CLIC2/ATP1B2/KCNE3/SLC1A1/APLN/SCN1…	104
GO:0005996	BP	GO:0005996	monosaccharide metabolic process	126/6547	261/18870	3.73e-06	0.000292986	0.000234664	GAPDH/PKM/ENO1/IGFBP3/IGF2/ALDOA/SLC2A1/PGK1/ATF3/TPI1/PFKL/SORBS1/B4GALT1/GPI/IDS/PDK4/GAA/LRP5/PFKP/FABP5/PGD/ADIPOR1/MAN2B1/SRC/SLC25A1/STK11/APOD/NNMT/SLC2A3/FUCA1/AKR1B1/FOXK2/SLC39A14/GSK3A/HK2/GSTO1/CRTC2/FOXO1/WDR5/GLB1/ACACB/TKFC/RANBP2/BRAT1/AKR1A1/KCNQ1/SLC25A12/KAT2A/SORD/G6PD/PER2/DGKQ/PGP/TP53/CHST14/PCK2/NUDT5/MAN2A1/BAD/PDK3/LCMT1/SIRT1/UST/PPARA/KAT2B/GPT2/SESN2/PMM2/PGM2L1/OAS1/…	126
GO:0045926	BP	GO:0045926	negative regulation of growth	120/6547	247/18870	4.26e-06	0.000330633	0.000264817	ENO1/IGFBP5/SFRP2/SLIT3/CDH1/FHL1/RTN4/SEMA4B/RGS2/FGFR3/BST2/SEMA3F/PI16/MT2A/CRYAB/ADIPOR1/PPP1R9B/STK11/NDUFA13/BCL6/SFRP1/RAI1/BMPR2/DDX3X/TSPYL2/SEMA4C/SIPA1/DACT3/GSK3A/SPAG9/DAB2/WFDC1/SERPINE2/PLXNA3/SMAD4/IP6K2/MECP2/ACVR1B/SPART/NTN1/PTK6/SEMA5A/G6PD/SEMA3B/SEMA4A/SMARCA4/DCBLD2/TP53/SEMA6A/SLIT2/DCUN1D3/RACK1/HYAL2/PPARA/SESN2/CTDP1/SAV1/NPR1/ULK2/STK3/BDKRB1/IFRD1/SOCS2/WWC1/SOX17/RER…	120
GO:0051928	BP	GO:0051928	positive regulation of calcium ion transport	65/6547	118/18870	4.34e-06	0.000332588	0.000266383	MYLK/CALM1/CAV1/CCL2/TSPO/JPH2/ABL1/CX3CL1/SLC9A1/STC1/CXCL12/SRI/WFS1/P2RX1/GSTM2/GSTO1/PPP3R1/ATP1B1/NIPSNAP2/BAK1/PKD2/STIM1/G6PD/CXCL9/PDGFB/PPP3CB/CACNB3/AKAP6/CACNA2D1/CACNB2/BAX/BDKRB1/PPP3CC/P2RX4/RYR2/HOMER1/CXCL10/PLP1/STAC/ATP2C2/SPHK2/GJC2/ANK2/GPER1/TRPC1/SNCA/P2RX7/TRPC3/LILRA5/STAC3/DRD1/F2RL3/CXCL11/AKAP5/CAMK2A/ADCYAP1R1/XCL1/MCHR1/ATP2A1/IL13/CRACR2A/HAP1/P2RX3/GRIN1/LHCGR	65
GO:0030111	BP	GO:0030111	regulation of Wnt signaling pathway	157/6547	338/18870	4.53e-06	0.000343176	0.000274863	EGR1/LRP1/JUP/SFRP2/PBXIP1/PLPP3/ADGRA2/ILK/CAV1/ATP6V0C/ITGA3/TAX1BP3/WWTR1/MDK/ABL1/TNFAIP3/PPP1CA/CSNK1G2/HDAC1/SRC/SOX4/WLS/STK11/DKK3/IGFBP6/CTNNB1/SFRP1/DDX3X/MACF1/RNF213/FZD7/NXN/EGFR/GNAQ/DACT3/GSK3A/TSKU/CTDNEP1/UBAC2/GID8/CSNK1A1/HIC1/PTPRU/YAP1/TBL1X/FRMD8/DAB2/LATS2/RUVBL2/TMEM9/DIXDC1/USP34/KREMEN1/FOXO1/UBE2B/EMD/DKK1/MDFI/PLEKHA4/RBPJ/TRPM4/PFDN5/LIMD1/SEMA5A/RUVBL1/NFATC4/USP47/P…	157
GO:1904064	BP	GO:1904064	positive regulation of cation transmembrane transport	75/6547	141/18870	4.79e-06	0.000355654	0.000284858	FLNA/CALM1/CAV1/JPH2/ABL1/KCNMB1/CX3CL1/SLC9A1/ANO6/SRI/P2RX1/GSTM2/GSTO1/PPP3R1/KCNN4/ATP1B1/NIPSNAP2/BAK1/PKD2/STIM1/KCNQ1/G6PD/CXCL9/PPP3CB/CACNB3/DMD/AKAP6/CACNA2D1/KCNH2/CACNB2/BAX/BDKRB1/PPP3CC/P2RX4/RYR2/AMIGO1/ANTKMT/CXCL10/PLP1/ATP1B2/STAC/CHP2/SCN1B/ACTN2/FXYD1/FGF13/GJC2/ANK2/GPER1/TRPC1/SNCA/P2RX7/TRPC3/STAC3/DRD1/GAL/F2RL3/TREM2/CXCL11/AKAP5/LRRC26/ADCYAP1R1/XCL1/ATP2A1/IL13/CRACR2A/…	75
GO:0060070	BP	GO:0060070	canonical Wnt signaling pathway	148/6547	316/18870	4.81e-06	0.000355654	0.000284858	SDC1/EGR1/JUP/SFRP2/ADGRA2/ILK/CAV1/NID1/LRP5/WWTR1/MDK/PPP1CA/CSNK1G2/HDAC1/SRC/SOX4/WLS/STK11/DKK3/NR4A2/IGFBP6/WNT7B/CTNNB1/GATA3/SFRP1/DDX3X/FZD7/EGFR/DVL1/PYGO2/GNAQ/RARG/DACT3/GSK3A/CTDNEP1/UBAC2/GID8/CSNK1A1/PTPRU/YAP1/TBL1X/FRMD8/DAB2/LATS2/RUVBL2/TMEM9/KLF4/DIXDC1/USP34/KREMEN1/FOXO1/UBE2B/EMD/DKK1/PLEKHA4/RBPJ/TRPM4/PFDN5/LIMD1/SEMA5A/RUVBL1/USP47/PPM1A/ZEB2/EDNRB/DACT1/CTNNBIP1/TLE4/DA…	148
GO:0016049	BP	GO:0016049	cell growth	220/6547	497/18870	4.87e-06	0.000355813	0.000284985	IGFBP7/FN1/KRT17/ENO1/IGFBP3/IGFBP5/LTBP4/MMP14/SFRP2/LAMB2/SLIT3/VCL/CDH1/ERBB2/FHL1/RTN4/CTTN/IQGAP1/H3-3A/SEMA4B/TNC/RGS2/SORBS2/CRABP2/SRF/BST2/SEMA3F/DDR1/PI16/CRYAB/ABL1/ADIPOR1/DNM2/MAP1B/PDLIM5/PPP1R9B/STK11/TGFBR2/ADAM10/NDUFA13/SLC9A1/PLXNA1/HBEGF/CTNNB1/BCL6/CXCL12/SFRP1/BMPR2/DDX3X/MACF1/S100A9/TSPYL2/EGFR/SEMA4C/DVL1/CIB1/MYOCD/SIPA1/SDCBP/RARG/DACT3/RAB21/OGFR/GSK3A/PAFAH1B1/TMEM97/…	220
GO:0120254	BP	GO:0120254	olefinic compound metabolic process	84/6547	162/18870	5.08e-06	0.000363299	0.000290981	EGR1/GSTP1/PTGS1/PTGS2/PTGIS/GPX1/DHRS3/PNPLA2/AKR1C2/GPX4/PTGDS/DKK3/ABHD12/AKR1C3/SCNN1B/CACNA1H/AKR1B1/ALOX5/ELOVL5/MGLL/ADH1B/PLA2G2F/RDH10/ALDH1A3/ELOVL1/DGAT1/GSTM2/DAB2/ACAA1/STARD3/ALDH1A1/DGAT2/EDNRB/DGKQ/FAAH/HSD17B6/CREB1/EPHX2/PNPLA8/PLA2G4A/DAGLB/CYP1B1/LIPE/CYP2J2/CYP2U1/CEL/PRKG1/BMP5/PLA2G4C/SRD5A1/BMP6/PNPLA4/GSTA1/HSD11B2/PLB1/ACOT8/FAAH2/CYP4F11/DAGLA/RBP4/RDH13/CYP4F3/CLCN2/AL…	84
GO:0043270	BP	GO:0043270	positive regulation of monoatomic ion transport	106/6547	214/18870	5.09e-06	0.000363299	0.000290981	FLNA/MYLK/CALM1/FHL1/CAV1/CCL2/TSPO/JPH2/KIF5B/ABL1/KCNMB1/CX3CL1/SLC9A1/STC1/CXCL12/ANO6/SRI/WFS1/P2RX1/GSTM2/GSTO1/PPP3R1/KCNN4/ATP1B1/NIPSNAP2/ADRA2A/BAK1/CNTN1/PKD2/STIM1/KCNQ1/G6PD/CXCL9/CNKSR3/PRSS8/PDGFB/PPP3CB/CACNB3/DMD/AKAP6/CACNA2D1/KCNH2/CACNB2/BAX/BDKRB1/COA8/TACR2/PPP3CC/P2RX4/SCN4B/RYR2/HOMER1/AMIGO1/ANTKMT/CXCL10/PLP1/EPHB2/ATP1B2/STAC/ABCB1/CHP2/SCN1B/ATP2C2/SPHK2/ACTN2/FXYD1/FGF…	106
GO:0055001	BP	GO:0055001	muscle cell development	98/6547	195/18870	5.18e-06	0.000363299	0.000290981	MYH11/MYL9/KRT19/CSRP1/FLNC/ACTC1/SDC1/LMOD1/LMNA/TPM1/PGM5/ACTN1/GPX1/HES1/RGS2/SORBS2/KRT8/SRF/TBX3/PI16/SELENON/CFL2/PDLIM5/PDGFRA/RCAN1/CFLAR/GSK3A/CAV2/ASB2/SGCB/EFEMP2/TMOD1/SMAD4/PRKAR1A/BMPR1A/MEF2A/NFATC4/G6PD/MYH3/LARGE1/CXADR/CNTNAP1/VEGFA/PPP3CB/MEIS1/PPARA/ALPK3/CTDP1/DMD/BIN1/AKAP6/NFATC2/BVES/CSRP2/SLC8A1/LOX/SGCD/PRKD1/TMOD2/KLHL41/FHOD3/HOMER1/PRKG1/TTN/BCL2/TBX5/PRICKLE1/IGF1/PT…	98
GO:0007091	BP	GO:0007091	metaphase/anaphase transition of mitotic cell cycle	54/6547	94/18870	5.2e-06	0.000363299	0.000290981	ACTB/DUSP1/MAP3K20/SMARCD2/ZNF207/SMARCD1/CUL3/ANAPC7/ANAPC5/PHF10/BCL7C/SMARCB1/NEK6/SMARCA4/LCMT1/ACTL6A/UBE2C/CDC20/TACC3/MAD1L1/SMARCD3/CCNB1/MAD2L1BP/APC/CENPF/PLK1/INCENP/BIRC5/CDC6/KNTC1/TRIP13/RIOK2/CDCA8/ZWINT/BUB1/MAD2L1/BUB1B/ZWILCH/SPC24/AURKB/GEN1/ESPL1/SPDL1/NDC80/HECW2/KNL1/NUF2/DLGAP5/CENPE/SPC25/HASPIN/TTK/PRAP1/DPF1	54
GO:0030177	BP	GO:0030177	positive regulation of Wnt signaling pathway	77/6547	146/18870	5.48e-06	0.000378417	0.000303089	JUP/SFRP2/PBXIP1/ADGRA2/ILK/CAV1/ATP6V0C/ABL1/TNFAIP3/CSNK1G2/SRC/SOX4/WLS/SFRP1/DDX3X/MACF1/EGFR/CTDNEP1/GID8/YAP1/TBL1X/DAB2/TMEM9/DIXDC1/USP34/UBE2B/DKK1/PLEKHA4/RBPJ/TRPM4/SEMA5A/RUVBL1/USP47/PPM1A/ZEB2/DACT1/SMARCA4/DAAM2/CDC73/ZRANB1/CDH3/WNT5B/RECK/PPM1B/TMEM132A/NKD1/RNF146/FGF2/NLE1/CRBN/RSPO3/HHEX/FGF10/LYPD6/PRDM15/LRRK2/FRAT1/LGR6/ANKRD6/DLX5/ATP6V1C2/WNT3/ASPM/DEPDC1B/FGF9/CAPRIN2/RS…	77
GO:0050890	BP	GO:0050890	cognition	148/6547	317/18870	5.96e-06	0.000392524	0.000314388	FOS/BTG2/ITGA5/TUBA1A/PTGS2/SERPINF1/GPI/ITGA3/SRF/ARL6IP5/MDK/ABL1/PRNP/MAN2B1/LDLR/PJA2/SRC/GM2A/PPP1R9B/VDAC1/NCSTN/CCND2/PICALM/RCAN1/EGFR/GIT1/ATP1A2/PAFAH1B1/ITGA8/CAMK2N1/FOSL1/PAIP2/ZNF385A/PLK2/KMT2A/ST3GAL4/MECP2/FYN/MAP1A/B4GALT2/DKK1/PRKAR2B/THRA/PIAS1/TANC1/SYT11/KAT2A/FAM107A/NFATC4/SLC2A4/LARGE1/DDHD2/PPP3CB/ATXN1/PRKCZ/SOBP/KAT2B/CLDN5/CREB1/CRH/DOP1B/FEN1/CRTC1/EGR2/MEIS2/NSUN5/P…	148
GO:0071900	BP	GO:0071900	regulation of protein serine/threonine kinase activity	135/6547	285/18870	6.01e-06	0.000392524	0.000314388	ACTB/THBS1/DUSP1/RPS3/GSTP1/CALM1/CCNI/CD24/CCND1/ERBB2/ATP2B4/TRIB1/RGS2/TCIM/IPO7/ERP29/LRP5/FGFR1/SORL1/MAP2K2/ABL1/PKD1/MAP3K11/FERMT2/SRC/PKIG/CDC37/CCND2/GADD45A/DDX3X/IRAK1/EGFR/CIB1/MYOCD/CAB39/HEG1/CEBPA/TELO2/LATS2/PAK1/ADAM8/MACROH2A1/PRKAR1A/ADRA2A/TAB1/DUSP7/SERTAD1/HIPK3/DKK1/PRKAR2B/HGS/MST1R/PKD2/PIH1D1/ARHGEF5/CBLC/LATS1/PDGFB/VEGFA/MAP3K10/PYCARD/TRAF2/SIRT1/TAOK3/GTF2H1/HYAL2/L…	135
GO:0060428	BP	GO:0060428	lung epithelium development	30/6547	44/18870	6.06e-06	0.000392524	0.000314388	FOSL2/KLF2/AGR2/ERRFI1/MAP2K2/PKD1/WNT7B/CTNNB1/FOXA1/PPP3R1/YAP1/FGF7/GRHL2/RBPJ/THRA/GATA6/NFIB/SAV1/CREB1/SOX9/HOXA5/FOXJ1/FGF10/ASCL1/SPDEF/TMEM38B/TP73/WNT2/NKX2-1/IL13	30
GO:0060425	BP	GO:0060425	lung morphogenesis	35/6547	54/18870	6.06e-06	0.000392524	0.000314388	RPL13A/TNC/SRF/TBX2/MAP2K2/DAG1/LIF/FOXF1/TGFBR2/WNT7B/CTNNB1/FOXA1/RDH10/STK40/YAP1/ESRP2/FGF7/TCF21/GRHL2/MAPK3/HIPK2/CTSH/NFIB/SPRY2/SOX9/WNT2B/CELSR1/HOXA5/HHIP/FGF10/WNT2/NKX2-1/RSPO2/SOX11/NOG	35
GO:0045786	BP	GO:0045786	negative regulation of cell cycle	184/6547	407/18870	6.06e-06	0.000392524	0.000314388	RHOB/DUSP1/BTG2/ZFP36L1/NR4A1/KANK2/IER3/CCND1/PTGS2/FHL1/CCL2/IPO7/MAP3K20/ABL1/LIF/NUPR1/SCRIB/CTNNB1/GATA3/BCL6/PTPN11/FOXN3/FEM1B/TSPYL2/MYOCD/SIPA1/FZR1/ZNF207/CEBPA/FBXO31/WEE1/SMARCA5/NACC2/OVOL1/TELO2/RBL2/H2AX/MUC1/WAC/RPS6KA2/TP53I13/AURKAIP1/PLK2/LATS2/MACROH2A1/KLF4/DOT1L/TAOK2/PKD2/APBB1/KAT2A/FAM107A/WAPL/USP47/CASP2/DACT1/GAS1/EME2/TPRA1/CDC5L/TENT5B/TP53/ATF5/LATS1/CDC73/DCUN1D3/C…	184
GO:0007094	BP	GO:0007094	mitotic spindle assembly checkpoint signaling	31/6547	46/18870	6.17e-06	0.000392524	0.000314388	DUSP1/ZNF207/LCMT1/CDC20/MAD1L1/CCNB1/MAD2L1BP/APC/CENPF/PLK1/INCENP/BIRC5/KNTC1/TRIP13/CDCA8/ZWINT/BUB1/MAD2L1/BUB1B/ZWILCH/SPC24/AURKB/GEN1/SPDL1/NDC80/KNL1/NUF2/SPC25/HASPIN/TTK/PRAP1	31
GO:0071173	BP	GO:0071173	spindle assembly checkpoint signaling	31/6547	46/18870	6.17e-06	0.000392524	0.000314388	DUSP1/ZNF207/LCMT1/CDC20/MAD1L1/CCNB1/MAD2L1BP/APC/CENPF/PLK1/INCENP/BIRC5/KNTC1/TRIP13/CDCA8/ZWINT/BUB1/MAD2L1/BUB1B/ZWILCH/SPC24/AURKB/GEN1/SPDL1/NDC80/KNL1/NUF2/SPC25/HASPIN/TTK/PRAP1	31
GO:0071174	BP	GO:0071174	mitotic spindle checkpoint signaling	31/6547	46/18870	6.17e-06	0.000392524	0.000314388	DUSP1/ZNF207/LCMT1/CDC20/MAD1L1/CCNB1/MAD2L1BP/APC/CENPF/PLK1/INCENP/BIRC5/KNTC1/TRIP13/CDCA8/ZWINT/BUB1/MAD2L1/BUB1B/ZWILCH/SPC24/AURKB/GEN1/SPDL1/NDC80/KNL1/NUF2/SPC25/HASPIN/TTK/PRAP1	31
GO:0150063	BP	GO:0150063	visual system development	179/6547	395/18870	6.76e-06	0.000425594	0.000340876	VIM/C3/AQP1/CLIC4/LAMB2/SERPINF1/HES1/ATP2B4/NECTIN1/FAT1/SRF/LRP5/PXDN/PBX1/TBX2/CRYAB/FBN1/EFEMP1/HDAC1/NOTCH2/TGFBR2/TCIRG1/HMGN1/NES/PDGFRA/WNT7B/CTNNB1/GATA3/LPCAT1/BMPR2/EGFR/LAMC3/PYGO2/SH3PXD2B/RARG/FZR1/TSKU/RDH10/ALDH1A3/TWSG1/TMOD1/NFIA/MAF/KLF4/GRHL3/BAK1/VHL/GRHL2/VSTM4/ZHX2/PPP1R13L/CACNA1C/PFDN5/SLC25A25/SPRED1/SLITRK6/SIPA1L3/RARA/SP3/SMG9/CASP2/LIMK2/MFAP5/LARGE1/TGFBR1/HIPK2/SMA…	179
GO:0048736	BP	GO:0048736	appendage development	92/6547	182/18870	7.33e-06	0.000447779	0.000358644	SFRP2/ITGB4/CRABP2/LRP5/PBX1/MAP3K20/TBX3/TBX2/FERMT2/HDAC1/NOTCH2/PITX1/GNA12/CTNNB1/BMPR2/IRF6/RARG/OSR1/TP63/RDH10/PKDCC/NFIA/SMAD4/BAK1/MBNL1/KREMEN1/BMPR1A/GRHL2/DKK1/CACNA1C/RARA/KAT2A/MYH3/LARGE1/HAND2/PIAS4/ZBTB16/HOXA13/SLC39A3/KAT2B/PRRX1/SOX9/BAX/RECK/CHD7/PRKAB1/KDF1/HOXA11/TGFB2/TBX4/MSX1/TWIST1/NPR2/FRAS1/PTCH1/PITX2/HOXD9/OSR2/PCSK5/AFF3/FGF10/TBX5/PRICKLE1/RARB/TFAP2A/DYNC2H1/INTU…	92
GO:0060173	BP	GO:0060173	limb development	92/6547	182/18870	7.33e-06	0.000447779	0.000358644	SFRP2/ITGB4/CRABP2/LRP5/PBX1/MAP3K20/TBX3/TBX2/FERMT2/HDAC1/NOTCH2/PITX1/GNA12/CTNNB1/BMPR2/IRF6/RARG/OSR1/TP63/RDH10/PKDCC/NFIA/SMAD4/BAK1/MBNL1/KREMEN1/BMPR1A/GRHL2/DKK1/CACNA1C/RARA/KAT2A/MYH3/LARGE1/HAND2/PIAS4/ZBTB16/HOXA13/SLC39A3/KAT2B/PRRX1/SOX9/BAX/RECK/CHD7/PRKAB1/KDF1/HOXA11/TGFB2/TBX4/MSX1/TWIST1/NPR2/FRAS1/PTCH1/PITX2/HOXD9/OSR2/PCSK5/AFF3/FGF10/TBX5/PRICKLE1/RARB/TFAP2A/DYNC2H1/INTU…	92
GO:0044784	BP	GO:0044784	metaphase/anaphase transition of cell cycle	55/6547	97/18870	7.33e-06	0.000447779	0.000358644	ACTB/DUSP1/MAP3K20/SMARCD2/ZNF207/SMARCD1/CUL3/ANAPC7/ANAPC5/PHF10/BCL7C/SMARCB1/NEK6/SMARCA4/LCMT1/ACTL6A/UBE2C/CDC20/TACC3/MAD1L1/SMARCD3/CCNB1/MAD2L1BP/APC/CENPF/PLK1/INCENP/BIRC5/CDC6/KNTC1/TRIP13/RIOK2/CDCA8/ZWINT/BUB1/MAD2L1/BUB1B/ZWILCH/SPC24/AURKB/GEN1/ESPL1/SPDL1/NDC80/HECW2/KNL1/NUF2/DLGAP5/CENPE/SPC25/HASPIN/TTK/MAPK15/PRAP1/DPF1	55
GO:1990778	BP	GO:1990778	protein localization to cell periphery	162/6547	353/18870	7.62e-06	0.000461089	0.000369305	FLNA/ACTB/CD81/LRP1/JUP/MMP14/LAMA5/GAS6/EHD2/KRT18/CDH1/ERBB2/SORBS1/BSG/F11R/ATP2B4/CAV1/ITGA3/AGR2/FLOT2/ZDHHC5/SORL1/MYADM/KIF5B/ARL6IP5/DAG1/PRNP/CLIP3/EMP2/TSPAN14/EHD4/RHOQ/RER1/PPP1R9B/GAK/RAB31/SCRIB/ADAM10/DCHS1/PKP3/PICALM/PIK3R2/SEC23A/CSK/MACF1/ATP6AP1/EGFR/CIB1/VAMP8/RAB8A/PPP2R5A/RAP1A/EFR3A/RAMP1/ROCK1/PKDCC/ZDHHC8/FRMD8/BCL2L1/DAB2/STX7/ATP1B1/SLMAP/GGA1/LYPLA1/KIF13A/ROCK2/PIAS1…	162
GO:0001654	BP	GO:0001654	eye development	177/6547	391/18870	8.2e-06	0.000491885	0.00039397	VIM/AQP1/CLIC4/LAMB2/SERPINF1/HES1/ATP2B4/NECTIN1/FAT1/SRF/LRP5/PXDN/PBX1/TBX2/CRYAB/FBN1/EFEMP1/HDAC1/NOTCH2/TGFBR2/TCIRG1/HMGN1/NES/PDGFRA/WNT7B/CTNNB1/GATA3/LPCAT1/BMPR2/EGFR/LAMC3/PYGO2/SH3PXD2B/RARG/FZR1/TSKU/RDH10/ALDH1A3/TWSG1/TMOD1/NFIA/MAF/KLF4/GRHL3/BAK1/VHL/GRHL2/VSTM4/ZHX2/PPP1R13L/CACNA1C/PFDN5/SLC25A25/SPRED1/SLITRK6/SIPA1L3/RARA/SP3/SMG9/CASP2/LIMK2/MFAP5/LARGE1/TGFBR1/HIPK2/SMARCA…	177
GO:0033045	BP	GO:0033045	regulation of sister chromatid segregation	58/6547	104/18870	8.4e-06	0.000498571	0.000399326	ACTB/DUSP1/MAP3K20/SMARCD2/ZNF207/SMARCD1/CUL3/ANAPC7/ANAPC5/PHF10/BCL7C/SMARCB1/NEK6/SMARCA4/LCMT1/ACTL6A/KAT2B/UBE2C/CDC20/TACC3/MAD1L1/SMARCD3/CCNB1/MAD2L1BP/APC/CENPF/PLK1/INCENP/BIRC5/CDC6/KNTC1/TRIP13/RIOK2/CDCA8/ZWINT/RMI2/BUB1/MAD2L1/CDK1/BUB1B/ZWILCH/SPC24/AURKB/GEN1/ESPL1/SPDL1/NDC80/HECW2/KNL1/NUF2/DLGAP5/CENPE/SPC25/HASPIN/TTK/MAPK15/PRAP1/DPF1	58
GO:0000079	BP	GO:0000079	regulation of cyclin-dependent protein serine/threonine kinase activity	48/6547	82/18870	8.47e-06	0.000498571	0.000399326	ACTB/CCNI/CCND1/IPO7/PKD1/CDC37/CCND2/GADD45A/EGFR/MYOCD/CEBPA/LATS2/SERTAD1/PKD2/LATS1/GTF2H1/CCNK/CCNB1/CDKN1C/APC/CCNF/MEN1/PLK1/TFAP4/CDC6/HHEX/CCNA2/CDKN2A/HERC5/CCNB2/CCNE1/CCNJL/CCNH/CDC25A/PKMYT1/CDK5R1/CDKN3/CCNO/HEXIM2/BLM/CDC25C/DIRAS3/PSRC1/CCNE2/CCNI2/CDK5R2/CCNB3/CCNP	48
GO:0003206	BP	GO:0003206	cardiac chamber morphogenesis	68/6547	127/18870	9.72e-06	0.000567123	0.000454232	TPM1/CCN1/ADAMTS1/SFRP2/SLIT3/PARVA/HES1/SRF/DHRS3/TBX3/TBX2/FOXF1/NOTCH2/SOX4/TGFBR2/TGFBR3/GATA3/BMPR2/HEG1/GSK3A/DSP/CPE/NRP2/FKBP1A/SMAD4/SMAD7/BMPR1A/GRHL2/EGLN1/PPP1R13L/RBPJ/SMAD6/TBX1/GATA6/TGFBR1/HAND2/TP53/SLIT2/DLL4/SAV1/SMARCD3/ZFPM1/CHD7/TGFB2/ZFPM2/TEK/RYR2/BMP5/TBX5/NRG1/PTCD2/FZD2/OVOL2/HAND1/TNNC1/RBP4/MESP1/WNT2/TBX20/FOXH1/TNNI1/SOX11/MYL3/NOG/DNAH11/TNNI3/LRP2/CAV3	68
GO:0010965	BP	GO:0010965	regulation of mitotic sister chromatid separation	37/6547	59/18870	1.03e-05	0.000593864	0.00047565	DUSP1/ZNF207/CUL3/ANAPC7/ANAPC5/LCMT1/UBE2C/CDC20/MAD1L1/CCNB1/MAD2L1BP/APC/CENPF/PLK1/INCENP/BIRC5/KNTC1/TRIP13/CDCA8/ZWINT/BUB1/MAD2L1/BUB1B/ZWILCH/SPC24/AURKB/GEN1/ESPL1/SPDL1/NDC80/KNL1/NUF2/DLGAP5/SPC25/HASPIN/TTK/PRAP1	37
GO:1901987	BP	GO:1901987	regulation of cell cycle phase transition	202/6547	456/18870	1.11e-05	0.000633303	0.000507238	ACTB/DUSP1/ZFP36L1/ADAMTS1/KANK2/IER3/CCND1/FHL1/RCC2/ATP2B4/CCL2/TCIM/PBX1/MAP3K20/TBX2/PKD1/ANXA1/PPP1R9B/CDK4/CCND2/PTPN11/DDX3X/SMARCD2/FOXN3/FEM1B/EGFR/TFDP1/HSPA2/PSME1/FZR1/ZNF207/FBXO31/WEE1/NACC2/OVOL1/SMARCD1/TELO2/RBL2/H2AX/MUC1/WAC/FAM83D/PLK2/DDR2/MACROH2A1/PSME2/CUL3/PAGR1/KLF4/ANAPC7/KMT2E/MECP2/DOT1L/ANAPC5/DDRGK1/PHF10/BCL7C/TAOK2/PKD2/PTPN6/APBB1/FAM107A/USP47/APPL1/SMARCB1/CASP…	202
GO:0002062	BP	GO:0002062	chondrocyte differentiation	63/6547	116/18870	1.12e-05	0.00063488	0.000508501	CCN2/FOSL2/SFRP2/LTBP3/ANXA6/FGFR3/MDK/EFEMP1/TGFBR2/CTNNB1/MEF2D/BMPR2/PTPN11/SLC39A14/SNX19/RARG/TSKU/OSR1/CHSY1/TWSG1/LOXL2/PKDCC/MAF/SMAD7/BMPR1A/ARID5A/TGFBR1/ZBTB16/RFLNB/NFIB/ADAMTS7/COL27A1/SOX9/WNT5B/WNT2B/HOXA11/NPR2/SIX2/TRPS1/AXIN2/OSR2/WNT9A/MUSTN1/RARB/BMP6/SCIN/CHADL/PTH1R/PTHLH/CYTL1/SOX5/GPLD1/SCX/SOX6/WNT7A/HMGA2/IHH/FGF9/FGF18/RFLNA/WNT10B/MATN1/NKX3-2	63
GO:0043410	BP	GO:0043410	positive regulation of MAPK cascade	209/6547	474/18870	1.13e-05	0.00063743	0.000510543	ACTA2/THBS1/IGFBP3/IGF2/PPIA/CD81/RPS3/CCN2/MIF/GAS6/GADD45B/CD24/ERBB2/IQGAP1/ICAM1/CD44/LTBR/CSPG4/CCL2/PRDX2/FGFR3/ERP29/FGFR1/ACKR3/TRAF7/MAP2K2/ARL6IP5/TRAF4/DENND2B/ABL1/LIF/CX3CL1/MAP3K11/IL6/PJA2/FERMT2/SRC/NOTCH2/ITGA1/IGFBP6/PDGFRA/AKAP12/WNT7B/CTNNB1/GADD45A/PTPN11/IRAK1/PRMT1/CAVIN3/FZD7/CFLAR/EGFR/SEMA4C/MYDGF/CIB1/INAVA/SDCBP/JCAD/MTURN/RAP1A/SORBS3/CAV2/SPAG9/ROCK1/TGFB3/LAMTOR1/EF…	209
GO:0060048	BP	GO:0060048	cardiac muscle contraction	73/6547	139/18870	1.15e-05	0.000642104	0.000514287	FLNA/GSN/TPM1/CALM1/JUP/CAV1/GRK2/RGS2/GAA/CASQ2/SLC9A1/STC1/VEGFB/SRI/ATP1A2/DSP/PLN/GSTM2/GSTO1/SNTA1/ATP1B1/PDE4D/SMAD7/PPP1R13L/TRPM4/CACNA1C/KCNQ1/GJC1/EHD3/PDE4B/PDE5A/KCNE4/DMD/BIN1/CACNA2D1/KCNH2/CACNB2/TNNI2/PIK3CA/KCND3/SLC8A1/SGCD/P2RX4/SCN4B/RYR2/TTN/CLIC2/KCNE3/SCN1B/TMEM38B/ABCC9/FGF13/ANK2/TNNC1/DSC2/SCN5A/KCNA5/HRC/CTNNA3/TNNI1/TCAP/ATP2A1/SCN3B/SCN2B/FGF12/MYL3/KCNJ3/MYLK2/NOS1/N…	73
GO:0055123	BP	GO:0055123	digestive system development	76/6547	146/18870	1.17e-05	0.000645201	0.000516768	IGF2/SFRP2/KLF5/HES1/AGR2/TBX2/HMGCS2/PKD1/IL6ST/FOXF1/SRC/WLS/PDGFRA/DCHS1/CTNNB1/RBPMS2/SFRP1/CXCL8/HIP1R/RARRES2/EGFR/MYOCD/TP63/TGFB3/PKDCC/YAP1/TCF21/PTK6/GATA6/KCNQ1/EDNRB/DACT1/HOXA13/CLMP/SAV1/FOXF2/SOX9/TYMS/GATA5/CDKN1C/SOX17/TGFB2/HOXA5/HNF1B/NPR2/PDGFC/SIX2/PCSK5/NPHP3/FGF10/FZD5/BCL2/GLI2/RARB/EPB41L5/SOX10/ASCL1/SPDEF/BARX1/OVOL2/WDR19/BBS7/GLI1/WDPCP/IHH/FGF9/CCDC103/AHI1/CDX2/FOXE…	76
GO:0031577	BP	GO:0031577	spindle checkpoint signaling	31/6547	47/18870	1.21e-05	0.000656421	0.000525754	DUSP1/ZNF207/LCMT1/CDC20/MAD1L1/CCNB1/MAD2L1BP/APC/CENPF/PLK1/INCENP/BIRC5/KNTC1/TRIP13/CDCA8/ZWINT/BUB1/MAD2L1/BUB1B/ZWILCH/SPC24/AURKB/GEN1/SPDL1/NDC80/KNL1/NUF2/SPC25/HASPIN/TTK/PRAP1	31
GO:0006066	BP	GO:0006066	alcohol metabolic process	169/6547	373/18870	1.22e-05	0.000656421	0.000525754	TPI1/PLPP3/ALDH1B1/ADH5/IDH1/APOL1/DHRS3/PNPLA2/ALDH2/LRP5/AKR1C2/NPC2/HMGCS2/PLPP1/ITPKB/LDLR/DKK3/SREBF1/FDFT1/DHCR24/AKR1C3/SCNN1B/CACNA1H/AKR1B1/ISYNA1/SCAP/PCBD1/ACLY/INPP5A/ADH1B/TSKU/CEBPA/RDH10/ALDH1A3/LBR/DGAT1/APOL2/INSIG1/LPCAT3/DAB2/SPTSSA/OSBPL5/PLPP2/IP6K2/MECP2/STARD3/IDH3A/ACAA2/OSBPL1A/TKFC/CES1/ALDH1A1/DGAT2/PMVK/SQLE/AKR1A1/FDPS/SORD/IDH3B/G6PD/EDNRB/DGKQ/IMPA2/DHCR7/PGP/PCK2/A…	169
GO:0048041	BP	GO:0048041	focal adhesion assembly	49/6547	85/18870	1.23e-05	0.000656421	0.000525754	THBS1/TLN1/MMP14/SDC4/RAC1/ACTN1/VCL/CTTN/SORBS1/RCC2/CORO1C/COL16A1/DUSP3/ABL1/POLDIP2/FERMT2/SRC/APOD/SLC9A1/SFRP1/MACF1/BCR/TRIP6/CDH11/ROCK1/DLC1/ROCK2/TAOK2/FAM107A/PHLDB2/DUSP22/VEGFA/CAMSAP3/STON1/CLASP2/EPHA3/AJUBA/MYOC/RHOD/PTPRJ/TEK/TESK2/EFNA5/BCL2/GPM6B/EPB41L5/CORO2B/ACTN2/WDPCP	49
GO:1904029	BP	GO:1904029	regulation of cyclin-dependent protein kinase activity	49/6547	85/18870	1.23e-05	0.000656421	0.000525754	ACTB/CCNI/CCND1/IPO7/PKD1/CDC37/CCND2/GADD45A/EGFR/MYOCD/CEBPA/LATS2/SERTAD1/PKD2/LATS1/GTF2H1/CCNK/CCNB1/CDKN1C/APC/CCNF/MEN1/PLK1/TFAP4/CDC6/HHEX/CCNA2/CDKN2A/HERC5/CCNB2/CCNE1/CCNJL/CCNH/CDC25A/PKMYT1/CDK5R1/CDKN3/CCNO/HEXIM2/BLM/CDC25C/DIRAS3/STOX1/PSRC1/CCNE2/CCNI2/CDK5R2/CCNB3/CCNP	49
GO:0006631	BP	GO:0006631	fatty acid metabolic process	180/6547	401/18870	1.28e-05	0.000668383	0.000535335	C3/GSTP1/PTGS1/MIF/GSTM1/FASN/PTGS2/PTGIS/GPX1/CAV1/UBR4/ADH5/SCD/PDK4/ECHS1/AKR1C2/FABP5/GPX4/ADIPOR1/EIF6/ANXA1/SGPL1/TNXB/XBP1/PTGDS/GPAT4/SREBF1/ABHD12/AKR1C3/CYGB/AKR1B1/LYPLA2/ACOX1/ALOX5/SCAP/ACSL5/NR4A3/ELOVL5/ACLY/MGLL/DEGS1/PLA2G2F/ELOVL1/GSTM2/PEDS1/ILVBL/INSIG1/MORC2/DECR1/IVD/GSTM4/CYP4B1/ALKBH7/LYPLA1/ACAA1/ACSF2/ACAA2/ACACB/PRKAR2B/CES1/DBI/SLC27A4/HSD17B10/PRKAB2/AIG1/PER2/ACAT1/Q…	180
GO:0048880	BP	GO:0048880	sensory system development	180/6547	401/18870	1.28e-05	0.000668383	0.000535335	VIM/C3/AQP1/CLIC4/LAMB2/SERPINF1/HES1/ATP2B4/NECTIN1/FAT1/SRF/LRP5/PXDN/PBX1/TBX2/CRYAB/FBN1/EFEMP1/HDAC1/NOTCH2/TGFBR2/TCIRG1/HMGN1/NES/PDGFRA/WNT7B/CTNNB1/GATA3/LPCAT1/BMPR2/EGFR/LAMC3/PYGO2/SH3PXD2B/RARG/FZR1/TSKU/RDH10/ALDH1A3/TWSG1/TMOD1/NFIA/MAF/KLF4/GRHL3/BAK1/VHL/GRHL2/VSTM4/ZHX2/PPP1R13L/CACNA1C/PFDN5/SLC25A25/SPRED1/SLITRK6/SIPA1L3/RARA/SP3/SMG9/CASP2/LIMK2/MFAP5/LARGE1/TGFBR1/HIPK2/SMA…	180
GO:0000070	BP	GO:0000070	mitotic sister chromatid segregation	92/6547	184/18870	1.29e-05	0.000668383	0.000535335	FLNA/DUSP1/POLDIP2/ZNF207/SMARCA5/NCAPD2/NCAPH2/DRG1/CHMP1A/CUL3/ANAPC7/ANAPC5/MYBL2/RRS1/WAPL/MISP/TPX2/RMDN1/LCMT1/STAG1/NUP62/KAT2B/UBE2C/CLASP2/CDC20/KIFC2/TUBG1/KATNB1/MAD1L1/INO80/SMC3/CCNB1/SPAG5/MAD2L1BP/KIF2C/CCDC61/CHMP4C/CDT1/APC/CENPF/KIFC1/PLK1/AAAS/KIF22/CDCA5/MZT1/INCENP/BIRC5/KNTC1/WRAP73/TRIP13/CDCA8/TTN/CENPC/KIF4A/PRICKLE1/PRC1/ZWINT/NCAPH/KIF18B/BUB1/MAD2L1/CDK1/BUB1B/ZWILCH/A…	92
GO:0010810	BP	GO:0010810	regulation of cell-substrate adhesion	107/6547	220/18870	1.29e-05	0.000668383	0.000535335	FLNA/THBS1/FBLN1/FN1/TLN1/ITGA5/CALR/TACSTD2/CCN1/JUP/MMP14/EMILIN1/SERPINE1/SDC4/RAC1/VCL/CCDC80/FBLN2/RCC2/CORO1C/ILK/NID1/ITGA3/AGR2/COL16A1/DDR1/DUSP3/MYADM/LIMS2/MDK/DAG1/ABL1/FOXF1/PLAU/EMP2/CX3CL1/POLDIP2/FERMT2/RRAS/SRC/APOD/SLC9A1/RSU1/BCL6/CSF1/SFRP1/MACF1/FZD7/CIB1/UNC13D/ABI3BP/ROCK1/EFEMP2/DAB2/UTRN/DLC1/ROCK2/FAM107A/PHLDB2/CEACAM6/DOCK1/GFUS/DUSP22/ITGB3/EPHA1/PDGFB/VEGFA/PDPN/PIK3…	107
GO:0033044	BP	GO:0033044	regulation of chromosome organization	118/6547	247/18870	1.38e-05	0.000707422	0.000566603	ACTB/DUSP1/TRIM28/CCT3/H3-3A/CCT5/MAP3K20/MYC/SMG5/SRC/CTNNB1/SMARCD2/ZNF207/SMG1/SMARCA5/NEK7/NCAPD2/SMARCD1/NCAPH2/NAT10/MORC2/RUVBL2/MACROH2A1/CUL3/MCRS1/ANAPC7/ANAPC5/PHF10/BCL7C/SENP6/MAPK3/RUVBL1/WAPL/SMARCB1/MPHOSPH8/NEK6/SMARCA4/TOP2A/XRCC1/DHX36/NFRKB/LCMT1/ACTL6A/SMC5/KAT2B/UBE2C/INO80B/GNL3L/NAA10/CDC20/TACC3/MAD1L1/FEN1/SLX1B/SMARCD3/INO80/RESF1/NSMCE4A/TFPT/INO80D/CCNB1/STN1/SLX1A/MA…	118
GO:0060402	BP	GO:0060402	calcium ion transport into cytosol	21/6547	28/18870	1.57e-05	0.000796656	0.000638074	TMBIM6/CAV1/JPH2/BAK1/CACNA1C/CACNB3/CACNA2D1/BAX/SLC8A1/P2RX4/RYR2/BCL2/JPH1/P2RX7/TRPC3/ADCYAP1R1/P2RX3/NOS1/GRIN1/ADRA1A/LHCGR	21
GO:0051306	BP	GO:0051306	mitotic sister chromatid separation	38/6547	62/18870	1.69e-05	0.000845385	0.000677103	DUSP1/ZNF207/NCAPH2/CUL3/ANAPC7/ANAPC5/LCMT1/UBE2C/CDC20/MAD1L1/CCNB1/MAD2L1BP/APC/CENPF/PLK1/INCENP/BIRC5/KNTC1/TRIP13/CDCA8/ZWINT/BUB1/MAD2L1/BUB1B/ZWILCH/SPC24/AURKB/GEN1/ESPL1/SPDL1/NDC80/KNL1/NUF2/DLGAP5/SPC25/HASPIN/TTK/PRAP1	38
GO:0007519	BP	GO:0007519	skeletal muscle tissue development	84/6547	166/18870	1.7e-05	0.000845385	0.000677103	FOS/EGR1/BTG2/IGF2/MYL6/NR4A1/DDX5/ATF3/KLF5/GPC1/DDX17/YBX3/GPX1/CAV1/SVIL/MAFF/SELENON/CFL2/NUPR1/PITX1/RCAN1/CTNNB1/MEF2D/HMG20B/CFLAR/MYOCD/LEMD2/CAV2/ASB2/AKIRIN1/TCF21/EMD/MSC/TBX1/COPS2/IGSF8/LARGE1/CNTNAP1/PPP3CB/POPDC2/DMD/GPCPD1/HLF/NEURL1/BVES/MYOM1/EGR2/UQCC2/TWIST1/KLHL41/FOXN2/CDK5/HOMER1/HOXD9/BCL2/COL19A1/RBM24/ACTA1/SAP30/SIX4/CYP26B1/SIX1/MEOX2/MYOM2/STAC3/DNER/SCX/BARX2/HDAC9/H…	84
GO:0061351	BP	GO:0061351	neural precursor cell proliferation	84/6547	166/18870	1.7e-05	0.000845385	0.000677103	FLNA/BTG2/SPINT2/ILK/NAP1L1/SPINT1/LIMS2/MDK/CX3CL1/ID4/NES/CTNNB1/PAFAH1B1/NFIA/ADGRG1/NUMBL/DIXDC1/FOXO1/HOOK3/ZNF335/EML1/TP53/ATF5/VEGFA/PCM1/NUMB/DLL4/NFIB/FRS2/NF2/SLC16A2/NDUFS2/SMARCD3/DAGLB/FGF2/RORA/HHIP/RARB/SOX10/ASCL1/LRRK2/TOX/EMX2/PTBP2/FGF13/GJC2/BCL11B/GLI1/DAGLA/SHCBP1/CDH2/SOX5/MELK/WNT2/HAPLN1/ASPM/ARTN/WNT7A/PTPRZ1/SIX3/DMRTA2/IGF2BP1/KIF14/CEND1/FZD9/HAPLN2/EGF/WNT3A/FOXG1/S…	84
GO:0045444	BP	GO:0045444	fat cell differentiation	118/6547	248/18870	1.74e-05	0.000857405	0.00068673	ZFP36/SOD2/ZFP36L1/CEBPD/NR4A1/FOSL2/ADIRF/SFRP2/PIM1/CEBPB/CCND1/PTGS2/LAMB3/KLF5/GPX1/HES1/RGS2/TGFB1I1/LRP5/WWTR1/CLIP3/IL6/FERMT2/ARID5B/XBP1/ID4/NR4A2/PDGFRA/SREBF1/ERO1A/SFRP1/CTBP1/RARRES2/ALOX5/NR4A3/CCDC3/CEBPA/INSIG1/YAP1/ZNF385A/CREBL2/STEAP4/ZBTB7B/PSMB8/KLF4/FOXO1/PIAS1/GRK5/TRPM4/SMAD6/FBXO9/SLC2A4/PER2/FLCN/NR1D1/ZNF516/ZBTB16/MEDAG/ATF5/LRG1/SIRT1/MMP11/SAV1/CREB1/ZBTB7C/JDP2/ALDH…	118
GO:0034329	BP	GO:0034329	cell junction assembly	197/6547	446/18870	1.75e-05	0.000857405	0.00068673	ACTB/THBS1/FN1/TLN1/ITGA5/JUP/AGRN/MMP14/LAMC1/SDC4/RAC1/ACTN1/VCL/CDH1/CTTN/SORBS1/F11R/CD9/RCC2/CORO1C/NECTIN1/CAV1/FSCN1/ITGB4/SRF/COL16A1/NPTN/DUSP3/ABL1/FARP1/MAP1B/POLDIP2/FERMT2/SRC/PDLIM5/APOD/SLC9A1/PKP3/JAM3/CTNNB1/CLDN7/CLDN1/SFRP1/MACF1/BCR/SH3BP1/TRIP6/COL17A1/DVL1/SDCBP/RAP1A/CLSTN3/CDH11/ROCK1/CLDN3/EEF2K/GJB2/PRKCA/SMAD7/MECP2/DLC1/NLGN2/ROCK2/GRHL2/LSR/DKK1/NTN1/GPC4/NEGR1/TAOK2/…	197
GO:0036293	BP	GO:0036293	response to decreased oxygen levels	145/6547	315/18870	1.84e-05	0.00089378	0.000715865	FOS/THBS1/HSPG2/ENO1/MMP2/EGR1/LMNA/SOD2/ZFP36L1/TMBIM6/AQP1/NDRG1/MMP14/FOSL2/SLC2A1/PGK1/CD24/SOD3/PTGS2/PTGIS/CAV1/SRF/UCP2/PLOD1/CRYAB/LIF/MYC/PLAU/KCNMB1/SRC/LONP1/SOX4/TM9SF4/SLC9A1/NR4A2/STC1/ERO1A/TGFBR3/CXCL12/CYGB/SFRP1/IRAK1/CFLAR/SCAP/BNIP3L/MYOCD/VEGFB/SDHD/VASN/KCNMA1/HK2/LOXL2/TGFB3/CLDN3/EEF2K/TXN2/DDR2/ADAM8/SMAD4/USF1/BNIP2/MECP2/VHL/ROCK2/EGLN1/VCAM1/CPEB4/ACAA2/RBPJ/GATA6/LIMD…	145
GO:0046883	BP	GO:0046883	regulation of hormone secretion	119/6547	251/18870	1.97e-05	0.000950534	0.000761321	PFKL/TSPO/LRP5/UCP2/SPINK1/LIF/ANXA1/IL6/SOX4/ENSA/TCIRG1/SREBF1/SFRP1/PTPN11/ALOX5/NADK/SRI/VAMP8/ADCY5/TM7SF3/RAB11FIP1/DAB2/SMAD4/CDK16/PRKAR1A/ADRA2A/NLGN2/FOXO1/ANO1/TRPM4/KLF7/PER2/NR1D1/RAB8B/PCK2/PPP3CB/BAD/ACSL4/CRY2/CHRM3/AACS/CREB1/CRH/IRS2/SLC16A1/CRY1/FAM3D/PRKCB/EIPR1/CLOCK/TMF1/CHD7/PICK1/TACR2/JAK2/AIMP1/UQCC2/SIRT6/SLC25A22/PRKD1/ITPR1/PPARG/GNAZ/CAPN10/SYT7/SLC9B2/SLC8B1/GPR68/S…	119
GO:0001666	BP	GO:0001666	response to hypoxia	138/6547	298/18870	2.01e-05	0.000955282	0.000765124	FOS/THBS1/HSPG2/ENO1/MMP2/EGR1/LMNA/SOD2/ZFP36L1/TMBIM6/AQP1/NDRG1/MMP14/FOSL2/SLC2A1/PGK1/CD24/SOD3/PTGS2/PTGIS/CAV1/SRF/UCP2/PLOD1/CRYAB/LIF/MYC/PLAU/KCNMB1/SRC/LONP1/SOX4/TM9SF4/SLC9A1/NR4A2/STC1/ERO1A/TGFBR3/CXCL12/CYGB/SFRP1/IRAK1/CFLAR/SCAP/BNIP3L/MYOCD/VEGFB/SDHD/VASN/KCNMA1/HK2/LOXL2/TGFB3/CLDN3/TXN2/DDR2/ADAM8/SMAD4/USF1/MECP2/VHL/ROCK2/EGLN1/VCAM1/ACAA2/RBPJ/GATA6/LIMD1/SLC2A4/HMOX1/HIP…	138
GO:0061326	BP	GO:0061326	renal tubule development	57/6547	104/18870	2.01e-05	0.000955282	0.000765124	TACSTD2/AQP1/LAMA5/CD24/HES1/ILK/PBX1/WWTR1/LIF/MYC/PKD1/NOTCH2/DCHS1/WNT7B/CTNNB1/GATA3/OSR1/YAP1/SMAD4/TCF21/PKD2/MTSS1/ACAT1/CTNNBIP1/VEGFA/SOX9/WNT2B/HOXA11/FGF2/NPNT/HOXB7/HNF1B/PTCH1/SIX2/IRX3/BCL2/PAX8/PRICKLE1/KIF26B/PROM1/SIX4/ADAMTS16/SIX1/HS3ST3B1/WNT6/GDNF/FOXD1/HS3ST3A1/AHI1/TFAP2B/HOXD11/LGR5/WNK4/GREB1L/NOG/POU3F3/LHX1	57
GO:0051384	BP	GO:0051384	response to glucocorticoid	67/6547	127/18870	2.14e-05	0.00100674	0.000806341	A2M/FOS/ZFP36/IGFBP7/SDC1/ZFP36L1/AQP1/FOSL2/SLIT3/PTGS2/SERPINF1/FOSB/FBXO32/UBE2L3/HMGCS2/ATP5F1A/ANXA1/IL6/PTGDS/WNT7B/KLF9/STC1/CLDN1/CFLAR/GSK3A/MAOB/FOSL1/PCNA/PTPRU/GJB2/CAD/GLB1/AREG/FAM107A/IL1RN/PCK2/SLIT2/TYMS/PIK3CA/CYP1B1/JAK2/PAPPA/TFAP4/AXIN2/UGT1A1/AVPR1A/BCHE/BCL2/SRD5A1/FIBIN/BMP6/GHR/ANXA3/ACSBG1/HSD11B2/HDAC6/TH/CDO1/TRIM63/SSTR5/NPAS4/UCP3/FLT3/HSD3B1/PDX1/PFKFB1/CPN1	67
GO:0033046	BP	GO:0033046	negative regulation of sister chromatid segregation	31/6547	48/18870	2.28e-05	0.00104472	0.000836756	DUSP1/ZNF207/LCMT1/CDC20/MAD1L1/CCNB1/MAD2L1BP/APC/CENPF/PLK1/INCENP/BIRC5/KNTC1/TRIP13/CDCA8/ZWINT/BUB1/MAD2L1/BUB1B/ZWILCH/SPC24/AURKB/GEN1/SPDL1/NDC80/KNL1/NUF2/SPC25/HASPIN/TTK/PRAP1	31
GO:0033048	BP	GO:0033048	negative regulation of mitotic sister chromatid segregation	31/6547	48/18870	2.28e-05	0.00104472	0.000836756	DUSP1/ZNF207/LCMT1/CDC20/MAD1L1/CCNB1/MAD2L1BP/APC/CENPF/PLK1/INCENP/BIRC5/KNTC1/TRIP13/CDCA8/ZWINT/BUB1/MAD2L1/BUB1B/ZWILCH/SPC24/AURKB/GEN1/SPDL1/NDC80/KNL1/NUF2/SPC25/HASPIN/TTK/PRAP1	31
GO:0045841	BP	GO:0045841	negative regulation of mitotic metaphase/anaphase transition	31/6547	48/18870	2.28e-05	0.00104472	0.000836756	DUSP1/ZNF207/LCMT1/CDC20/MAD1L1/CCNB1/MAD2L1BP/APC/CENPF/PLK1/INCENP/BIRC5/KNTC1/TRIP13/CDCA8/ZWINT/BUB1/MAD2L1/BUB1B/ZWILCH/SPC24/AURKB/GEN1/SPDL1/NDC80/KNL1/NUF2/SPC25/HASPIN/TTK/PRAP1	31
GO:2000816	BP	GO:2000816	negative regulation of mitotic sister chromatid separation	31/6547	48/18870	2.28e-05	0.00104472	0.000836756	DUSP1/ZNF207/LCMT1/CDC20/MAD1L1/CCNB1/MAD2L1BP/APC/CENPF/PLK1/INCENP/BIRC5/KNTC1/TRIP13/CDCA8/ZWINT/BUB1/MAD2L1/BUB1B/ZWILCH/SPC24/AURKB/GEN1/SPDL1/NDC80/KNL1/NUF2/SPC25/HASPIN/TTK/PRAP1	31
GO:0010463	BP	GO:0010463	mesenchymal cell proliferation	29/6547	44/18870	2.36e-05	0.0010727	0.000859167	LMNA/LRP5/TBX2/MYC/FOXF1/TGFBR2/DCHS1/CTNNB1/OSR1/FGF7/BMPR1A/ARHGAP5/TBX1/CTNNBIP1/SYNE1/HAND2/NFIB/PRRX1/IRS2/SOX9/ZEB1/MSX1/SIX2/CHRD/SIX1/DCHS2/WNT2/IHH/FGF9	29
GO:0031032	BP	GO:0031032	actomyosin structure organization	101/6547	208/18870	2.42e-05	0.00108668	0.000870364	MYH11/MYL9/CNN1/KRT19/CSRP1/FLNC/ACTC1/LMOD1/TACSTD2/TPM1/CCN2/PGM5/SDC4/RAC1/ZYX/IQGAP1/SORBS1/F11R/KRT8/SRF/CNN2/CNN3/ABL1/CFL2/FERMT2/SRC/SLC9A1/PDGFRA/PIK3R2/SFRP1/CFLAR/SORBS3/ROCK1/TGFB3/TMOD1/LIMK1/PAK1/SMAD4/CUL3/PXN/PRKAR1A/CD47/CDC42BPG/DLC1/ROCK2/MEF2A/S1PR1/STMN1/CDC42BPA/ARRB1/PHLDB2/EPB41L2/ZEB2/MYH3/TGFBR1/ARHGEF5/EPHA1/ARHGEF18/PIK3R1/FAM171A1/CLASP2/NF2/TRPM7/CGNL1/RHPN1/CSRP2/MY…	101
GO:0072080	BP	GO:0072080	nephron tubule development	55/6547	100/18870	2.44e-05	0.00108668	0.000870364	TACSTD2/AQP1/LAMA5/CD24/HES1/ILK/PBX1/WWTR1/LIF/MYC/PKD1/NOTCH2/DCHS1/WNT7B/CTNNB1/GATA3/OSR1/YAP1/SMAD4/TCF21/PKD2/MTSS1/ACAT1/CTNNBIP1/VEGFA/SOX9/WNT2B/HOXA11/FGF2/NPNT/HOXB7/HNF1B/PTCH1/SIX2/IRX3/BCL2/PAX8/KIF26B/PROM1/SIX4/ADAMTS16/SIX1/HS3ST3B1/WNT6/GDNF/FOXD1/HS3ST3A1/AHI1/TFAP2B/HOXD11/WNK4/GREB1L/NOG/POU3F3/LHX1	55
GO:2000177	BP	GO:2000177	regulation of neural precursor cell proliferation	55/6547	100/18870	2.44e-05	0.00108668	0.000870364	FLNA/BTG2/SPINT2/ILK/NAP1L1/SPINT1/LIMS2/MDK/CX3CL1/ID4/NES/CTNNB1/ADGRG1/FOXO1/ZNF335/TP53/VEGFA/DLL4/NF2/SLC16A2/SMARCD3/FGF2/SOX10/ASCL1/LRRK2/TOX/PTBP2/GJC2/GLI1/SHCBP1/CDH2/HAPLN1/ASPM/PTPRZ1/SIX3/DMRTA2/CEND1/FZD9/HAPLN2/EGF/WNT3A/FOXG1/SLC6A4/LHX5/DISP3/BCAN/DCT/LHX2/DRD2/TAFA3/EMX1/LRP2/TAFA1/LHX1/NR2E1	55
GO:0009612	BP	GO:0009612	response to mechanical stimulus	103/6547	213/18870	2.52e-05	0.00111194	0.000890595	FOS/THBS1/MMP2/GSN/BTG2/AQP1/KRT5/JUP/MMP14/TUBA1A/SLC2A1/PTGS2/F11R/LTBR/GPI/FOSB/TNC/BAG3/CNN2/MDK/DAG1/PKD1/MAP1B/SRC/PPL/SLC9A1/CTNNB1/GADD45A/ABHD12/CXCL12/ATP1A2/FOSL1/DDR2/SERPINE2/LRP11/BAK1/FYN/FADD/PKD2/SLITRK6/KCNQ1/MAPK3/MAP3K2/BACE1/CASP2/LARGE1/TRPA1/IL33/ITGB3/PDE2A/HABP4/BAD/DMD/MYD88/MAP3K14/SOX9/BDKRB1/PIK3CA/SLC8A1/MEIS2/FGF2/PTCH1/RYR2/CXCL10/TTN/WHRN/BMP6/XPA/ADGRV1/NRXN2/TAC…	103
GO:0034767	BP	GO:0034767	positive regulation of monoatomic ion transmembrane transport	80/6547	158/18870	2.6e-05	0.001136	0.000909868	FLNA/CALM1/CAV1/CCL2/JPH2/ABL1/KCNMB1/CX3CL1/SLC9A1/ANO6/SRI/P2RX1/GSTM2/GSTO1/PPP3R1/KCNN4/ATP1B1/NIPSNAP2/BAK1/PKD2/STIM1/KCNQ1/G6PD/CXCL9/PPP3CB/CACNB3/DMD/AKAP6/CACNA2D1/KCNH2/CACNB2/BAX/BDKRB1/COA8/PPP3CC/P2RX4/RYR2/AMIGO1/ANTKMT/CXCL10/PLP1/EPHB2/ATP1B2/STAC/ABCB1/CHP2/SCN1B/ACTN2/FXYD1/FGF13/GJC2/ANK2/GPER1/TRPC1/SNCA/P2RX7/TRPC3/STAC3/DRD1/GAL/F2RL3/TREM2/CXCL11/AKAP5/LRRC26/ADCYAP1R1/XCL…	80
GO:0030308	BP	GO:0030308	negative regulation of cell growth	93/6547	189/18870	2.61e-05	0.001136	0.000909868	ENO1/SFRP2/SLIT3/CDH1/FHL1/RTN4/SEMA4B/RGS2/BST2/SEMA3F/PI16/CRYAB/ADIPOR1/PPP1R9B/STK11/NDUFA13/BCL6/SFRP1/BMPR2/DDX3X/TSPYL2/SEMA4C/SIPA1/DACT3/GSK3A/SPAG9/DAB2/WFDC1/SERPINE2/PLXNA3/SMAD4/IP6K2/MECP2/ACVR1B/SPART/NTN1/SEMA5A/G6PD/SEMA3B/SEMA4A/SMARCA4/DCBLD2/TP53/SEMA6A/SLIT2/DCUN1D3/RACK1/HYAL2/PPARA/SESN2/CTDP1/NPR1/ULK2/BDKRB1/IFRD1/SOX17/RERG/PTPRJ/SEMA3A/TGFB2/MSX1/CDK5/SPP1/CDKN2AIP/SEMA…	93
GO:0010811	BP	GO:0010811	positive regulation of cell-substrate adhesion	65/6547	123/18870	2.63e-05	0.001136	0.000909868	FLNA/FN1/ITGA5/CALR/CCN1/JUP/EMILIN1/SDC4/RAC1/CCDC80/FBLN2/ILK/NID1/ITGA3/AGR2/COL16A1/MYADM/LIMS2/MDK/DAG1/ABL1/FOXF1/EMP2/CX3CL1/POLDIP2/FERMT2/RRAS/RSU1/CSF1/SFRP1/CIB1/UNC13D/ABI3BP/ROCK1/EFEMP2/DAB2/UTRN/CEACAM6/DOCK1/GFUS/ITGB3/EPHA1/PDGFB/VEGFA/PRKCZ/EDIL3/FERMT1/CD36/HAS2/MYOC/PTPRJ/JAK2/NPNT/CCR7/TEK/NDNF/ECM2/EPB41L5/VTN/RAC3/FUT1/VIT/ALOX15/RELL2/COL26A1	65
GO:0098813	BP	GO:0098813	nuclear chromosome segregation	143/6547	312/18870	2.74e-05	0.00117667	0.000942442	FLNA/ACTB/DUSP1/RCC2/MAP3K20/GEM/POLDIP2/SMARCD2/ZNF207/BAG6/SMARCA5/NCAPD2/SMARCD1/NCAPH2/MAP1S/FAM83D/DRG1/CHMP1A/CUL3/ANAPC7/ANAPC5/PHF10/BCL7C/UBE2B/MYBL2/RRS1/WAPL/SMARCB1/NEK6/MISP/TPX2/SMARCA4/LATS1/TOP2A/RMDN1/LCMT1/STAG1/ACTL6A/NUP62/KAT2B/UBE2C/CLASP2/P3H4/CDC20/KIFC2/TACC3/TUBG1/KATNB1/MAD1L1/SMARCD3/INO80/SMC3/NDC1/CCNB1/SPAG5/MAD2L1BP/KIF2C/CCDC61/CHMP4C/CDT1/APC/CENPF/KIFC1/PLK1/AAA…	143
GO:0051784	BP	GO:0051784	negative regulation of nuclear division	38/6547	63/18870	2.84e-05	0.00121096	0.000969903	DUSP1/LIF/ZNF207/RPS6KA2/AURKAIP1/LCMT1/CDC20/MAD1L1/CCNB1/MAD2L1BP/APC/CENPF/PLK1/INCENP/BIRC5/KNTC1/TRIP13/CDCA8/ZWINT/BUB1/MAD2L1/TOM1L1/BUB1B/ZWILCH/SPC24/AURKB/GEN1/SPDL1/NDC80/KNL1/NUF2/SPC25/MTBP/HASPIN/TTK/PRAP1/FBXO43/HORMAD1	38
GO:0070252	BP	GO:0070252	actin-mediated cell contraction	57/6547	105/18870	2.93e-05	0.00123962	0.000992858	FLNA/ACTA2/ACTC1/GSN/TPM1/MYL6/JUP/PARVA/CAV1/EMP2/SLC9A1/STC1/SRI/ATP1A2/DSP/PLN/ROCK1/SNTA1/PDE4D/TRPM4/CACNA1C/KCNQ1/GJC1/ZEB2/MYH3/PDE4B/PDPN/KCNE4/BIN1/CACNA2D1/KCNH2/CACNB2/PIK3CA/KCND3/EPDR1/SGCD/SCN4B/RYR2/KCNE3/EPB41L5/SCN1B/ABCC9/FGF13/ANK2/TNNC1/DSC2/SCN5A/KCNA5/CTNNA3/MYH2/ATP2A1/SCN3B/SCN2B/FGF12/KCNJ3/MYLK2/CAV3	57
GO:0042471	BP	GO:0042471	ear morphogenesis	66/6547	126/18870	3.3e-05	0.00138988	0.00111321	TBX3/TBX2/SCRIB/GATA3/BCR/DVL1/OSR1/ALDH1A3/ITGA8/INSIG1/GRHL3/LRIG1/NTN1/TBX1/SLITRK6/KCNQ1/MAPK3/SOBP/PRRX1/LRIG3/SPRY2/SOX9/TSHZ1/CHD7/ZEB1/CDH23/MSX1/TWIST1/TPRN/KCNQ4/SIX2/OSR2/FGF10/EPHB2/WHRN/PAX8/GJB6/TFAP2A/ATP6V1B1/TBX18/FZD2/WDR19/SIX4/HOXA1/SIX1/DLX5/LHFPL5/MYO3B/WDPCP/FGF9/STOX1/OTX1/CHRNA10/DLX6/TCAP/TECTA/USH1C/WNT3A/FOXG1/GSC/USH1G/NOG/STRC/HMX2/PDZD7/NKX3-2	66
GO:0046879	BP	GO:0046879	hormone secretion	141/6547	308/18870	3.34e-05	0.00139524	0.0011175	LTBP4/AQP1/PFKL/TSPO/SELENOM/LRP5/TBX3/UCP2/SPINK1/LIF/ANXA1/IL6/SOX4/ENSA/TCIRG1/UBE2Q1/SREBF1/GATA3/SFRP1/PTPN11/SNX19/ALOX5/NADK/SRI/VAMP8/ADCY5/TM7SF3/RAB11FIP1/CPE/DAB2/SMAD4/CDK16/PRKAR1A/ADRA2A/NLGN2/FOXO1/ANO1/TRPM4/KCNQ1/KLF7/IL1RN/PER2/NR1D1/RAB8B/PCK2/PPP3CB/BAD/ACSL4/CRY2/CHRM3/AACS/CREB1/CRH/IRS2/SLC16A1/CRY1/SLC16A2/FAM3D/PRKCB/EIPR1/CLOCK/TMF1/CHD7/PICK1/TACR2/JAK2/AIMP1/UQCC2/SIRT…	141
GO:0001558	BP	GO:0001558	regulation of cell growth	184/6547	417/18870	3.51e-05	0.00145891	0.0011685	IGFBP7/FN1/KRT17/ENO1/IGFBP3/IGFBP5/LTBP4/MMP14/SFRP2/SLIT3/CDH1/ERBB2/FHL1/RTN4/CTTN/H3-3A/SEMA4B/TNC/RGS2/CRABP2/SRF/BST2/SEMA3F/DDR1/PI16/CRYAB/ABL1/ADIPOR1/DNM2/MAP1B/PPP1R9B/STK11/ADAM10/NDUFA13/SLC9A1/HBEGF/BCL6/CXCL12/SFRP1/BMPR2/DDX3X/MACF1/S100A9/TSPYL2/EGFR/SEMA4C/CIB1/MYOCD/SIPA1/SDCBP/DACT3/RAB21/OGFR/GSK3A/PAFAH1B1/TMEM97/CLSTN3/SPAG9/TEAD1/LAMTOR1/YAP1/DAB2/WFDC1/RPS6KA3/LIMK1/SERPI…	184
GO:0023061	BP	GO:0023061	signal release	210/6547	484/18870	3.7e-05	0.00151692	0.00121496	LTBP4/AQP1/MIF/NR4A1/PFKL/PTGS2/TSPO/SNCG/SELENOM/LRP5/TBX3/UCP2/SPINK1/LIF/ANXA1/IL6/SOX4/WLS/ENSA/SCRIB/TCIRG1/UBE2Q1/SREBF1/GATA3/CXCL12/SFRP1/PTPN11/SYT8/SNX19/ALOX5/KPNA4/DVL1/NADK/SRI/VAMP8/GIT1/ADCY5/TM7SF3/P2RX1/RAB11FIP1/MAOB/RAP1A/CPE/STXBP2/DAB2/SMAD4/CDK16/PRKAR1A/ADRA2A/NLGN2/FOXO1/ANO1/TRPM4/SYT11/KCNQ1/STX3/KLF7/IL1RN/PER2/EDNRB/NR1D1/RAB8B/PCK2/PPP3CB/BAD/ACSL4/BLOC1S6/CRY2/CHRM3/…	210
GO:0051983	BP	GO:0051983	regulation of chromosome segregation	68/6547	131/18870	3.7e-05	0.00151692	0.00121496	ACTB/DUSP1/RCC2/MAP3K20/SMARCD2/ZNF207/NCAPD2/SMARCD1/NCAPH2/CUL3/ANAPC7/ANAPC5/PHF10/BCL7C/SMARCB1/MKI67/NEK6/SMARCA4/LCMT1/ACTL6A/SMC5/KAT2B/UBE2C/CDC20/TACC3/MAD1L1/SMARCD3/CCNB1/MAD2L1BP/KIF2C/APC/CENPF/PLK1/INCENP/BIRC5/CDC6/KNTC1/TRIP13/RIOK2/CDCA8/ZWINT/RMI2/NCAPH/BUB1/MAD2L1/CDK1/BUB1B/ZWILCH/SPC24/NCAPG/AURKB/GEN1/ESPL1/SPDL1/NDC80/HECW2/KNL1/NUF2/DLGAP5/CENPE/SPC25/HASPIN/TTK/CDCA2/MAPK…	68
GO:0060560	BP	GO:0060560	developmental growth involved in morphogenesis	115/6547	244/18870	3.72e-05	0.00151777	0.00121564	FN1/TRIM28/SFRP2/LAMB2/SLIT3/VCL/CDH1/RTN4/CTTN/IQGAP1/SEMA4B/TNC/CRABP2/SRF/SEMA3F/DDR1/TBX2/ABL1/DNM2/MAP1B/STK11/TGFBR2/PLXNA1/WNT7B/CTNNB1/CSF1/CXCL12/SFRP1/BMPR2/MACF1/SEMA4C/DVL1/RARG/RAB21/PAFAH1B1/RDH10/TSC22D4/NRP2/SPAG9/YAP1/LIMK1/PLXNA3/MECP2/NDN/SPART/NTN1/AREG/S1PR1/SEMA5A/SEMA3B/SEMA4A/CPNE1/VEGFA/SEMA6A/SLIT2/PPP3CB/PRKCZ/SSNA1/RUFY3/NIN/SPRY2/SOX9/ULK2/IFRD1/NKD1/SEMA3A/MAPT/HNF1B…	115
GO:1901019	BP	GO:1901019	regulation of calcium ion transmembrane transporter activity	46/6547	81/18870	3.79e-05	0.00151939	0.00121694	AHNAK/CALM1/YWHAE/JPH2/SELENON/CASQ2/SLC9A1/SRI/ATP1A2/PLN/GSTM2/GSTO1/FKBP1A/ATP1B1/NIPSNAP2/PDE4D/ADRA2A/PKD2/STIM1/PDE4B/CACNB3/DMD/GNB5/AKAP6/CACNA2D1/CACNB2/RYR2/CACNB1/CLIC2/STAC/CBARP/JPH1/ANK2/STAC3/HRC/CACNB4/CABP4/CABP1/ATP2A1/CRACR2A/HAP1/HPCA/DRD2/NOS1/NPPA/CAV3	46
GO:0032330	BP	GO:0032330	regulation of chondrocyte differentiation	33/6547	53/18870	3.8e-05	0.00151939	0.00121694	CCN2/LTBP3/MDK/EFEMP1/CTNNB1/PTPN11/RARG/LOXL2/PKDCC/MAF/SMAD7/TGFBR1/ZBTB16/RFLNB/ADAMTS7/SOX9/HOXA11/SIX2/TRPS1/AXIN2/WNT9A/MUSTN1/RARB/BMP6/SCIN/CHADL/PTHLH/SOX5/SOX6/IHH/FGF18/RFLNA/NKX3-2	33
GO:0048146	BP	GO:0048146	positive regulation of fibroblast proliferation	33/6547	53/18870	3.8e-05	0.00151939	0.00121694	FN1/S100A6/AQP1/MIF/FOSL2/GAS6/ABL1/LIF/MYC/CD248/CDK4/PDGFRA/EGFR/DDR2/ITGB3/PDGFB/NGFR/HRAS/CCNB1/E2F1/PDGFD/SIRT6/PDGFC/CDC6/FGF10/CCNA2/IGF1/BTC/RNASEH2B/WNT2/MYB/IL13/PLA2G2C	33
GO:0140014	BP	GO:0140014	mitotic nuclear division	127/6547	274/18870	4e-05	0.00158812	0.00127199	FLNA/DUSP1/IGF2/LRP5/POLDIP2/PPP1R9B/BANF1/ZNF207/CAV2/UBE2S/SMARCA5/NCAPD2/NCAPH2/NFIA/SH2B1/AURKAIP1/DRG1/CHMP1A/RANBP1/CUL3/ANAPC7/ANAPC5/REEP3/MYBL2/REEP4/RRS1/WAPL/MKI67/MISP/TPX2/PDGFB/HOXA13/RMDN1/LCMT1/STAG1/NUP62/KAT2B/NFIB/UBE2C/CLASP2/CTDP1/CDC20/KIFC2/TUBG1/KATNB1/MAD1L1/INO80/SMC3/RCC1/CCNB1/SPAG5/TGFA/CDKN1C/MAD2L1BP/KIF2C/CCDC61/CHMP4C/CDT1/APC/CENPF/KIFC1/PLK1/AAAS/KIF22/CDCA5/MZT…	127
GO:0006979	BP	GO:0006979	response to oxidative stress	177/6547	400/18870	4.05e-05	0.00159128	0.00127452	FOS/RHOB/MMP2/SDC1/JUN/PPIA/RPS3/SOD2/TPM1/GSTP1/AQP1/PTGS1/MMP14/PRDX1/SOD3/DHRS2/PTGS2/GPX2/STK24/GPX3/RBPMS/GPX1/PRDX2/KLF2/IDH1/PRDX5/PXDN/UCP2/CRYAB/GPX4/ARL6IP5/ABL1/PRNP/TNFAIP3/SELENOP/SELENON/ANXA1/MSRB3/IL6/SRC/LONP1/PPIF/MGST1/NQO1/FBLN5/APOD/NR4A2/PDGFRA/ERO1A/RCAN1/PPP2CB/DHCR24/BANF1/CYGB/PPP1R15B/AGAP3/AXL/NDUFS8/MAPK13/ALOX5/TRAP1/EGFR/PEX14/SCARA3/FOSL1/PCNA/PAWR/TXN2/KEAP1/DDR2/…	177
GO:0061458	BP	GO:0061458	reproductive system development	141/6547	309/18870	4.06e-05	0.00159128	0.00127452	FLNA/A2M/MMP2/SDC1/C3/ADAMTS1/MMP14/SFRP2/SLIT3/CEBPB/SERPINF1/YBX3/H3-3A/TNC/FKBP4/IDH1/TBX3/PKD1/ANXA1/SGPL1/NUPR1/SRC/PPP1R9B/STK11/ARID5B/ID4/PDGFRA/UBE2Q1/CTNNB1/GATA3/DHCR24/AKR1C3/SFRP1/PTPN11/AXL/FEM1B/MYOCD/FOXA1/RARG/BOK/OSR1/TP63/RDH10/TIPARP/BCL2L2/RHOBTB3/ADGRG1/BCL2L1/SERPINE2/SMAD4/WDR77/TNFSF10/TCF21/BAK1/PRDX4/PTX3/ROR2/GATA6/RARA/CASP2/TGFBR1/LFNG/VEGFA/HOXA13/SLIT2/ASB1/MEA1/FN…	141
GO:0060325	BP	GO:0060325	face morphogenesis	22/6547	31/18870	4.13e-05	0.00161083	0.00129018	MMP2/CRISPLD2/CSRNP1/SGPL1/RRAS/ARID5B/PDGFRA/PTPN11/TIPARP/TGFB3/DKK1/TBX1/MYH3/CLDN5/MSX1/PLEKHA1/PRICKLE1/DLX5/CRISPLD1/PAX9/SCX/NOG	22
GO:0061337	BP	GO:0061337	cardiac conduction	53/6547	97/18870	4.34e-05	0.00168302	0.001348	FLNA/CALM1/JUP/YWHAE/ATP2B4/CAV1/CASQ2/SLC9A1/SRI/ATP1A2/DSP/PLN/ATP1B1/PDE4D/MEF2A/TRPM4/CACNA1C/KCNQ1/GJC1/EHD3/CXADR/GJD3/KCNE4/BIN1/CACNA2D1/KCNH2/CACNB2/KCND3/SLC8A1/SCN4B/RYR2/IRX3/TBX5/ATP1B2/KCNE3/SCN1B/TBX18/ABCC9/ANK2/SLC8A2/DSC2/TRPC1/SCN5A/KCNA5/SPTBN4/HRC/CORIN/CTNNA3/SLC8A3/ATP2A1/SCN3B/SCN2B/KCNJ3	53
GO:0048565	BP	GO:0048565	digestive tract development	69/6547	134/18870	4.55e-05	0.00175476	0.00140545	SFRP2/KLF5/HES1/AGR2/TBX2/HMGCS2/PKD1/IL6ST/FOXF1/SRC/PDGFRA/DCHS1/CTNNB1/RBPMS2/SFRP1/CXCL8/RARRES2/EGFR/MYOCD/TP63/TGFB3/PKDCC/YAP1/TCF21/PTK6/GATA6/KCNQ1/EDNRB/DACT1/HOXA13/CLMP/SAV1/FOXF2/SOX9/TYMS/GATA5/SOX17/TGFB2/HOXA5/HNF1B/NPR2/PDGFC/SIX2/PCSK5/NPHP3/FGF10/FZD5/BCL2/GLI2/RARB/EPB41L5/SOX10/ASCL1/SPDEF/OVOL2/BBS7/GLI1/IHH/FGF9/CCDC103/AHI1/CDX2/FOXE1/SOX11/PDX1/NPY/NKX3-2/PYY/OTC	69
GO:0006270	BP	GO:0006270	DNA replication initiation	25/6547	37/18870	4.61e-05	0.0017557	0.00140621	MCM3/CDC34/MCM5/CIZ1/WRNIP1/MCM2/MCM4/PURA/LRWD1/CDT1/MCM7/POLA2/CDC6/GMNN/CCNE1/CDC45/GINS3/ORC6/TICRR/ORC1/PRIM1/MCM10/CCNE2/MCIDAS/RPA4	25
GO:0060323	BP	GO:0060323	head morphogenesis	25/6547	37/18870	4.61e-05	0.0017557	0.00140621	MMP2/CRISPLD2/CSRNP1/SGPL1/RRAS/ARID5B/PDGFRA/PTPN11/TIPARP/TGFB3/SSBP3/DKK1/TBX1/MYH3/CLDN5/MSX1/PLEKHA1/PRICKLE1/DLX5/WNT3/CRISPLD1/PAX9/SCX/IHH/NOG	25
GO:0048839	BP	GO:0048839	inner ear development	94/6547	194/18870	5.05e-05	0.00190475	0.00152559	CEBPD/SDC4/HES1/TBX3/TBX2/MYCL/SCRIB/ADAM10/DCHS1/GATA3/PTPN11/BCR/DVL1/TSKU/PAFAH1B1/CEBPA/ALDH1A3/ITGA8/TGFB3/INSIG1/GJB2/MAF/GRHL3/LRIG1/RBPJ/NTN1/JAG2/TBX1/SLITRK6/KCNQ1/MCM2/SLC4A7/HOXA13/SOBP/PRRX1/LRIG3/SPRY2/SOX9/CHD7/KCNK3/ESRP1/ZEB1/FGF2/TGFB2/CDH23/EPHA4/MSX1/TPRN/KCNQ4/ROR1/FGF10/CCNA2/EPHB2/WHRN/PAX8/GJB6/TFAP2A/ATP6V1B1/LIN7A/SLC25A27/TBX18/ADGRV1/FZD2/SOX2/SIX4/PLPPR4/HOXA1/SIX1/DL…	94
GO:0001952	BP	GO:0001952	regulation of cell-matrix adhesion	65/6547	125/18870	5.06e-05	0.00190475	0.00152559	THBS1/TLN1/JUP/MMP14/SERPINE1/SDC4/RAC1/VCL/RCC2/CORO1C/COL16A1/DDR1/DUSP3/DAG1/ABL1/PLAU/EMP2/CX3CL1/POLDIP2/FERMT2/RRAS/SRC/APOD/SLC9A1/BCL6/CSF1/SFRP1/MACF1/CIB1/ROCK1/EFEMP2/UTRN/DLC1/ROCK2/FAM107A/PHLDB2/CEACAM6/GFUS/DUSP22/ITGB3/EPHA1/VEGFA/PIK3R1/PRKCZ/CAMSAP3/CLASP2/FERMT1/CD36/EPHA3/NF2/MYOC/PTPRJ/CCR7/TEK/BST1/SEMA3E/EFNA5/BCL2/CDKN2A/GPM6B/EPB41L5/FUT1/ONECUT2/WDPCP/NEXMIF	65
GO:0045995	BP	GO:0045995	regulation of embryonic development	51/6547	93/18870	5.28e-05	0.00197514	0.00158197	CFL1/LAMA5/SFRP2/HES1/LAMA4/DAG1/CTNNB1/TADA3/PAFAH1B1/BAG6/OSR1/LAMA2/RUVBL2/MCRS1/WDR5/KAT2A/RUVBL1/PHLDB2/DHX36/RACK1/NFRKB/ACTL6A/KAT2B/INO80B/CLASP2/INO80/NR2C2/WNT2B/TFPT/RBM19/INO80D/SOX17/ZZZ3/ACTR5/INO80C/NPHP3/PLCB1/INO80E/TBX18/CDK1/NOCT/TENM4/RPS6KA6/WNT2/SCX/WDPCP/TLE6/WNT3A/FOXA2/CRB2/LHX1	51
GO:1903522	BP	GO:1903522	regulation of blood circulation	120/6547	258/18870	5.32e-05	0.00197834	0.00158453	DES/FLNA/MMP2/TPM1/CALM1/JUP/YWHAE/PTGS2/ATP2B4/CAV1/GRK2/RGS2/GAA/TBX2/ABL1/CASQ2/DMPK/SLC9A1/HBEGF/STC1/SREBF1/CACNA1H/BMPR2/HSPB7/SRI/ATP1A2/GSK3A/P2RX1/DSP/PLN/GSTM2/GSTO1/SNTA1/ATP1B1/PDE4D/SMAD7/ADRA2A/MEF2A/THRA/TRPM4/CACNA1C/KCNQ1/GJC1/PER2/EDNRB/EHD3/CXADR/BDKRB2/PDE4B/PDE5A/FAAH/POPDC2/GJD3/KCNE4/CHRM3/DMD/BIN1/BVES/CACNA2D1/KCNH2/CACNB2/KCND3/SLC8A1/CELF2/TGFB2/P2RX4/CHRM2/CYP2J2/SCN4B…	120
GO:0051960	BP	GO:0051960	regulation of nervous system development	202/6547	466/18870	5.51e-05	0.00203534	0.00163019	FN1/BTG2/AGRN/TNFRSF21/CDH1/RTN4/SERPINF1/HES1/SEMA4B/NAP1L1/TSPO/ANXA2/CRABP2/SRF/SEMA3F/CERS2/SPINT1/NPTN/SORL1/MAP2K2/MDK/DAG1/LIF/IL6ST/LDLR/MAP1B/CX3CL1/IL6/HDAC1/STK11/ID4/PLXNA1/CTNNB1/CXCL12/BMPR2/MACF1/SEMA4C/RARG/RAB21/PAFAH1B1/KDM4A/BHLHE41/CTSC/CLSTN3/EEF2K/YAP1/TRAK1/LIMK1/SERPINE2/PLXNA3/STK25/NUMBL/TYMP/MECP2/NLGN2/BMPR1A/HOOK3/DKK1/ZNF335/SPART/NTN1/SLITRK6/TRIM11/RARA/SEMA5A/NFAT…	202
GO:0000075	BP	GO:0000075	cell cycle checkpoint signaling	93/6547	192/18870	5.61e-05	0.00206065	0.00165046	DUSP1/IER3/CCND1/MAP3K20/PTPN11/FOXN3/FEM1B/FZR1/ZNF207/FBXO31/TELO2/H2AX/MUC1/WAC/PLK2/DOT1L/TAOK2/CASP2/EME2/CDC5L/TP53/LCMT1/CAMSAP3/RFWD3/TAOK3/CDC20/PABIR1/MAD1L1/CRY1/TIMELESS/RHNO1/ATRIP/ZFYVE19/RAD9A/CLOCK/CCNB1/E2F1/MAD2L1BP/CHMP4C/CDT1/NABP1/APC/CENPF/MBTPS2/FBXO6/PLK1/INCENP/BIRC5/CDC6/KNTC1/TRIP13/CDCA8/BRSK1/ZWINT/DONSON/RNASEH2B/BARD1/BUB1/MAD2L1/CDK1/BUB1B/GTSE1/ZWILCH/ABRAXAS1/SPC…	93
GO:0003205	BP	GO:0003205	cardiac chamber development	83/6547	168/18870	5.76e-05	0.00210467	0.00168572	TPM1/CCN1/ADAMTS1/SFRP2/SLIT3/PARVA/HES1/SRF/DHRS3/TBX3/TBX2/FOXF1/NOTCH2/SOX4/TGFBR2/TGFBR3/GATA3/BMPR2/MYOCD/HEG1/GSK3A/DSP/CPE/NRP2/FKBP1A/SMAD4/SMAD7/TAB1/BMPR1A/GRHL2/EGLN1/PPP1R13L/RBPJ/SMAD6/SUFU/TBX1/GATA6/TGFBR1/HAND2/PDE2A/TP53/HOXA13/SLIT2/DLL4/FRS2/SAV1/NPRL3/SMARCD3/ZFPM1/CHD7/TGFB2/ZFPM2/TEK/RYR2/NPHP3/BMP5/TBX5/PAX8/NRG1/PTCD2/FZD2/OVOL2/ANK2/HAND1/TNNC1/SCN5A/RBP4/SALL4/MESP1/WNT2…	83
GO:0045839	BP	GO:0045839	negative regulation of mitotic nuclear division	34/6547	56/18870	6.13e-05	0.0022285	0.00178489	DUSP1/ZNF207/AURKAIP1/LCMT1/CDC20/MAD1L1/CCNB1/MAD2L1BP/APC/CENPF/PLK1/INCENP/BIRC5/KNTC1/TRIP13/CDCA8/ZWINT/BUB1/MAD2L1/TOM1L1/BUB1B/ZWILCH/SPC24/AURKB/GEN1/SPDL1/NDC80/KNL1/NUF2/SPC25/MTBP/HASPIN/TTK/PRAP1	34
GO:0060993	BP	GO:0060993	kidney morphogenesis	53/6547	98/18870	6.29e-05	0.00226373	0.00181311	TACSTD2/LAMA5/HES1/ILK/PBX1/WWTR1/LIF/MYC/PKD1/SOX4/DCHS1/WNT7B/CTNNB1/GATA3/OSR1/SMAD4/TCF21/PKD2/CTNNBIP1/VEGFA/SOX9/WNT2B/HOXA11/FGF2/NPNT/PRKX/HOXB7/HNF1B/FRAS1/PTCH1/FOXJ1/SIX2/IRX3/NPHP3/FGF10/BCL2/PAX8/LRRK2/KIF26B/SIX4/ADAMTS16/SIX1/HS3ST3B1/WNT6/GDNF/FOXD1/HS3ST3A1/AHI1/HOXD11/WNK4/GREB1L/NOG/LHX1	53
GO:0022898	BP	GO:0022898	regulation of transmembrane transporter activity	112/6547	239/18870	6.3e-05	0.00226373	0.00181311	ACTB/AHNAK/CALM1/PIM1/YWHAE/FHL1/CAPN1/FXYD3/CAV1/CCL2/FXYD6/JPH2/PRNP/SELENON/PPIF/CASQ2/SLC9A1/SRI/CAB39/ATP1A2/OSR1/PLN/GSTM2/GSTO1/FKBP1A/UTRN/ATP1B1/SLMAP/NIPSNAP2/PDE4D/ADRA2A/NLGN2/PKD2/STIM1/FXYD5/PDE4B/FXYD4/KCNE4/CACNB3/SLC6A9/CHRM3/DMD/GNB5/AKAP6/CRH/CACNA2D1/CACNB2/KCNG1/COA8/SCN4B/RYR2/HOMER1/CACNB1/ANTKMT/CACNG4/BCL2/EPHB2/CLIC2/ATP1B2/STAC/KCNE3/ABCB1/CHP2/CBARP/FGF11/SCN1B/SPHK2/A…	112
GO:0048145	BP	GO:0048145	regulation of fibroblast proliferation	49/6547	89/18870	6.42e-05	0.00229197	0.00183573	FN1/S100A6/SOD2/GSTP1/AQP1/MIF/FOSL2/GAS6/CAV1/ABL1/LIF/MYC/NUPR1/CD248/CDK4/PDGFRA/CTNNB1/SFRP1/EGFR/PAWR/MED25/KMT2A/DDR2/PARP10/EMD/ITGB3/TP53/PDGFB/CDC73/B4GALT7/NGFR/BAX/HRAS/CCNB1/E2F1/PDGFD/SIRT6/PDGFC/CDC6/FGF10/CCNA2/IGF1/BTC/RNASEH2B/DACH1/WNT2/MYB/IL13/PLA2G2C	49
GO:0033047	BP	GO:0033047	regulation of mitotic sister chromatid segregation	33/6547	54/18870	6.53e-05	0.00231801	0.00185659	DUSP1/ZNF207/LCMT1/KAT2B/CDC20/MAD1L1/CCNB1/MAD2L1BP/APC/CENPF/PLK1/INCENP/BIRC5/KNTC1/TRIP13/CDCA8/ZWINT/BUB1/MAD2L1/CDK1/BUB1B/ZWILCH/SPC24/AURKB/GEN1/SPDL1/NDC80/KNL1/NUF2/SPC25/HASPIN/TTK/PRAP1	33
GO:0060324	BP	GO:0060324	face development	32/6547	52/18870	6.92e-05	0.00244419	0.00195765	MMP2/CRISPLD2/CSRNP1/SRF/MAP2K2/ZFAND5/SGPL1/RRAS/ARID5B/PDGFRA/PTPN11/RARG/ALDH1A3/TIPARP/TGFB3/GRHL2/DKK1/TBX1/MAPK3/RARA/MYH3/CLDN5/HOXB3/CHD7/MSX1/PLEKHA1/PRICKLE1/DLX5/CRISPLD1/PAX9/SCX/NOG	32
GO:0010001	BP	GO:0010001	glial cell differentiation	117/6547	252/18870	7.2e-05	0.00251908	0.00201763	VIM/GRN/LRP1/NDRG1/TNFRSF21/TUBA1A/LAMB2/PLPP3/ERBB2/GPC1/HES1/ILK/ITGB4/SPINT1/MDK/DAG1/ABL1/LIF/IL6ST/LDLR/IL6/HDAC1/SOX4/NCSTN/ID4/CTNNB1/PTPN11/CSK/S100A9/LAMC3/BOK/KDM4A/ERBB3/PPP3R1/NFIA/LAMA2/SERPINE2/MECP2/CNTN1/ANO1/ROR2/TSPAN2/MAPK3/ZEB2/NR1D1/LARGE1/MAL/NAB1/DAAM2/IL33/CNTNAP1/TPPP/NFIB/MYD88/BIN1/GPR157/SOX9/LGI4/EGR2/NSUN5/MYOC/PICK1/CLCF1/SLC25A46/LPAR1/C5AR1/FGF2/MAPT/EPHA4/SLC45A3…	117
GO:0051985	BP	GO:0051985	negative regulation of chromosome segregation	31/6547	50/18870	7.31e-05	0.00251908	0.00201763	DUSP1/ZNF207/LCMT1/CDC20/MAD1L1/CCNB1/MAD2L1BP/APC/CENPF/PLK1/INCENP/BIRC5/KNTC1/TRIP13/CDCA8/ZWINT/BUB1/MAD2L1/BUB1B/ZWILCH/SPC24/AURKB/GEN1/SPDL1/NDC80/KNL1/NUF2/SPC25/HASPIN/TTK/PRAP1	31
GO:1902100	BP	GO:1902100	negative regulation of metaphase/anaphase transition of cell cycle	31/6547	50/18870	7.31e-05	0.00251908	0.00201763	DUSP1/ZNF207/LCMT1/CDC20/MAD1L1/CCNB1/MAD2L1BP/APC/CENPF/PLK1/INCENP/BIRC5/KNTC1/TRIP13/CDCA8/ZWINT/BUB1/MAD2L1/BUB1B/ZWILCH/SPC24/AURKB/GEN1/SPDL1/NDC80/KNL1/NUF2/SPC25/HASPIN/TTK/PRAP1	31
GO:1905819	BP	GO:1905819	negative regulation of chromosome separation	31/6547	50/18870	7.31e-05	0.00251908	0.00201763	DUSP1/ZNF207/LCMT1/CDC20/MAD1L1/CCNB1/MAD2L1BP/APC/CENPF/PLK1/INCENP/BIRC5/KNTC1/TRIP13/CDCA8/ZWINT/BUB1/MAD2L1/BUB1B/ZWILCH/SPC24/AURKB/GEN1/SPDL1/NDC80/KNL1/NUF2/SPC25/HASPIN/TTK/PRAP1	31
GO:0001823	BP	GO:0001823	mesonephros development	55/6547	103/18870	7.33e-05	0.00251908	0.00201763	SDC1/TACSTD2/LAMA5/SDC4/HES1/ILK/PBX1/MYC/PKD1/DCHS1/CTNNB1/GATA3/SFRP1/OSR1/SMAD4/TCF21/SMAD7/EPCAM/SMAD6/PKD2/RARA/CTNNBIP1/ZBTB16/VEGFA/SLIT2/SOX9/WNT2B/HOXA11/FGF2/NPNT/HOXB7/HNF1B/PTCH1/FOXJ1/SIX2/OSR2/FGF10/BCL2/PAX8/RARB/KIF26B/SIX4/REN/ADAMTS16/SIX1/HS3ST3B1/WNT6/BMPER/GDNF/FOXD1/HS3ST3A1/HOXD11/GREB1L/NOG/LHX1	55
GO:0010948	BP	GO:0010948	negative regulation of cell cycle process	144/6547	320/18870	7.77e-05	0.00265455	0.00212614	DUSP1/ZFP36L1/KANK2/IER3/CCND1/FHL1/CCL2/MAP3K20/LIF/BCL6/PTPN11/FOXN3/FEM1B/FZR1/ZNF207/FBXO31/WEE1/SMARCA5/NACC2/OVOL1/TELO2/RBL2/H2AX/MUC1/WAC/RPS6KA2/AURKAIP1/PLK2/MACROH2A1/KLF4/DOT1L/TAOK2/PKD2/APBB1/KAT2A/FAM107A/WAPL/USP47/CASP2/DACT1/EME2/TPRA1/CDC5L/TP53/ATF5/CDC73/DCUN1D3/CDK2AP2/LCMT1/CAMSAP3/RFWD3/TAOK3/KAT2B/NAA10/CDC20/PABIR1/MAD1L1/CRY1/TIMELESS/RHNO1/ATRIP/ZFYVE19/RAD9A/TRIM37/CL…	144
GO:0048608	BP	GO:0048608	reproductive structure development	138/6547	305/18870	7.95e-05	0.00270214	0.00216425	FLNA/A2M/MMP2/SDC1/C3/ADAMTS1/MMP14/SFRP2/SLIT3/CEBPB/SERPINF1/YBX3/H3-3A/TNC/FKBP4/IDH1/TBX3/PKD1/ANXA1/SGPL1/NUPR1/SRC/STK11/ARID5B/ID4/PDGFRA/CTNNB1/GATA3/DHCR24/AKR1C3/SFRP1/PTPN11/AXL/FEM1B/MYOCD/FOXA1/RARG/BOK/OSR1/TP63/RDH10/TIPARP/BCL2L2/RHOBTB3/ADGRG1/BCL2L1/SERPINE2/SMAD4/WDR77/TNFSF10/TCF21/BAK1/PRDX4/PTX3/ROR2/GATA6/RARA/CASP2/TGFBR1/LFNG/VEGFA/HOXA13/SLIT2/ASB1/MEA1/FNDC3A/SIRT1/DHX3…	138
GO:0048483	BP	GO:0048483	autonomic nervous system development	29/6547	46/18870	8.05e-05	0.00272075	0.00217916	FN1/HES1/SEMA3F/ACKR3/SOX4/CTNNB1/GATA3/TP63/NRP2/PLXNA3/VCAM1/TBX1/ADARB1/EDNRB/HAND2/EGR2/HOXB2/SEMA3A/GFRA3/TFAP2A/SOX10/ASCL1/PLXNA4/SIX1/GDNF/TFAP2B/SOX11/SLC6A4/TLX2	29
GO:1905818	BP	GO:1905818	regulation of chromosome separation	42/6547	74/18870	8.27e-05	0.00278218	0.00222836	DUSP1/ZNF207/NCAPD2/NCAPH2/CUL3/ANAPC7/ANAPC5/LCMT1/UBE2C/CDC20/MAD1L1/CCNB1/MAD2L1BP/APC/CENPF/PLK1/INCENP/BIRC5/KNTC1/TRIP13/CDCA8/ZWINT/NCAPH/BUB1/MAD2L1/BUB1B/ZWILCH/SPC24/NCAPG/AURKB/GEN1/ESPL1/SPDL1/NDC80/KNL1/NUF2/DLGAP5/SPC25/HASPIN/TTK/MAPK15/PRAP1	42
GO:0048640	BP	GO:0048640	negative regulation of developmental growth	60/6547	115/18870	8.55e-05	0.00285294	0.00228503	CDH1/RTN4/SEMA4B/RGS2/FGFR3/SEMA3F/PI16/RAI1/SEMA4C/GSK3A/SPAG9/PLXNA3/MECP2/SPART/NTN1/SEMA5A/G6PD/SEMA3B/SEMA4A/SEMA6A/PPARA/CTDP1/SAV1/ULK2/STK3/IFRD1/SOCS2/WWC1/NKD1/SEMA3A/DUSP10/WWC2/PTCH1/CDK5/SPP1/SEMA3E/TBX5/EPHA7/SEMA4F/FGF13/ADRB3/TP73/SEMA3D/RBP4/PLAC8/HDAC6/SEMA4G/WNT3/ADRB1/RTN4R/KCNK2/MYOZ1/WNT3A/TLL2/SLC6A4/NOG/DCC/OSTN/DRAXIN/CAV3	60
GO:0051279	BP	GO:0051279	regulation of release of sequestered calcium ion into cytosol	46/6547	83/18870	8.57e-05	0.00285294	0.00228503	CALM1/CYBA/JPH2/ABL1/SELENON/CX3CL1/CASQ2/DIAPH1/SRI/ATP1A2/PLN/GSTM2/GSTO1/FKBP1A/PDE4D/PKD2/CACNA1C/PTPN6/CXCL9/ITGB3/DMD/AKAP6/BAX/BDKRB1/SLC8A1/CHD7/PRKD1/RYR2/CXCL10/CLIC2/TMEM38B/JPH1/ANK2/GPER1/TRPC1/SNCA/DRD1/F2RL3/HRC/CXCL11/XCL1/IL13/HAP1/NOS1/LHCGR/DHRS7C	46
GO:0046902	BP	GO:0046902	regulation of mitochondrial membrane permeability	36/6547	61/18870	8.75e-05	0.0028963	0.00231977	SLC25A6/IER3/PPIF/SLC9A1/HIP1R/BNIP3L/GSK3A/BOK/HK2/BCL2L2/SLC25A4/BCL2L1/ALKBH7/BAK1/NMT1/ACAA2/MOAP1/CHCHD10/RHOT2/BID/SLC35F6/TP53/BAD/ATP5IF1/BAX/EYA2/BLOC1S2/ZNF205/TMEM102/RTL10/BBC3/BCL2/NAIF1/CAMK2A/FZD9/ARHGAP11B	36
GO:0061333	BP	GO:0061333	renal tubule morphogenesis	45/6547	81/18870	9.43e-05	0.00308931	0.00247436	TACSTD2/LAMA5/HES1/ILK/PBX1/MYC/PKD1/DCHS1/CTNNB1/GATA3/OSR1/SMAD4/TCF21/PKD2/MTSS1/CTNNBIP1/VEGFA/SOX9/WNT2B/HOXA11/FGF2/NPNT/HOXB7/HNF1B/PTCH1/SIX2/IRX3/BCL2/PAX8/KIF26B/SIX4/ADAMTS16/SIX1/HS3ST3B1/WNT6/GDNF/FOXD1/HS3ST3A1/AHI1/HOXD11/LGR5/WNK4/GREB1L/NOG/LHX1	45
GO:0032412	BP	GO:0032412	regulation of monoatomic ion transmembrane transporter activity	108/6547	231/18870	9.47e-05	0.00308931	0.00247436	AHNAK/CALM1/YWHAE/FHL1/CAPN1/FXYD3/CAV1/CCL2/FXYD6/JPH2/PRNP/SELENON/PPIF/CASQ2/SLC9A1/SRI/CAB39/ATP1A2/OSR1/PLN/GSTM2/GSTO1/FKBP1A/UTRN/ATP1B1/SLMAP/NIPSNAP2/PDE4D/ADRA2A/NLGN2/PKD2/STIM1/FXYD5/PDE4B/FXYD4/KCNE4/CACNB3/SLC6A9/CHRM3/DMD/GNB5/AKAP6/CRH/CACNA2D1/CACNB2/KCNG1/COA8/SCN4B/RYR2/HOMER1/CACNB1/ANTKMT/CACNG4/EPHB2/CLIC2/ATP1B2/STAC/KCNE3/ABCB1/CHP2/CBARP/FGF11/SCN1B/SPHK2/ACTN2/NEDD4/FXYD…	108
GO:0030326	BP	GO:0030326	embryonic limb morphogenesis	62/6547	120/18870	9.53e-05	0.00308931	0.00247436	SFRP2/CRABP2/LRP5/PBX1/MAP3K20/TBX3/TBX2/HDAC1/NOTCH2/PITX1/GNA12/CTNNB1/RARG/OSR1/TP63/RDH10/SMAD4/MBNL1/BMPR1A/GRHL2/DKK1/CACNA1C/MYH3/HAND2/ZBTB16/HOXA13/PRRX1/BAX/RECK/CHD7/HOXA11/TGFB2/TBX4/MSX1/TWIST1/FRAS1/PTCH1/HOXD9/OSR2/AFF3/TBX5/PRICKLE1/RARB/TFAP2A/DYNC2H1/INTU/FBN2/WDR19/TMEM107/CYP26B1/DLX5/SALL4/FREM2/WNT3/WDPCP/WNT7A/IHH/FGF9/RSPO2/DLX6/EN1/NOG	62
GO:0035113	BP	GO:0035113	embryonic appendage morphogenesis	62/6547	120/18870	9.53e-05	0.00308931	0.00247436	SFRP2/CRABP2/LRP5/PBX1/MAP3K20/TBX3/TBX2/HDAC1/NOTCH2/PITX1/GNA12/CTNNB1/RARG/OSR1/TP63/RDH10/SMAD4/MBNL1/BMPR1A/GRHL2/DKK1/CACNA1C/MYH3/HAND2/ZBTB16/HOXA13/PRRX1/BAX/RECK/CHD7/HOXA11/TGFB2/TBX4/MSX1/TWIST1/FRAS1/PTCH1/HOXD9/OSR2/AFF3/TBX5/PRICKLE1/RARB/TFAP2A/DYNC2H1/INTU/FBN2/WDR19/TMEM107/CYP26B1/DLX5/SALL4/FREM2/WNT3/WDPCP/WNT7A/IHH/FGF9/RSPO2/DLX6/EN1/NOG	62
GO:0043010	BP	GO:0043010	camera-type eye development	153/6547	344/18870	9.62e-05	0.00309718	0.00248066	VIM/AQP1/CLIC4/LAMB2/SERPINF1/HES1/ATP2B4/NECTIN1/FAT1/SRF/LRP5/TBX2/CRYAB/FBN1/EFEMP1/HDAC1/NOTCH2/TGFBR2/TCIRG1/HMGN1/NES/PDGFRA/WNT7B/CTNNB1/GATA3/LPCAT1/BMPR2/EGFR/LAMC3/PYGO2/RARG/FZR1/TSKU/RDH10/ALDH1A3/TWSG1/TMOD1/NFIA/MAF/KLF4/GRHL3/BAK1/VHL/GRHL2/VSTM4/ZHX2/PPP1R13L/CACNA1C/PFDN5/SLC25A25/SPRED1/SLITRK6/RARA/SP3/CASP2/LIMK2/LARGE1/TGFBR1/HIPK2/SMARCA4/RHOJ/VEGFA/COL8A2/ZNF513/MAN2A1/DLL4…	153
GO:0051783	BP	GO:0051783	regulation of nuclear division	73/6547	146/18870	9.65e-05	0.00309718	0.00248066	DUSP1/IGF2/CALR/LRP5/LIF/FZR1/ZNF207/CAV2/RPS6KA2/SH2B1/AURKAIP1/CUL3/ANAPC7/ANAPC5/UBE2B/MKI67/PDGFB/HOXA13/LCMT1/NUP62/UBE2C/CDC20/MAD1L1/RCC1/CCNB1/TGFA/MAD2L1BP/MSX1/APC/CENPF/PDE3A/NPR2/PLK1/INCENP/BIRC5/KNTC1/TRIP13/PLCB1/CDCA8/ZWINT/IGF1/BTC/BUB1/MAD2L1/TOM1L1/BUB1B/CCDC8/ZWILCH/SPC24/AURKB/GEN1/ESPL1/SPDL1/NDC80/PKMYT1/NEK2/KNL1/KIF20B/NUF2/NUSAP1/DLGAP5/SPC25/MTBP/GPR3/CDC25C/HASPIN/TTK/…	73
GO:0051282	BP	GO:0051282	regulation of sequestering of calcium ion	70/6547	139/18870	0.000100029	0.00317059	0.00253946	FLNA/CALM1/ANXA6/CYBA/JPH2/SLC25A23/ABL1/SELENON/CX3CL1/CASQ2/ERO1A/DIAPH1/SRI/ATP1A2/PLN/GSTM2/GSTO1/PLCB3/FKBP1A/PDE4D/RASA3/LETM1/PKD2/CACNA1C/PTPN6/CXCL9/TRPA1/ITGB3/DMD/AKAP6/BAX/IBTK/BDKRB1/SLC8A1/CHD7/FGF2/PRKD1/ITPR1/CCR7/RYR2/SLC8B1/DDIT3/CXCL10/PLCB1/CLIC2/TRPM2/TMEM38B/PLCB4/JPH1/ANK2/GPER1/TRPC1/SNCA/RYR3/P2RX7/DRD1/F2RL3/HRC/CXCL11/PLCH1/HTR2B/XCL1/IL13/HAP1/HTR2A/DRD2/NOS1/HTR2C/LHC…	70
GO:0002064	BP	GO:0002064	epithelial cell development	101/6547	214/18870	0.00010025	0.00317059	0.00253946	FLNA/ACTA2/VIM/SDC1/PALLD/CLIC4/FOSL2/SPINT2/LAMB2/FASN/VCL/KLF5/IQGAP1/ST14/F11R/GPX1/ICAM1/B4GALT1/FAT1/MYADM/IL6ST/SRC/NOTCH2/RAB25/GPAT4/WNT7B/STC1/CLDN1/AKR1B1/FEM1B/SIPA1/FOXA1/RARG/HEG1/GSK3A/CEBPA/TP63/RAP1A/ROCK1/TMOD1/CLDN3/YAP1/PDE4D/VEZF1/S1PR3/ROCK2/ADAMTSL4/GRHL2/SIPA1L3/RARA/EDNRB/PDE2A/PDGFB/VEGFA/HOXA13/BAD/FNDC3A/CLDN5/FRS2/COL27A1/MYD88/SOX9/WNT5B/TYMS/CLOCK/S1PR2/KDF1/POF1B/RA…	101
GO:0016051	BP	GO:0016051	carbohydrate biosynthetic process	101/6547	214/18870	0.00010025	0.00317059	0.00253946	ENO1/IGF2/PGK1/ATF3/TPI1/SORBS1/B4GALT1/GPI/PPP1CB/PGD/PPP1CA/SLC25A1/STK11/NNMT/AKR1B1/PPP1R3B/SLC39A14/GYS1/GSK3A/CRTC2/GYG1/ST3GAL4/UGP2/FOXO1/WDR5/RANBP2/AKR1A1/SLC25A12/KAT2A/SORD/G6PD/PER2/NR1D1/DGKQ/GBE1/CSGALNACT2/PPP1R3C/PGP/CHST14/CSGALNACT1/PCK2/PDGFB/SIRT1/UST/PPARA/KAT2B/GPT2/SESN2/IRS2/CRY1/SLC25A13/HAS2/B3GALT4/SLC25A10/ST6GALNAC6/ALDOC/PHKG2/SIRT6/ZNF692/DSE/G6PC3/HAS1/ST6GALNAC5/…	101
GO:0031345	BP	GO:0031345	negative regulation of cell projection organization	92/6547	192/18870	0.000101195	0.00318462	0.00255069	FLNA/VIM/TACSTD2/DPYSL3/CDH1/RTN4/HES1/SEMA4B/MAP4/FKBP4/ITGA3/SEMA3F/CERS2/PRNP/GAK/CAPZB/SEMA4C/CIB1/PMP22/TSKU/PAFAH1B1/NR2F1/YAP1/EFNA1/DAB2/DENND5A/PLXNA3/KREMEN1/FYN/DKK1/SPART/EFNB2/NTN1/SEMA5A/NFATC4/LIMK2/SEMA3B/SEMA4A/SEMA6A/SLIT2/PTPRG/RUFY3/SPRY2/ULK2/EVI5L/IFRD1/WDR44/LPAR1/SEMA3A/DGUOK/PAQR3/EPHA4/TBC1D30/ODF2L/CDK5/ZNF296/PRAG1/SRGAP2C/SPP1/SEMA3E/EPHB2/ARHGAP24/EPHA7/LRRK2/RAP1GAP…	92
GO:0009914	BP	GO:0009914	hormone transport	143/6547	319/18870	0.000102398	0.00318846	0.00255376	LTBP4/AQP1/PFKL/TSPO/SELENOM/LRP5/TBX3/UCP2/SPINK1/LIF/ANXA1/IL6/SOX4/ENSA/TCIRG1/UBE2Q1/SREBF1/GATA3/SFRP1/PTPN11/SNX19/ALOX5/NADK/SRI/VAMP8/ADCY5/TM7SF3/RAB11FIP1/CPE/DAB2/SLC7A8/SMAD4/CDK16/PRKAR1A/ADRA2A/NLGN2/FOXO1/ANO1/TRPM4/KCNQ1/KLF7/IL1RN/PER2/NR1D1/RAB8B/PCK2/PPP3CB/BAD/ACSL4/CRY2/CHRM3/AACS/CREB1/CRH/IRS2/SLC16A1/CRY1/SLC16A2/FAM3D/PRKCB/EIPR1/CLOCK/TMF1/CHD7/PICK1/TACR2/JAK2/AIMP1/UQC…	143
GO:0050905	BP	GO:0050905	neuromuscular process	80/6547	163/18870	0.00010304	0.00318846	0.00255376	SYNM/NR4A1/TUBA1A/GAA/ABL1/GM2A/DMPK/BCR/DVL1/ADCY5/PAFAH1B1/ALDH1A3/GSTM2/GSTO1/HERC1/MECP2/NLGN2/MAP1A/SPART/ADARB1/SLITRK6/BACE1/MYH3/LARGE1/HIPK2/CNTNAP1/RCSD1/XRCC1/DMD/TNNI2/ZNF212/BLOC1S4/POMK/CHUK/CDH23/PRKD1/ITPR1/NPR2/HOMER1/GRIN2D/STAC/ASCL1/PRRT2/PDE8B/TMEM150C/RAC3/HOXA1/TNNC1/PRKN/FOXS1/SPTBN4/STAC3/TNNT1/DRD1/NRXN1/GLRB/TCF15/TNNI1/IGDCC3/SLC8A3/TCAP/ATP2A1/GRIN2A/USH1C/FGF12/NPAS1…	80
GO:0001892	BP	GO:0001892	embryonic placenta development	48/6547	88/18870	0.000103512	0.00318846	0.00255376	KRT19/JUNB/IGF2/ZFP36L1/CCN1/SOCS3/TRIM28/SPINT2/CEBPB/ST14/HES1/PLCD3/KRT8/SPINT1/LIF/PKD1/DNAJB6/HS6ST1/WNT7B/EGFR/CEBPA/GRHL2/EGLN1/GGNBP2/MDFI/RBPJ/PKD2/SP3/PDGFB/STK3/NCOA1/TFEB/CDKN1C/PCDH12/NSDHL/GJB5/RSPO3/BMP5/FZD5/OVOL2/ASCL2/HAND1/E2F8/WNT2/PLK4/E2F7/CDX2/CSF2	48
GO:0072088	BP	GO:0072088	nephron epithelium morphogenesis	44/6547	79/18870	0.000103737	0.00318846	0.00255376	TACSTD2/LAMA5/HES1/ILK/PBX1/LIF/MYC/PKD1/DCHS1/CTNNB1/GATA3/OSR1/SMAD4/TCF21/PKD2/CTNNBIP1/VEGFA/SOX9/WNT2B/HOXA11/FGF2/NPNT/HOXB7/HNF1B/PTCH1/SIX2/IRX3/BCL2/PAX8/KIF26B/SIX4/ADAMTS16/SIX1/HS3ST3B1/WNT6/GDNF/FOXD1/HS3ST3A1/AHI1/HOXD11/WNK4/GREB1L/NOG/LHX1	44
GO:0007264	BP	GO:0007264	small GTPase mediated signal transduction	210/6547	491/18870	0.000103824	0.00318846	0.00255376	COL1A2/RHOB/CFL1/KANK2/RAC1/ARHGDIA/ARHGAP1/ARHGAP23/F11R/ARHGDIB/ITGA3/TAX1BP3/NCKAP1/ARHGEF12/ABL1/KCTD10/ITPKB/ARHGEF17/RHOQ/RRAS/SRC/NOTCH2/PSD/CDC42EP3/RAPGEFL1/GNA12/PPP2CB/BCL6/DHCR24/CSF1/RGL2/CDC42EP5/BCR/SH3BP1/SIPA1/GIT1/SDCBP/HEG1/ARFGAP1/GNA13/RAB21/CDC42SE1/CYTH2/RAP1A/RHOU/ARHGAP10/ROCK1/RALGAPA2/SGSM3/ADGRG1/DNMBP/LIMK1/PLK2/MAPRE2/RALGDS/CUL3/NKIRAS2/RASA3/ARHGEF25/ADRA2A/DLC1/RN…	210
GO:0007088	BP	GO:0007088	regulation of mitotic nuclear division	61/6547	118/18870	0.000105852	0.00323509	0.00259112	DUSP1/IGF2/LRP5/ZNF207/CAV2/SH2B1/AURKAIP1/CUL3/ANAPC7/ANAPC5/MKI67/PDGFB/HOXA13/LCMT1/NUP62/UBE2C/CDC20/MAD1L1/RCC1/CCNB1/TGFA/MAD2L1BP/APC/CENPF/PLK1/INCENP/BIRC5/KNTC1/TRIP13/CDCA8/ZWINT/IGF1/BTC/BUB1/MAD2L1/TOM1L1/BUB1B/CCDC8/ZWILCH/SPC24/AURKB/GEN1/ESPL1/SPDL1/NDC80/PKMYT1/NEK2/KNL1/KIF20B/NUF2/NUSAP1/DLGAP5/SPC25/MTBP/CDC25C/HASPIN/TTK/CDCA2/EGF/PRAP1/FBXO43	61
GO:0032956	BP	GO:0032956	regulation of actin cytoskeleton organization	150/6547	337/18870	0.00010713	0.00324955	0.0026027	FLNA/GSN/DSTN/TMSB10/LMOD1/ARF1/SYNPO2/TACSTD2/TPM1/CCN2/LRP1/KANK2/SDC4/RAC1/CTTN/F11R/ARPC3/FSCN1/SVIL/SSH3/SYNPO/BST2/NCKAP1/MYADM/ARPC5/ABL1/SPTAN1/CFL2/RHOQ/CX3CL1/FERMT2/CDC42EP3/CAPZB/SLC9A1/PDGFRA/JAM3/CAPZA2/PIK3R2/CXCL12/SFRP1/CDC42EP5/HIP1R/SH3BP1/CORO1B/SNX9/CAPG/SORBS3/BAIAP2L1/ROCK1/TGFB3/NCKAP1L/TMOD1/LIMK1/PAK1/SMAD4/TRIM27/PXN/CD47/DIXDC1/GRHL3/DLC1/ROCK2/CSF3/CD2AP/TAOK2/ABL2/S1…	150
GO:0050807	BP	GO:0050807	regulation of synapse organization	113/6547	244/18870	0.000107674	0.00324955	0.0026027	RHOB/TUBB/CFL1/AGRN/TUBA1A/YWHAZ/NECTIN1/SEMA3F/DAG1/ABL1/PRNP/FARP1/PDLIM5/DMPK/ADAM10/SRGN/CTNNB1/DVL1/PAFAH1B1/NRP2/CLSTN3/ROCK1/EEF2K/EFNA1/MECP2/ABHD17C/NLGN2/VHL/FYN/EGLN1/DKK1/NTN1/GPC4/NEGR1/TANC1/ROR2/SLITRK6/NFATC4/AMIGO2/TANC2/SEMA4A/LRFN4/CNTNAP1/DHX36/CDC20/NEURL1/LRFN3/CAMK1/LZTS3/RPS6KA5/EPHA4/LRRC4B/FLRT2/CDK5/HOMER1/AMIGO1/LRFN5/C1QL1/EFNA5/EPHB2/CLSTN2/IGSF9/EPHA7/LRRK2/PTPRD/NE…	113
GO:0072171	BP	GO:0072171	mesonephric tubule morphogenesis	39/6547	68/18870	0.000107858	0.00324955	0.0026027	TACSTD2/LAMA5/HES1/ILK/PBX1/MYC/DCHS1/CTNNB1/GATA3/OSR1/SMAD4/TCF21/PKD2/CTNNBIP1/VEGFA/SOX9/WNT2B/HOXA11/FGF2/NPNT/HOXB7/HNF1B/PTCH1/SIX2/BCL2/PAX8/KIF26B/SIX4/ADAMTS16/SIX1/HS3ST3B1/WNT6/GDNF/FOXD1/HS3ST3A1/HOXD11/GREB1L/NOG/LHX1	39
GO:0072006	BP	GO:0072006	nephron development	77/6547	156/18870	0.000108803	0.00326255	0.00261311	ACTA2/EGR1/TACSTD2/AQP1/LAMA5/NOTCH3/LAMB2/CD24/IQGAP1/HES1/ILK/NID1/ITGA3/PBX1/WWTR1/LIF/MYC/PKD1/NOTCH2/PDGFRA/DCHS1/WNT7B/CTNNB1/GATA3/SEC61A1/CFLAR/OSR1/YAP1/SMAD4/TCF21/PKD2/EDNRB/MTSS1/ACAT1/CTNNBIP1/ITGB3/PDGFB/VEGFA/IL6R/SOX9/WNT2B/HOXA11/FGF2/PDGFD/NPNT/HOXB7/HNF1B/TEK/PTCH1/FOXJ1/SIX2/IRX3/COL4A4/BCL2/PAX8/KIF26B/PROM1/SIX4/ADAMTS16/SIX1/HS3ST3B1/WNT6/DCHS2/ANGPT1/COL4A3/GDNF/FOXD1/HS3S…	77
GO:0045103	BP	GO:0045103	intermediate filament-based process	51/6547	95/18870	0.000110265	0.00329086	0.00263578	DES/KRT19/KRT13/KRT7/VIM/KRT17/SYNM/KRT5/KRT18/EVPL/FAM83H/DNAJB6/KRT6A/PPL/NES/MACF1/BBLN/CSNK1A1/DSP/AGFG1/KRT20/KRT15/KRT80/DST/KRT81/PKP1/KRT4/KRT10/INA/KRT16/KRT14/KRT23/SYNC/KRT6C/KRT1/KRT6B/NEFH/KRT24/KRT86/KRT83/TCHH/KRT31/KRT78/KRT12/KRT77/KRT33B/KRT3/KRT33A/KRT75/KRT9/KRT39	51
GO:0051283	BP	GO:0051283	negative regulation of sequestering of calcium ion	69/6547	137/18870	0.000111257	0.00330496	0.00264708	FLNA/CALM1/ANXA6/CYBA/JPH2/ABL1/SELENON/CX3CL1/CASQ2/ERO1A/DIAPH1/SRI/ATP1A2/PLN/GSTM2/GSTO1/PLCB3/FKBP1A/PDE4D/RASA3/LETM1/PKD2/CACNA1C/PTPN6/CXCL9/TRPA1/ITGB3/DMD/AKAP6/BAX/IBTK/BDKRB1/SLC8A1/CHD7/FGF2/PRKD1/ITPR1/CCR7/RYR2/SLC8B1/DDIT3/CXCL10/PLCB1/CLIC2/TRPM2/TMEM38B/PLCB4/JPH1/ANK2/GPER1/TRPC1/SNCA/RYR3/P2RX7/DRD1/F2RL3/HRC/CXCL11/PLCH1/HTR2B/XCL1/IL13/HAP1/HTR2A/DRD2/NOS1/HTR2C/LHCGR/DHRS7C	69
GO:0051235	BP	GO:0051235	maintenance of location	155/6547	350/18870	0.000112472	0.0033255	0.00266353	FLNA/GSN/C3/TMSB10/CALR/CALM1/NBL1/CAV1/ANXA6/KDELR1/TSPO/CYBA/PNPLA2/GAA/JPH2/SLC25A23/NPC2/SORL1/FBN1/ABL1/PKD1/SELENON/CX3CL1/RER1/IL6/GM2A/CASQ2/RANGAP1/SRGN/SREBF1/ERO1A/GPAA1/RNF213/S100A9/DIAPH1/SRI/ATP1A2/PAFAH1B1/MYZAP/CDS2/PLN/HK2/DGAT1/GSTM2/GSTO1/PLCB3/FKBP1A/INSIG1/KEAP1/CIZ1/ALKBH7/PDE4D/RASA3/LETM1/GET4/ACACB/MDFI/CES1/ARL2BP/DGAT2/SUFU/PKD2/CACNA1C/POLR2M/PTPN6/SQLE/CHCHD10/SPOUT1…	155
GO:0072078	BP	GO:0072078	nephron tubule morphogenesis	43/6547	77/18870	0.000114034	0.00334039	0.00267546	TACSTD2/LAMA5/HES1/ILK/PBX1/MYC/PKD1/DCHS1/CTNNB1/GATA3/OSR1/SMAD4/TCF21/PKD2/CTNNBIP1/VEGFA/SOX9/WNT2B/HOXA11/FGF2/NPNT/HOXB7/HNF1B/PTCH1/SIX2/IRX3/BCL2/PAX8/KIF26B/SIX4/ADAMTS16/SIX1/HS3ST3B1/WNT6/GDNF/FOXD1/HS3ST3A1/AHI1/HOXD11/WNK4/GREB1L/NOG/LHX1	43
GO:0031960	BP	GO:0031960	response to corticosteroid	74/6547	149/18870	0.00011429	0.00334039	0.00267546	A2M/FOS/ZFP36/IGFBP7/SDC1/ZFP36L1/AQP1/FOSL2/SLIT3/PTGS2/SERPINF1/FOSB/FBXO32/UBE2L3/HMGCS2/ATP5F1A/ANXA1/IL6/SRC/PTGDS/WNT7B/KLF9/STC1/CLDN1/AKR1C3/SCNN1B/CFLAR/GSK3A/MAOB/FOSL1/PCNA/PTPRU/GJB2/CAD/SCNN1A/GLB1/AREG/FAM107A/IL1RN/PCK2/SLIT2/SCNN1G/TYMS/PIK3CA/CYP1B1/JAK2/PAPPA/TFAP4/AXIN2/UGT1A1/AVPR1A/BCHE/BCL2/SRD5A1/FIBIN/BMP6/GHR/ANXA3/ACSBG1/HSD11B2/GPER1/HDAC6/TH/CDO1/TRIM63/SSTR5/NPAS4/HTR…	74
GO:0006261	BP	GO:0006261	DNA-templated DNA replication	79/6547	161/18870	0.000114552	0.00334039	0.00267546	HMGA1/CDK2AP1/BCL6/POLRMT/MCM3/CDC34/PCNA/ALYREF/MCM5/CIZ1/MCMBP/WRNIP1/MCM2/WDR18/EME2/MCM4/POLD2/PURA/CAMSAP3/RFWD3/LRWD1/RFC2/TK1/FEN1/TIMELESS/INO80/RECQL/RECQL4/MGME1/CDT1/MCM7/PNKP/DDX11/ENDOG/TONSL/POLB/WRN/RFC5/POLA2/CDC6/TERF1/CHTF18/GMNN/LIG1/TWNK/GINS2/CCNE1/DONSON/CENPX/BARD1/DBF4/GEN1/CDC45/GINS3/DACH1/ORC6/RFC4/TRAIP/WDHD1/E2F8/RAD51/TICRR/GINS4/GINS1/ORC1/ZNF365/TIPIN/CENPS/POLQ/PR…	79
GO:0007157	BP	GO:0007157	heterophilic cell-cell adhesion via plasma membrane cell adhesion molecules	32/6547	53/18870	0.000116759	0.00336337	0.00269386	ITGA5/ICAM1/NECTIN1/SELE/NECTIN4/DCHS1/CEACAM5/VCAM1/CEACAM6/AMIGO2/CXADR/CADM3/SCARF2/FAT4/CADM1/AMIGO1/NECTIN3/TENM3/PTPRD/HMCN1/NLGN1/TENM4/IGSF21/CDH2/AMIGO3/CEACAM19/TENM2/TENM1/CDH4/CRB2/GRID2/IL1RAPL1	32
GO:0001837	BP	GO:0001837	epithelial to mesenchymal transition	86/6547	178/18870	0.000116927	0.00336337	0.00269386	FLNA/TRIM28/SFRP2/DDX5/RTN4/DDX17/TGFB1I1/S100A4/TBX3/FGFR1/WWTR1/MDK/DAG1/ADIPOR1/EMP2/IL6/FERMT2/TGFBR2/TNXB/CTNNB1/TGFBR3/GATA3/SFRP1/FOXA1/SDCBP/DACT3/VASN/LOXL2/ROCK1/PPP3R1/TGFB3/EFNA1/DAB2/FAM83D/ADAM8/SMAD4/SMAD7/GLIPR2/ROCK2/RBPJ/SPRED1/PHLDB2/TGFBR1/NCAM1/PDCD6/PDPN/LRG1/SDHAF2/RFLNB/CLASP2/LRP6/EPHA3/SPRY2/SP6/FOXF2/SOX9/TRIM62/HAS2/ZNF750/HGF/IL17RD/TGFB2/EPHA4/MSX1/TWIST1/OLFM1/LOXL3…	86
GO:0060538	BP	GO:0060538	skeletal muscle organ development	86/6547	178/18870	0.000116927	0.00336337	0.00269386	DES/FOS/EGR1/BTG2/IGF2/MYL6/NR4A1/DDX5/ATF3/KLF5/GPC1/DDX17/YBX3/GPX1/CAV1/SVIL/MAFF/DAG1/SELENON/CFL2/NUPR1/PITX1/RCAN1/CTNNB1/MEF2D/HMG20B/CFLAR/MYOCD/LEMD2/CAV2/ASB2/AKIRIN1/TCF21/EMD/MSC/TBX1/COPS2/IGSF8/LARGE1/CNTNAP1/PPP3CB/POPDC2/DMD/GPCPD1/HLF/NEURL1/BVES/MYOM1/EGR2/UQCC2/TWIST1/KLHL41/FOXN2/CDK5/HOMER1/HOXD9/BCL2/COL19A1/RBM24/ACTA1/SAP30/SIX4/CYP26B1/SIX1/MEOX2/MYOM2/STAC3/DNER/SCX/BARX…	86
GO:0048545	BP	GO:0048545	response to steroid hormone	147/6547	330/18870	0.000119284	0.00339574	0.00271979	A2M/FOS/THBS1/ZFP36/IGFBP7/SDC1/CALR/ZFP36L1/AQP1/FOSL2/KANK2/DDX5/SLIT3/PTGS2/DDX17/SERPINF1/CAV1/GPI/FOSB/FKBP4/TSPO/IDH1/RXRA/FBXO32/UBE2L3/HMGCS2/PLPP1/ATP5F1A/ANXA1/IL6/HDAC1/SRC/PPP1R9B/PER1/PTGDS/WNT7B/KLF9/STC1/SREBF1/CLDN1/RBFOX2/TADA3/AKR1C3/SCNN1B/SFRP1/CFLAR/DDX54/CALCOCO1/NR4A3/FOXA1/ATP1A2/GSK3A/MAOB/TP63/FOSL1/TGFB3/PCNA/PTPRU/YAP1/SAFB/DAB2/PAK1/GJB2/CAD/PAGR1/TCF21/SCNN1A/DDRGK1/…	147
GO:0007093	BP	GO:0007093	mitotic cell cycle checkpoint signaling	71/6547	142/18870	0.000119339	0.00339574	0.00271979	DUSP1/IER3/CCND1/MAP3K20/FOXN3/FZR1/ZNF207/FBXO31/MUC1/WAC/PLK2/TAOK2/CASP2/EME2/TP53/LCMT1/RFWD3/TAOK3/CDC20/PABIR1/MAD1L1/ZFYVE19/RAD9A/CCNB1/MAD2L1BP/CHMP4C/NABP1/APC/CENPF/MBTPS2/PLK1/INCENP/BIRC5/CDC6/KNTC1/TRIP13/CDCA8/BRSK1/ZWINT/DONSON/BARD1/BUB1/MAD2L1/CDK1/BUB1B/GTSE1/ZWILCH/ABRAXAS1/SPC24/CHEK2/AURKB/GEN1/SPDL1/NDC80/DTL/TICRR/FANCD2/ORC1/PIDD1/CLSPN/KNL1/TIPIN/NUF2/SPC25/BLM/STK33/HAS…	71
GO:0090257	BP	GO:0090257	regulation of muscle system process	114/6547	247/18870	0.000119655	0.00339574	0.00271979	MYL9/CNN1/ENO1/IGFBP5/LMNA/TPM1/PPP1R12B/CALM1/JUP/NR4A1/PTGS2/CTTN/ATP2B4/CAV1/ANXA6/GRK2/RGS2/SRF/LMCD1/PI16/FBXO32/DAG1/IL6ST/SELENON/CASQ2/DMPK/SLC9A1/STC1/MYOCD/SRI/NR4A3/SETD3/ATP1A2/GSK3A/P2RX1/ORMDL3/DSP/PLN/GSTM2/GSTO1/ROCK1/SMAD4/ATP1B1/PRKCA/PDE4D/SMAD7/ADRA2A/FOXO1/ROCK2/FOXO3/MEF2A/TRPM4/CACNA1C/KCNQ1/G6PD/EHD3/HAND2/PDE4B/PDE5A/CHRM3/PPARA/CTDP1/DMD/BIN1/AKAP6/SGCA/GATA5/SLC8A1/GTF2…	114
GO:0048013	BP	GO:0048013	ephrin receptor signaling pathway	31/6547	51/18870	0.000124666	0.0035108	0.00281194	MMP2/EFNB1/SRC/PTPN11/GIT1/EPHB4/EFNA1/PAK1/FYN/EFNB2/RBPJ/EPHA1/EPHB6/EPHA3/EPHA4/NCK1/EFNA5/EPHB2/EPHA7/EFNA4/EFNB3/EFNA3/NGEF/CDK5R1/ANKS1B/EPHA6/EPHA10/PAK3/EFNA2/EPHA5/EPHA8	31
GO:0060348	BP	GO:0060348	bone development	101/6547	215/18870	0.000125173	0.0035108	0.00281194	RPL13/MMP14/FOSL2/PPIB/LTBP3/ANXA6/ANXA2/SLC38A10/DHRS3/FGFR3/LRP5/FBN1/SRC/NOTCH2/TGFBR2/DCHS1/STC1/PLS3/MEF2D/BMPR2/FOXN3/ATP6AP1/SH3PXD2B/RARG/TSKU/PAFAH1B1/CHSY1/RAB23/FAM20C/TGFB3/INSIG1/DDR2/SBDS/TMEM119/RARA/KAT2A/THBS3/LARGE1/NAB1/ZBTB16/TP53/CSGALNACT1/OGN/RFLNB/ACP5/ADAMTS7/EVC/COL27A1/TAPT1/BNC2/SOX9/HAS2/P3H1/XYLT1/PAPSS2/MYOC/LOX/HOXA11/MSX1/MMP13/MBTPS2/TWIST1/TEK/TTC9/NPR2/PDGFC/SL…	101
GO:0070482	BP	GO:0070482	response to oxygen levels	152/6547	343/18870	0.000125366	0.0035108	0.00281194	FOS/THBS1/HSPG2/ENO1/MMP2/EGR1/LMNA/SOD2/ZFP36L1/TMBIM6/AQP1/NDRG1/MMP14/FOSL2/SLC2A1/PGK1/CD24/SOD3/PTGS2/PTGIS/CAV1/SRF/UCP2/PLOD1/CRYAB/LIF/MYC/PLAU/KCNMB1/SRC/LONP1/SOX4/TM9SF4/SLC9A1/NR4A2/STC1/ERO1A/TGFBR3/CXCL12/CYGB/SFRP1/IRAK1/ATP6AP1/CFLAR/SCAP/BNIP3L/MYOCD/VEGFB/SDHD/VASN/KCNMA1/HK2/LOXL2/TGFB3/CLDN3/EEF2K/TXN2/DDR2/ADAM8/SMAD4/USF1/BNIP2/MECP2/VHL/FOXO1/ROCK2/EGLN1/VCAM1/CPEB4/ACAA2/R…	152
GO:0009913	BP	GO:0009913	epidermal cell differentiation	113/6547	245/18870	0.000132242	0.00366899	0.00293864	KRT7/ZFP36/KRT17/PALLD/ZFP36L1/KRT5/CLIC4/FOSL2/ST14/NME2/HES1/MAFF/EVPL/ERRFI1/ANXA1/KRT6A/HDAC1/PPL/MYCL/SCRIB/CTNNB1/AKR1C3/IRF6/CFLAR/BCR/UGCG/PAFAH1B1/TP63/DSP/OVOL1/ROCK1/NFKBIZ/YAP1/KEAP1/LATS2/MACROH2A1/SHARPIN/KLF4/ROCK2/GRHL2/MAFG/IVL/RBPJ/JAG2/GATA6/SLITRK6/KRT80/KCNQ1/KLF7/SLC4A7/KRT81/MACROH2A2/KRT4/LATS1/GRHL1/KRT10/SAV1/CDH3/KRT16/KDF1/ESRP1/FGF2/CDH23/SGPP1/TPRN/ETV4/CSTA/TMEM79/P…	113
GO:0010171	BP	GO:0010171	body morphogenesis	30/6547	49/18870	0.000132665	0.00366899	0.00293864	MMP2/CRISPLD2/CSRNP1/DAG1/SGPL1/RRAS/ARID5B/PDGFRA/PTPN11/TIPARP/TGFB3/SSBP3/DKK1/TBX1/PHLDB2/MYH3/CLDN5/CLASP2/MSX1/PLEKHA1/GREM2/PRICKLE1/DLX5/WNT3/CRISPLD1/PAX9/SCX/IHH/NOG/MAB21L2	30
GO:0010977	BP	GO:0010977	negative regulation of neuron projection development	70/6547	140/18870	0.000132746	0.00366899	0.00293864	FLNA/VIM/DPYSL3/CDH1/RTN4/HES1/SEMA4B/FKBP4/SEMA3F/CERS2/GAK/SEMA4C/CIB1/PMP22/TSKU/PAFAH1B1/NR2F1/EFNA1/DAB2/DENND5A/PLXNA3/KREMEN1/DKK1/SPART/EFNB2/NTN1/SEMA5A/SEMA3B/SEMA4A/SEMA6A/SLIT2/PTPRG/RUFY3/ULK2/IFRD1/LPAR1/SEMA3A/DGUOK/PAQR3/EPHA4/CDK5/ZNF296/PRAG1/SPP1/SEMA3E/EPHB2/EPHA7/LRRK2/FAT3/SEMA4F/FGF13/TBX6/NLGN1/SEMA3D/EFNB3/AMIGO3/HDAC6/SEMA4G/ZNF365/WNT3/NGEF/RTN4R/RTN4RL2/DNM3/STX1B/WNT3…	70
GO:0045109	BP	GO:0045109	intermediate filament organization	41/6547	73/18870	0.000137556	0.00377203	0.00302117	DES/KRT19/KRT13/KRT7/VIM/KRT17/KRT5/DNAJB6/KRT6A/BBLN/DSP/AGFG1/KRT20/KRT15/KRT80/KRT81/PKP1/KRT4/KRT10/INA/KRT16/KRT14/KRT23/KRT6C/KRT1/KRT6B/NEFH/KRT24/KRT86/KRT83/TCHH/KRT31/KRT78/KRT12/KRT77/KRT33B/KRT3/KRT33A/KRT75/KRT9/KRT39	41
GO:0030879	BP	GO:0030879	mammary gland development	67/6547	133/18870	0.000137661	0.00377203	0.00302117	IGFBP5/ELF3/FASN/CEBPB/CCND1/RTN4/CAPN1/GPX1/CAV1/DDR1/LRP5/TBX3/TBX2/FOXF1/SRC/TGFBR2/SCRIB/XBP1/GPAT4/WNT7B/GATA3/CSF1/IRF6/PYGO2/HK2/TGFB3/CAD/ZBTB7B/NME1/ARHGAP5/NTN1/AREG/USF2/LATS1/VEGFA/NEURL1/CREB1/IRS2/SOX9/BAX/UMPS/TGFA/NCOA1/SOCS2/JAK2/FGF2/MSX1/HOXA5/IQGAP3/MTX1/PTCH1/HOXD9/FGF10/GLI2/NRG1/APLN/PGR/ATP2C2/HOXB9/TNFRSF11A/WNT2/CDO1/WNT3/BRCA2/EGF/WNT3A/CAV3	67
GO:1901888	BP	GO:1901888	regulation of cell junction assembly	100/6547	213/18870	0.00013867	0.00378337	0.00303025	THBS1/TLN1/AGRN/MMP14/SDC4/RAC1/VCL/F11R/RCC2/CORO1C/NECTIN1/CAV1/COL16A1/DUSP3/ABL1/FARP1/POLDIP2/FERMT2/SRC/PDLIM5/APOD/SLC9A1/CTNNB1/CLDN1/SFRP1/MACF1/RAP1A/CLSTN3/ROCK1/CLDN3/EEF2K/DLC1/NLGN2/ROCK2/DKK1/NTN1/GPC4/NEGR1/SLITRK6/FAM107A/PHLDB2/AMIGO2/SEMA4A/LRFN4/DUSP22/VEGFA/CAMSAP3/CLDN5/CLASP2/EPHA3/LRFN3/MYOC/PTPRJ/TEK/LRRC4B/FLRT2/IRX3/AMIGO1/LRFN5/FZD5/EFNA5/EPHB2/TBX5/GPM6B/CLSTN2/EPB41L…	100
GO:2000027	BP	GO:2000027	regulation of animal organ morphogenesis	64/6547	126/18870	0.000141598	0.00384675	0.00308102	TACSTD2/RAC1/SFRP2/ABL1/CTNNB1/GATA3/CSF1/SFRP1/FZD7/DVL1/DAB2/FGF7/GRHL3/BMPR1A/DKK1/PLEKHA4/TBX1/DACT1/PRICKLE2/ARHGEF19/VEGFA/FRS2/CELSR2/DAAM1/SP6/VANGL1/NGFR/SOX9/VANGL2/PRKCB/GATA5/WNT2B/WNT10A/NKD1/SAPCD2/HGF/HOXA11/FGF2/CELSR1/MSX1/HOXB7/RSPO3/SIX2/NPHP3/FGF10/PAX8/PRICKLE1/CELSR3/FZD2/SIX4/ANKRD6/SIX1/MESP1/WNT2/PAX9/WNT7A/GDNF/STOX1/RSPO2/AHI1/WNT3A/NOG/CAV3/LHX1	64
GO:0019318	BP	GO:0019318	hexose metabolic process	108/6547	233/18870	0.000144673	0.00391355	0.00313452	GAPDH/PKM/ENO1/IGFBP3/IGF2/ALDOA/PGK1/ATF3/TPI1/PFKL/SORBS1/B4GALT1/GPI/PDK4/GAA/LRP5/PFKP/FABP5/ADIPOR1/MAN2B1/SRC/SLC25A1/STK11/APOD/NNMT/FUCA1/AKR1B1/FOXK2/SLC39A14/GSK3A/HK2/CRTC2/FOXO1/WDR5/GLB1/ACACB/TKFC/RANBP2/BRAT1/KCNQ1/SLC25A12/KAT2A/SORD/G6PD/PER2/DGKQ/PGP/TP53/PCK2/MAN2A1/BAD/PDK3/LCMT1/SIRT1/PPARA/KAT2B/GPT2/SESN2/PMM2/PGM2L1/OAS1/IRS2/CRY1/SLC25A13/DCXR/ADPGK/PIK3CA/TSTD1/SLC25A10/…	108
GO:0006665	BP	GO:0006665	sphingolipid metabolic process	79/6547	162/18870	0.000148244	0.00399316	0.00319829	CCN1/PLPP3/CERS2/SERINC1/PLPP1/SGPL1/CSNK1G2/GM2A/GLTP/UGCG/ELOVL5/DEGS1/P2RX1/ORMDL3/ELOVL1/CPTP/NEU1/SPTSSA/KDSR/PLPP2/PRKD2/PPM1L/SUMF1/GLB1/CERK/CYP4F22/LARGE1/ORMDL2/TEX2/B4GALT3/SGMS1/DEGS2/CERT1/ABCA8/CREM/BAX/ITGB8/SMPD2/B3GALT4/PLA2G15/SGMS2/ALDH3B2/ST6GALNAC6/CLN6/SAMD8/PEMT/PRKD1/SGPP1/CEL/ST6GALNAC5/TECR/HACD1/ELOVL6/SPTLC3/ST8SIA1/FUT3/HACD4/CERS4/GLA/SPHK2/P2RX7/SMPDL3B/B4GALT6/TH/S…	79
GO:0001658	BP	GO:0001658	branching involved in ureteric bud morphogenesis	35/6547	60/18870	0.000151227	0.00403929	0.00323523	TACSTD2/LAMA5/ILK/PBX1/MYC/DCHS1/CTNNB1/SMAD4/TCF21/PKD2/CTNNBIP1/VEGFA/SOX9/WNT2B/HOXA11/FGF2/NPNT/HOXB7/HNF1B/PTCH1/SIX2/BCL2/PAX8/SIX4/ADAMTS16/SIX1/HS3ST3B1/WNT6/GDNF/FOXD1/HS3ST3A1/HOXD11/GREB1L/NOG/LHX1	35
GO:0008347	BP	GO:0008347	glial cell migration	35/6547	60/18870	0.000151227	0.00403929	0.00323523	MMP14/RTN4/CD9/CSPG4/CCL2/TSPO/CERS2/CX3CL1/RRAS/SCRIB/MBOAT7/CTNNB1/CSF1/PAFAH1B1/ADGRG1/BMERB1/SYNE2/NDN/NTN1/RRAS2/SRGAP2/GPR183/TGFB2/P2RX4/EPHA4/CDK5/SRGAP2C/ATP1B2/P2RY1/CDK5R1/TREM2/P2RY12/FOXG1/CDK5R2/NR2E1	35
GO:0051495	BP	GO:0051495	positive regulation of cytoskeleton organization	88/6547	184/18870	0.000153616	0.00408594	0.00327259	FLNA/GSN/DSTN/LMOD1/RPS3/SYNPO2/TPM1/CCN2/SDC4/RAC1/CTTN/SYNPO/NCKAP1/ABL1/CFL2/MAP1B/CX3CL1/FERMT2/CDC42EP3/NES/SFRP1/CDC42EP5/SNX9/GIT1/SORBS3/BAIAP2L1/CLIP1/TGFB3/NCKAP1L/LIMK1/PAK1/DRG1/PLXNA3/TRIM27/PXN/SLAIN2/CD47/MECP2/ROCK2/PFDN2/CSF3/SEMA5A/MTSS1/TGFBR1/ARHGEF5/EPHA1/PYCARD/NUP62/RICTOR/BIN1/NF2/KATNB1/MYOC/CDC42EP2/SPAG5/LPAR1/MAPT/RAPGEF3/PRKD1/FER/CCR7/FCHSD1/CCL11/NCK1/TOGARAM1/MLST8…	88
GO:0051208	BP	GO:0051208	sequestering of calcium ion	71/6547	143/18870	0.00015727	0.00416568	0.00333646	FLNA/CALR/CALM1/ANXA6/CYBA/JPH2/SLC25A23/ABL1/SELENON/CX3CL1/CASQ2/ERO1A/DIAPH1/SRI/ATP1A2/PLN/GSTM2/GSTO1/PLCB3/FKBP1A/PDE4D/RASA3/LETM1/PKD2/CACNA1C/PTPN6/CXCL9/TRPA1/ITGB3/DMD/AKAP6/BAX/IBTK/BDKRB1/SLC8A1/CHD7/FGF2/PRKD1/ITPR1/CCR7/RYR2/SLC8B1/DDIT3/CXCL10/PLCB1/CLIC2/TRPM2/TMEM38B/PLCB4/JPH1/ANK2/GPER1/TRPC1/SNCA/RYR3/P2RX7/DRD1/F2RL3/HRC/CXCL11/PLCH1/HTR2B/XCL1/IL13/HAP1/HTR2A/DRD2/NOS1/HTR2…	71
GO:0021537	BP	GO:0021537	telencephalon development	125/6547	276/18870	0.000159555	0.00420867	0.00337089	FLNA/BTG2/AQP1/TUBA1A/SLC2A1/YWHAE/RTN4/CORO1C/HES1/ATP2B4/SRF/TACC1/MDK/HDAC1/PPP1R9B/MBOAT7/ID4/CTNNB1/CXCL12/EGFR/ATP1A2/TSKU/PAFAH1B1/ALDH1A3/H2AX/ADGRG1/HERC1/PLXNA3/BMERB1/UQCRQ/NUMBL/DIXDC1/MECP2/SYNE2/POMGNT1/RARA/KAT2A/TACC2/EZH1/LARGE1/ATF5/XRCC1/SLIT2/ZSWIM6/NUMB/FEZ1/NFIB/NIN/SRGAP2/FAT4/TUBB2A/TACC3/NF2/BAX/HPRT1/NSUN5/CHD7/NCOA1/LPAR1/SEMA3A/CDK5/DPCD/SRGAP2C/PLCB1/AVPR1A/PRDM8/ZDHH…	125
GO:0006749	BP	GO:0006749	glutathione metabolic process	34/6547	58/18870	0.000163958	0.00429073	0.00343662	SOD2/GSTP1/GSTM1/GPX1/IDH1/GPX4/ARL6IP5/GSTK1/GSTM2/GSTO1/GSTM4/G6PD/GGT7/GSS/GGT6/ETHE1/MGST2/OPLAH/GSTM5/GSTZ1/MMACHC/GSTA4/SLC1A1/GSTO2/GSTA1/HPGDS/CHAC1/GLRX2/CHAC2/SLC1A2/GGTLC3/GSTA2/GGTLC2/NAT8	34
GO:0051209	BP	GO:0051209	release of sequestered calcium ion into cytosol	68/6547	136/18870	0.000164282	0.00429073	0.00343662	FLNA/CALM1/CYBA/JPH2/ABL1/SELENON/CX3CL1/CASQ2/ERO1A/DIAPH1/SRI/ATP1A2/PLN/GSTM2/GSTO1/PLCB3/FKBP1A/PDE4D/RASA3/LETM1/PKD2/CACNA1C/PTPN6/CXCL9/TRPA1/ITGB3/DMD/AKAP6/BAX/IBTK/BDKRB1/SLC8A1/CHD7/FGF2/PRKD1/ITPR1/CCR7/RYR2/SLC8B1/DDIT3/CXCL10/PLCB1/CLIC2/TRPM2/TMEM38B/PLCB4/JPH1/ANK2/GPER1/TRPC1/SNCA/RYR3/P2RX7/DRD1/F2RL3/HRC/CXCL11/PLCH1/HTR2B/XCL1/IL13/HAP1/HTR2A/DRD2/NOS1/HTR2C/LHCGR/DHRS7C	68
GO:1902075	BP	GO:1902075	cellular response to salt	94/6547	199/18870	0.000164691	0.00429073	0.00343662	FOS/JUNB/EGR1/CALR/JUND/CLIC4/AGRN/TUBA1A/PTGS2/CDH1/IQGAP1/ATP2B4/GRK2/FOSB/SLC25A23/ITPKB/PPP1R9B/PPIF/NCSTN/CLDN1/AKR1C3/CACNA1H/SYT8/MAPK13/SIPA1/GNAQ/GSK3A/CEBPA/GNA15/NEK7/EEF2K/MECP2/FYN/ROCK2/MEF2A/TRPM4/PKD2/SYT11/NFATC4/LARGE1/CPNE1/PDGFB/CHRM3/NFATC2/PRKCB/PIK3CA/P2RX4/CHRM2/ITPR1/SYT7/AMIGO1/PLCB1/CCNA2/AVPR1A/KCNB1/CPNE8/P2RY2/SYT17/PRKAA2/SLC1A1/CHP2/ADGRV1/TRPM2/P2RY1/NLGN1/RASGRP2…	94
GO:0006643	BP	GO:0006643	membrane lipid metabolic process	98/6547	209/18870	0.000170173	0.00441546	0.00353652	CCN1/PLPP3/CERS2/SERINC1/PLPP1/SGPL1/CSNK1G2/GM2A/GLTP/SCCPDH/GPAA1/FUCA1/UGCG/ELOVL5/DEGS1/P2RX1/ORMDL3/ELOVL1/CPTP/NAGA/NEU1/SPTSSA/ST3GAL4/KDSR/PLPP2/PRKD2/PPM1L/SUMF1/GLB1/CERK/CYP4F22/PIGU/LARGE1/ORMDL2/TEX2/PGAP3/B4GALT3/SGMS1/DEGS2/PIGS/CERT1/ABCA8/CREM/BAX/ITGB8/SMPD2/MGST2/B3GALT4/PLA2G15/SGMS2/ALDH3B2/CYP1B1/ST6GALNAC6/CLN6/PIGK/PIGM/SAMD8/DPM3/PEMT/PRKD1/SGPP1/CEL/ST6GALNAC5/TECR/HACD1…	98
GO:0045104	BP	GO:0045104	intermediate filament cytoskeleton organization	50/6547	94/18870	0.000173545	0.00447809	0.00358669	DES/KRT19/KRT13/KRT7/VIM/KRT17/SYNM/KRT5/KRT18/EVPL/FAM83H/DNAJB6/KRT6A/PPL/NES/MACF1/BBLN/CSNK1A1/DSP/AGFG1/KRT20/KRT15/KRT80/DST/KRT81/PKP1/KRT4/KRT10/INA/KRT16/KRT14/KRT23/KRT6C/KRT1/KRT6B/NEFH/KRT24/KRT86/KRT83/TCHH/KRT31/KRT78/KRT12/KRT77/KRT33B/KRT3/KRT33A/KRT75/KRT9/KRT39	50
GO:0097345	BP	GO:0097345	mitochondrial outer membrane permeabilization	24/6547	37/18870	0.000173995	0.00447809	0.00358669	SLC25A6/IER3/HIP1R/BNIP3L/GSK3A/BOK/SLC25A4/BAK1/NMT1/ACAA2/MOAP1/CHCHD10/RHOT2/BID/SLC35F6/ATP5IF1/BAX/EYA2/BLOC1S2/ZNF205/TMEM102/RTL10/BBC3/FZD9	24
GO:0021952	BP	GO:0021952	central nervous system projection neuron axonogenesis	20/6547	29/18870	0.000174944	0.00448434	0.00359169	NR4A2/TSKU/PAFAH1B1/CDH11/ADARB1/SLIT2/NFIB/NIN/EPHA4/PRDM8/EPHB2/GLI2/DCLK1/SCN1B/PLXNA4/SPTBN4/DCC/DRAXIN/CHRNB2/NR2E1	20
GO:0006790	BP	GO:0006790	sulfur compound metabolic process	141/6547	317/18870	0.000176025	0.00449393	0.00359937	GSTP1/MAT2A/GSTM1/GPC1/IDS/PDK4/AHCY/HMGCS2/CHPF/SLC25A1/HS6ST1/GPAT4/CTNNB1/ISCU/MICAL1/ACSL5/ELOVL5/ACLY/CHSY1/ELOVL1/DGAT1/CHPF2/GUSB/B3GNT3/ST3GAL4/SUCLG2/SLC35B2/TPST1/ACSF2/UGDH/GLB1/ACACB/MPST/DGAT2/PMVK/CHST3/ACOT9/AKR1A1/TST/B3GAT3/B3GALT6/EDNRB/ACAT1/GGT7/CSGALNACT2/CHST14/MTR/CSGALNACT1/ISCA1/CIAO3/NDOR1/GGT6/SLC5A6/ACSL4/MVD/SLC19A2/B4GAT1/PDK3/CIAPIN1/ETHE1/UST/MMUT/HLCS/ACOT11/MTHFD…	141
GO:0048048	BP	GO:0048048	embryonic eye morphogenesis	23/6547	35/18870	0.000177519	0.00451396	0.00361541	TBX2/FBN1/EFEMP1/RARG/ALDH1A3/SP3/MFAP5/HIPK2/FRS2/MFAP2/FOXF2/ZEB1/TWIST1/FZD5/RARB/TFAP2A/FBN2/TH/IHH/SIX3/VAX2/SOX11/FOXL2	23
GO:0048588	BP	GO:0048588	developmental cell growth	110/6547	239/18870	0.000178452	0.00451961	0.00361994	FN1/LAMB2/SLIT3/VCL/CDH1/RTN4/CTTN/IQGAP1/SEMA4B/RGS2/SORBS2/CRABP2/SRF/SEMA3F/DDR1/PI16/ABL1/DNM2/MAP1B/PDLIM5/STK11/TGFBR2/PLXNA1/CTNNB1/CXCL12/BMPR2/MACF1/SEMA4C/DVL1/RARG/RAB21/GSK3A/PAFAH1B1/TSC22D4/NRP2/SPAG9/LIMK1/PLXNA3/SMAD7/MECP2/KMT2D/NDN/SPART/NTN1/SEMA5A/G6PD/SEMA3B/SEMA4A/CPNE1/VEGFA/SEMA6A/SLIT2/PPP3CB/PRKCZ/SSNA1/MEIS1/PPARA/RUFY3/NIN/CTDP1/AKAP6/SOX9/ULK2/IFRD1/SEMA3A/MAPT/NPR2/I…	110
GO:0060675	BP	GO:0060675	ureteric bud morphogenesis	38/6547	67/18870	0.000181298	0.00457345	0.00366306	TACSTD2/LAMA5/HES1/ILK/PBX1/MYC/DCHS1/CTNNB1/GATA3/SMAD4/TCF21/PKD2/CTNNBIP1/VEGFA/SOX9/WNT2B/HOXA11/FGF2/NPNT/HOXB7/HNF1B/PTCH1/SIX2/BCL2/PAX8/KIF26B/SIX4/ADAMTS16/SIX1/HS3ST3B1/WNT6/GDNF/FOXD1/HS3ST3A1/HOXD11/GREB1L/NOG/LHX1	38
GO:0086003	BP	GO:0086003	cardiac muscle cell contraction	42/6547	76/18870	0.000186679	0.0046906	0.00375689	FLNA/GSN/JUP/CAV1/SLC9A1/STC1/SRI/ATP1A2/DSP/PLN/SNTA1/PDE4D/TRPM4/CACNA1C/KCNQ1/GJC1/PDE4B/KCNE4/BIN1/CACNA2D1/KCNH2/CACNB2/PIK3CA/KCND3/SGCD/SCN4B/RYR2/KCNE3/SCN1B/ABCC9/FGF13/ANK2/DSC2/SCN5A/KCNA5/CTNNA3/ATP2A1/SCN3B/SCN2B/FGF12/KCNJ3/CAV3	42
GO:0032060	BP	GO:0032060	bleb assembly	10/6547	11/18870	0.000189573	0.00474454	0.00380009	MYLK/EMP1/EMP2/ANO6/PMP22/ROCK1/EMP3/LPAR1/ANLN/P2RX7	10
GO:0034764	BP	GO:0034764	positive regulation of transmembrane transport	101/6547	217/18870	0.00019283	0.00480715	0.00385024	FLNA/C3/CALM1/SORBS1/CAV1/CCL2/ARL6IP1/JPH2/ABL1/CLIP3/KCNMB1/RHOQ/CX3CL1/SLC9A1/ANO6/PTPN11/ACSL5/SLC38A1/SRI/NR4A3/P2RX1/GSTM2/GSTO1/PPP3R1/KCNN4/CREBL2/ATP1B1/NIPSNAP2/BAK1/MEF2A/PKD2/STIM1/KCNQ1/APPL1/G6PD/CXCL9/PPP3CB/PIK3R1/CACNB3/DMD/AKAP6/IRS2/CACNA2D1/KCNH2/CACNB2/BAX/BDKRB1/COA8/PPP3CC/P2RX4/CAPN10/RYR2/AMIGO1/ANTKMT/CXCL10/PLP1/EPHB2/ATP1B2/STAC/ABCB1/OPN3/CHP2/IGF1/SCN1B/CA2/ACTN2/FXY…	101
GO:0060828	BP	GO:0060828	regulation of canonical Wnt signaling pathway	119/6547	262/18870	0.000195899	0.00484948	0.00388414	EGR1/JUP/SFRP2/ADGRA2/ILK/CAV1/WWTR1/MDK/PPP1CA/CSNK1G2/HDAC1/SRC/SOX4/WLS/STK11/DKK3/IGFBP6/CTNNB1/SFRP1/DDX3X/FZD7/EGFR/GNAQ/DACT3/GSK3A/CTDNEP1/UBAC2/GID8/CSNK1A1/PTPRU/YAP1/TBL1X/FRMD8/DAB2/LATS2/RUVBL2/TMEM9/USP34/KREMEN1/FOXO1/UBE2B/EMD/DKK1/PLEKHA4/RBPJ/TRPM4/PFDN5/LIMD1/SEMA5A/RUVBL1/USP47/PPM1A/ZEB2/DACT1/CTNNBIP1/TLE4/DAAM2/RBX1/CYLD/LATS1/SDHAF2/TLE3/FERMT1/CDH3/SOX9/SOX7/STK3/RECK/PPM…	119
GO:0019932	BP	GO:0019932	second-messenger-mediated signaling	138/6547	310/18870	0.000196054	0.00484948	0.00388414	THBS1/AQP1/CALM1/ATP2B4/BCAP31/LMCD1/ACKR3/PTBP1/SPINK1/PRNP/SELE/PPP1R9B/CASQ2/DMPK/SLC9A1/PDGFRA/RCAN1/CXCL8/EGFR/JPT2/SPPL3/CIB1/ATP1A2/RCAN2/CDC34/IRAG1/PLN/ERBB3/GSTM2/GSTO1/PPP3R1/HOMER3/ATP1B1/PDE4D/UBE2B/VCAM1/CAMKK2/RASD1/TRPM4/CACNA1C/NFATC4/EDNRB/DGKQ/GNAI1/PDE2A/CAP2/PDE5A/DDAH2/VEGFA/PPP3CB/CHRM3/DMD/RCAN3/CD36/CREB1/AKAP6/NFATC2/SOX9/NPR1/SLC8A1/PDE3B/RASD2/LPAR1/PTGFR/PTPRJ/PPP3CC/…	138
GO:0000280	BP	GO:0000280	nuclear division	189/6547	441/18870	0.00019705	0.00485523	0.00388875	FLNA/DUSP1/IGF2/CALR/LRP5/LIF/POLDIP2/PPP1R9B/KLHDC3/BANF1/HSPA2/FZR1/ZNF207/BAG6/CAV2/UBE2S/SMARCA5/NCAPD2/NCAPH2/NFIA/RPS6KA2/SH2B1/AURKAIP1/DRG1/PSMD13/CHMP1A/RANBP1/CUL3/ANAPC7/ANAPC5/UBE2B/REEP3/FOXJ2/MYBL2/REEP4/RRS1/WAPL/MKI67/MISP/TPX2/EME2/PDGFB/TOP2A/HOXA13/RMDN1/LCMT1/STAG1/SPIRE2/NUP62/KAT2B/NFIB/UBE2C/CLASP2/CTDP1/P3H4/CDC20/KIFC2/TUBG1/KATNB1/MAD1L1/INO80/SMC3/NDC1/RCC1/CCNB1/SPAG5/…	189
GO:0072659	BP	GO:0072659	protein localization to plasma membrane	130/6547	290/18870	0.000205929	0.00505439	0.00404827	FLNA/ACTB/CD81/LRP1/JUP/MMP14/LAMA5/GAS6/EHD2/KRT18/CDH1/SORBS1/BSG/F11R/ATP2B4/ITGA3/AGR2/FLOT2/ZDHHC5/SORL1/KIF5B/ARL6IP5/PRNP/CLIP3/EMP2/TSPAN14/EHD4/RHOQ/RER1/PPP1R9B/GAK/RAB31/SCRIB/DCHS1/PKP3/PICALM/PIK3R2/SEC23A/CSK/MACF1/ATP6AP1/EGFR/CIB1/VAMP8/RAB8A/PPP2R5A/RAP1A/EFR3A/RAMP1/ROCK1/PKDCC/ZDHHC8/FRMD8/BCL2L1/DAB2/STX7/ATP1B1/SLMAP/GGA1/LYPLA1/KIF13A/ROCK2/RAB40C/STX3/APPL1/DENND4C/LARGE1/E…	130
GO:0007266	BP	GO:0007266	Rho protein signal transduction	68/6547	137/18870	0.000216538	0.00527406	0.00422421	COL1A2/RHOB/CFL1/KANK2/RAC1/ARHGDIA/ARHGAP1/F11R/ARHGDIB/ITGA3/TAX1BP3/ARHGEF12/ABL1/KCTD10/CDC42EP3/GNA12/BCL6/CDC42EP5/BCR/HEG1/GNA13/CDC42SE1/RHOU/ROCK1/ADGRG1/LIMK1/CUL3/ADRA2A/DLC1/ROCK2/RHOV/ARHGAP5/NTN1/ABL2/ARHGEF1/STMN1/ARRB1/FLCN/SYNJ2BP/ARHGEF18/RHOJ/PDPN/RHOBTB2/STARD13/ABCA1/CTNNAL1/NGFR/MYOC/CDC42EP2/RHOD/RHOBTB1/LPAR1/CHUK/CELSR1/LPAR2/EPS8L1/PRAG1/RTKN/AGTR1/CCDC125/OPHN1/ARHGAP20…	68
GO:1904375	BP	GO:1904375	regulation of protein localization to cell periphery	68/6547	137/18870	0.000216538	0.00527406	0.00422421	ACTB/LRP1/MMP14/SORBS1/ATP2B4/ITGA3/AGR2/ZDHHC5/KIF5B/DAG1/PRNP/CLIP3/RHOQ/RER1/PPP1R9B/ADAM10/PICALM/PIK3R2/CSK/EGFR/CIB1/VAMP8/PPP2R5A/RAP1A/PKDCC/ZDHHC8/BCL2L1/DAB2/STX7/LYPLA1/PIAS1/GPC4/STX3/EPB41L2/APPL1/MISP/GNAI1/CNST/TAMALIN/RACK1/LDLRAP1/NUMB/PIK3R1/PRKCZ/EPHA3/HRAS/GPC6/ARHGEF16/SAPCD2/PID1/SIRT6/RAB11FIP2/PLK1/CDK5/EPHB2/RAB38/STAC/NETO2/GPER1/SNCA/LYPD1/STAC3/EFCAB7/TREM2/NHLRC1/AKAP…	68
GO:0050803	BP	GO:0050803	regulation of synapse structure or activity	114/6547	250/18870	0.000217589	0.00527945	0.00422852	RHOB/TUBB/CFL1/AGRN/TUBA1A/YWHAZ/NECTIN1/SEMA3F/DAG1/ABL1/PRNP/FARP1/PDLIM5/DMPK/ADAM10/SRGN/CTNNB1/DVL1/PAFAH1B1/NRP2/CLSTN3/ROCK1/EEF2K/EFNA1/MECP2/ABHD17C/NLGN2/VHL/FYN/EGLN1/DKK1/NTN1/GPC4/NEGR1/TANC1/ROR2/SLITRK6/NFATC4/AMIGO2/TANC2/SEMA4A/LRFN4/CNTNAP1/DHX36/CDC20/NEURL1/LRFN3/CAMK1/LZTS3/RPS6KA5/EPHA4/LRRC4B/FLRT2/CDK5/HOMER1/AMIGO1/LRFN5/C1QL1/EFNA5/EPHB2/CLSTN2/IGSF9/EPHA7/LRRK2/PTPRD/NE…	114
GO:0072028	BP	GO:0072028	nephron morphogenesis	44/6547	81/18870	0.000224042	0.00541535	0.00433737	TACSTD2/LAMA5/HES1/ILK/PBX1/LIF/MYC/PKD1/DCHS1/CTNNB1/GATA3/OSR1/SMAD4/TCF21/PKD2/CTNNBIP1/VEGFA/SOX9/WNT2B/HOXA11/FGF2/NPNT/HOXB7/HNF1B/PTCH1/SIX2/IRX3/BCL2/PAX8/KIF26B/SIX4/ADAMTS16/SIX1/HS3ST3B1/WNT6/GDNF/FOXD1/HS3ST3A1/AHI1/HOXD11/WNK4/GREB1L/NOG/LHX1	44
GO:0007052	BP	GO:0007052	mitotic spindle organization	65/6547	130/18870	0.000226293	0.00543413	0.00435242	FLNA/MAP4/TACC1/PKD1/POLDIP2/ZNF207/MAP1S/PLK2/DRG1/CHMP1A/PTPA/SBDS/MECP2/STMN1/EML1/MYBL2/TACC2/NEK6/MISP/TPX2/GNAI1/RMDN1/RAE1/STAG1/NUP62/CLASP2/CDC20/KIFC2/TACC3/TUBG1/SMC3/DCTN6/RCC1/CCNB1/FAM110A/CCDC61/CHMP4C/KIFC1/PLK1/AAAS/MZT1/INCENP/BIRC5/WRAP73/CDCA8/KIF4A/PRICKLE1/PRC1/ABRAXAS1/CENPH/CHEK2/AURKB/NDC80/CEP126/NEK2/NUF2/DLGAP5/CENPE/SPC25/STIL/PSRC1/TTK/FSD1/ANKRD53/KIF4B	65
GO:0061035	BP	GO:0061035	regulation of cartilage development	40/6547	72/18870	0.000226529	0.00543413	0.00435242	CCN1/CCN2/LTBP3/MDK/EFEMP1/CTNNB1/BMPR2/PTPN11/RARG/LOXL2/PKDCC/MAF/SMAD7/RARA/KAT2A/TGFBR1/ZBTB16/RFLNB/ADAMTS7/TAPT1/SOX9/HOXA11/SIX2/TRPS1/AXIN2/WNT9A/MUSTN1/RARB/BMP6/SCIN/CHADL/PTHLH/SOX5/SCX/SOX6/IHH/FGF18/RFLNA/NOG/NKX3-2	40
GO:0031400	BP	GO:0031400	negative regulation of protein modification process	187/6547	437/18870	0.000233655	0.00557689	0.00446676	DUSP1/FBLN1/IGFBP3/PPIA/RPS3/SOCS3/GSTP1/CALM1/CRTAP/SFRP2/PPP1R15A/NIBAN1/YWHAE/PLPP3/CORO1C/ATP2B4/TRIB1/CAV1/RGS2/TSPO/IPO7/ERRFI1/LRP5/U2AF2/DUSP3/SORL1/WWTR1/MYADM/SPINK1/ABL1/PRNP/TNFAIP3/SOX4/QARS1/BAG2/ENSA/PKIG/CTNNB1/GADD45A/MICAL1/SFRP1/PPP1R15B/HMG20B/NXN/ISG15/DVL1/CIB1/MYOCD/GNAQ/TRIM44/HEG1/CEBPA/ADAR/CAMK2N1/SPAG9/ROCK1/NCKAP1L/FKBP1A/SNTA1/LIMK1/LATS2/PARP10/MACROH2A1/TRIM27/PTPA…	187
GO:0038128	BP	GO:0038128	ERBB2 signaling pathway	14/6547	18/18870	0.000234235	0.00557689	0.00446676	ERBB2/SRC/HBEGF/EGFR/ERBB3/PTK6/AREG/MYOC/TGFA/CUL5/NRG1/BTC/PTPRR/EGF	14
GO:0010639	BP	GO:0010639	negative regulation of organelle organization	158/6547	363/18870	0.000267649	0.0063276	0.00506803	DUSP1/GSN/SLC25A6/TMSB10/LMOD1/LMNA/TACSTD2/KANK2/IER3/F11R/GPX1/H3-3A/MAP4/SVIL/FKBP4/TSPO/SSH3/MYADM/LIF/CLIP3/SPTAN1/PRELID1/MAP1B/NUPR1/SRC/PPIF/CAPZB/CAPZA2/HIP1R/CORO1B/CIB1/CAPG/ZNF207/BOK/SMARCA5/BCL2L2/NAT10/TMOD1/YAP1/SLC25A4/BCL2L1/RPS6KA2/AURKAIP1/SMAD4/BMERB1/BAK1/DLC1/ACAA2/HDGFL3/S1PR1/STMN1/KAT2A/WAPL/PHLDB2/FLCN/LIMK2/TPX2/NBDY/SLC35F6/TP53/ARHGEF18/TOP2A/XRCC1/SLIT2/PHF23/PIK3R1…	158
GO:0042552	BP	GO:0042552	myelination	71/6547	145/18870	0.000267756	0.0063276	0.00506803	NDRG1/TNFRSF21/ERBB2/GPC1/CD9/ILK/ITGB4/DAG1/MAL2/NCSTN/ID4/MARVELD1/JAM3/CTNNB1/RARG/DEGS1/PMP22/ORMDL3/CTSC/PPP3R1/NFASC/TYMP/POMGNT1/CNTN1/TSPAN2/SERINC5/RARA/LARGE1/MAL/QKI/NAB1/JAM2/CNTNAP1/TPPP/CLDN5/LGI4/EGR2/PIKFYVE/NSUN5/MYOC/SLC25A46/LPAR1/CST7/AMIGO1/PLP1/GPM6B/ASPA/RARB/SOX10/PRX/TMEM163/ACSBG1/WASF3/CMTM8/ANK2/POU3F1/TENM4/MYRF/SH3TC2/ZNF488/B4GALT6/MPZ/PTPRZ1/KLK6/UGT8/KIF14/ABCD2/C…	71
GO:0150116	BP	GO:0150116	regulation of cell-substrate junction organization	38/6547	68/18870	0.000274321	0.00645873	0.00517306	THBS1/TLN1/MMP14/SDC4/RAC1/VCL/RCC2/CORO1C/COL16A1/DUSP3/ABL1/POLDIP2/FERMT2/SRC/APOD/SLC9A1/SFRP1/MACF1/ROCK1/MAPRE2/DLC1/ROCK2/FAM107A/PHLDB2/DUSP22/VEGFA/LAMTOR2/PIK3R1/CAMSAP3/CLASP2/EPHA3/MYOC/PTPRJ/TEK/EFNA5/GPM6B/EPB41L5/WDPCP	38
GO:0072073	BP	GO:0072073	kidney epithelium development	73/6547	150/18870	0.000279854	0.00656469	0.00525793	SDC1/TACSTD2/AQP1/LAMA5/KANK2/SDC4/LAMB2/CD24/IQGAP1/HES1/ILK/PBX1/WWTR1/LIF/MYC/PKD1/NOTCH2/DCHS1/WNT7B/CTNNB1/GATA3/SFRP1/OSR1/YAP1/SMAD4/TCF21/SMAD7/EPCAM/EFNB2/SMAD6/PKD2/RARA/EDNRB/MTSS1/ACAT1/CTNNBIP1/VEGFA/SLIT2/SOX9/WNT2B/HOXA11/FGF2/NPNT/EPHA4/HOXB7/HNF1B/PTCH1/FOXJ1/SIX2/IRX3/BCL2/PAX8/RARB/EPHA7/KIF26B/PROM1/SIX4/ADAMTS16/SIX1/HS3ST3B1/WNT6/BMPER/GDNF/FOXD1/HS3ST3A1/AHI1/TFAP2B/HOXD11/…	73
GO:0048285	BP	GO:0048285	organelle fission	206/6547	488/18870	0.000287989	0.00673069	0.00539088	FLNA/DUSP1/IGF2/DCN/CALR/CORO1C/LRP5/UCP2/LIF/POLDIP2/PPP1R9B/KLHDC3/BANF1/HSPA2/FZR1/ZNF207/BAG6/CAV2/UBE2S/SMARCA5/NCAPD2/NCAPH2/NFIA/RPS6KA2/SH2B1/AURKAIP1/DRG1/PSMD13/CHMP1A/RANBP1/CUL3/ANAPC7/ANAPC5/UBE2B/REEP3/FOXJ2/PGAM5/MYBL2/REEP4/RRS1/WAPL/MKI67/MISP/TPX2/EME2/DDHD2/PDGFB/TOP2A/HOXA13/RMDN1/LCMT1/STAG1/SPIRE2/NUP62/KAT2B/NFIB/UBE2C/CLASP2/CTDP1/P3H4/CDC20/KIFC2/MYO19/TUBG1/MTFR1L/KATNB1…	206
GO:0042472	BP	GO:0042472	inner ear morphogenesis	54/6547	105/18870	0.000303791	0.00707399	0.00566584	TBX3/TBX2/SCRIB/GATA3/BCR/DVL1/ALDH1A3/ITGA8/INSIG1/GRHL3/LRIG1/NTN1/TBX1/SLITRK6/KCNQ1/SOBP/PRRX1/LRIG3/SPRY2/SOX9/CHD7/ZEB1/CDH23/TPRN/KCNQ4/FGF10/EPHB2/WHRN/PAX8/TFAP2A/ATP6V1B1/TBX18/FZD2/SIX4/HOXA1/SIX1/DLX5/LHFPL5/MYO3B/WDPCP/FGF9/STOX1/OTX1/CHRNA10/DLX6/TCAP/TECTA/USH1C/WNT3A/FOXG1/USH1G/STRC/HMX2/PDZD7	54
GO:0086091	BP	GO:0086091	regulation of heart rate by cardiac conduction	24/6547	38/18870	0.00031728	0.00736113	0.00589583	JUP/YWHAE/CAV1/DSP/TRPM4/CACNA1C/KCNQ1/KCNE4/BIN1/CACNA2D1/KCNH2/CACNB2/KCND3/SCN4B/KCNE3/SCN1B/ANK2/DSC2/SCN5A/KCNA5/CTNNA3/SCN3B/SCN2B/KCNJ3	24
GO:0006937	BP	GO:0006937	regulation of muscle contraction	81/6547	170/18870	0.000319056	0.00737542	0.00590728	MYL9/CNN1/ENO1/TPM1/PPP1R12B/CALM1/JUP/NR4A1/PTGS2/CTTN/CAV1/ANXA6/GRK2/RGS2/SRF/CASQ2/DMPK/SLC9A1/STC1/MYOCD/SRI/SETD3/ATP1A2/P2RX1/ORMDL3/DSP/PLN/GSTM2/GSTO1/ATP1B1/PDE4D/SMAD7/ADRA2A/TRPM4/CACNA1C/KCNQ1/EHD3/PDE4B/PDE5A/CHRM3/DMD/BIN1/SLC8A1/TACR2/NPNT/P2RX4/CHRM2/PRKD1/RYR2/PRKG1/CACNB1/CLIC2/TMEM38B/TACR1/FGF13/ANK2/TNNC1/GPER1/DSC2/TBXA2R/SCN5A/MYL5/TNNT1/HRC/CTNNA3/TACR3/TNNI1/SLC8A3/ATP2A…	81
GO:0051651	BP	GO:0051651	maintenance of location in cell	108/6547	237/18870	0.000323461	0.00745016	0.00596713	FLNA/GSN/TMSB10/CALR/CALM1/CAV1/ANXA6/KDELR1/TSPO/CYBA/GAA/JPH2/SLC25A23/SORL1/ABL1/SELENON/CX3CL1/RER1/GM2A/CASQ2/RANGAP1/SRGN/ERO1A/GPAA1/S100A9/DIAPH1/SRI/ATP1A2/PAFAH1B1/MYZAP/PLN/HK2/GSTM2/GSTO1/PLCB3/FKBP1A/INSIG1/CIZ1/PDE4D/RASA3/LETM1/ARL2BP/PKD2/CACNA1C/POLR2M/PTPN6/CHCHD10/SPOUT1/CXCL9/SYNE1/TRPA1/ITGB3/SIRT1/DMD/AKAP6/BAX/IBTK/BDKRB1/SLC8A1/DZIP1/CHD7/ANKRD13C/VPS13A/BDH2/FGF2/TOPORS/P…	108
GO:0050650	BP	GO:0050650	chondroitin sulfate proteoglycan biosynthetic process	17/6547	24/18870	0.000331461	0.00757769	0.00606928	CHPF/CHSY1/CHPF2/SLC35B2/UGDH/CHST3/B3GAT3/B3GALT6/CSGALNACT2/CSGALNACT1/XYLT1/DSE/CYTL1/CHSY3/CHST9/B3GAT2/B3GAT1	17
GO:0001676	BP	GO:0001676	long-chain fatty acid metabolic process	56/6547	110/18870	0.000332574	0.00757769	0.00606928	GSTP1/PTGS1/GSTM1/PTGS2/PTGIS/GPX1/GPX4/PTGDS/ABHD12/AKR1C3/ALOX5/ACSL5/ELOVL5/MGLL/PLA2G2F/ELOVL1/GSTM2/GSTM4/ACAA1/ACSF2/SLC27A4/AIG1/QKI/FAAH/ACSL4/PNPLA8/PLA2G4A/ACOT2/DAGLB/CYP1B1/CYP2J2/ACOT1/CYP2U1/ELOVL6/PLP1/PLA2G4C/ACAD9/ACSBG1/SLC27A2/GSTA1/ACOT8/FAAH2/CYP4F11/DAGLA/CYP4F3/ALOX15/ALOX12/ACOT4/PLA2G10/SLC27A6/CYP2C18/CYP4F2/CYP2C9/PNPLA3/CYP3A4/CYP2C19	56
GO:0090263	BP	GO:0090263	positive regulation of canonical Wnt signaling pathway	56/6547	110/18870	0.000332574	0.00757769	0.00606928	JUP/SFRP2/ADGRA2/ILK/CAV1/CSNK1G2/SRC/SOX4/WLS/SFRP1/DDX3X/EGFR/CTDNEP1/GID8/YAP1/TBL1X/TMEM9/USP34/UBE2B/PLEKHA4/RBPJ/TRPM4/SEMA5A/RUVBL1/USP47/PPM1A/ZEB2/DACT1/DAAM2/CDH3/RECK/PPM1B/RNF146/FGF2/NLE1/RSPO3/HHEX/FGF10/LYPD6/PRDM15/LRRK2/FRAT1/LGR6/DLX5/ASPM/FGF9/CAPRIN2/RSPO2/RSPO1/FZD9/LGR5/WNT10B/EGF/WNT3A/PPM1N/SCEL	56
GO:0055002	BP	GO:0055002	striated muscle cell development	40/6547	73/18870	0.000334375	0.00757927	0.00607055	MYH11/MYL9/KRT19/CSRP1/FLNC/ACTC1/SDC1/LMOD1/TPM1/PGM5/KRT8/SRF/CFL2/PDGFRA/CFLAR/TMOD1/SMAD4/PRKAR1A/MEF2A/MYH3/LARGE1/CSRP2/PRKD1/TMOD2/KLHL41/FHOD3/TTN/ACTA1/ACTN2/SIX4/LDB3/MYOM2/TNNT1/LMOD3/MYOZ1/TCAP/TMOD4/MYOZ2/MYLK3/CAV3	40
GO:0001667	BP	GO:0001667	ameboidal-type cell migration	209/6547	497/18870	0.000335028	0.00757927	0.00607055	ACTA2/THBS1/RHOB/FN1/TNS1/DCN/CALR/TACSTD2/GRN/FSTL1/AQP1/ID1/JUP/NR4A1/LAMA5/KANK2/SDC4/RAC1/PTGS2/PLPP3/RTN4/IQGAP1/ADGRA2/SERPINF1/GPX1/S100P/ARHGDIB/RCC2/CORO1C/ILK/ATP2B4/SEMA4B/GPI/ANXA6/GIPC1/ITGB4/ITGA3/SRF/SEMA3F/MTA2/LRP5/SMOC2/FGFR1/EFNB1/ZFAND5/ABL1/ADIPOR1/EMC10/ATP5F1A/EMP2/ANXA1/SGPL1/RRAS/SRC/RAB25/CD248/S100A2/ARID5B/TGFBR2/CSNK2B/AKAP12/HBEGF/STC1/GNA12/GADD45A/GATA3/CYGB/BMPR2/…	209
GO:0007059	BP	GO:0007059	chromosome segregation	181/6547	424/18870	0.000337063	0.00759826	0.00608575	FLNA/ACTB/DUSP1/TUBB/RPS3/RCC2/CCDC69/MAP3K20/GEM/POLDIP2/DDX3X/SMARCD2/ZNF207/BAG6/SMARCA5/NEK7/NCAPD2/SMARCD1/NCAPH2/MAP1S/FAM83D/DRG1/MAPRE2/CHMP1A/CUL3/ANAPC7/ANAPC5/PHF10/BCL7C/UBE2B/SENP6/MYBL2/RRS1/WAPL/SMARCB1/STARD9/MKI67/NEK6/MISP/TPX2/SMARCA4/LATS1/TOP2A/RMDN1/LCMT1/STAG1/ACTL6A/NUP62/SMC5/KAT2B/UBE2C/CLASP2/P3H4/CDC20/KIFC2/TACC3/TUBG1/KATNB1/MAD1L1/SMARCD3/INO80/SMC3/NDC1/RCC1/CCNB1/…	181
GO:0035107	BP	GO:0035107	appendage morphogenesis	71/6547	146/18870	0.000346012	0.00774507	0.00620334	SFRP2/CRABP2/LRP5/PBX1/MAP3K20/TBX3/TBX2/HDAC1/NOTCH2/PITX1/GNA12/CTNNB1/RARG/OSR1/TP63/RDH10/PKDCC/NFIA/SMAD4/BAK1/MBNL1/BMPR1A/GRHL2/DKK1/CACNA1C/MYH3/LARGE1/HAND2/ZBTB16/HOXA13/PRRX1/SOX9/BAX/RECK/CHD7/HOXA11/TGFB2/TBX4/MSX1/TWIST1/NPR2/FRAS1/PTCH1/HOXD9/OSR2/PCSK5/AFF3/FGF10/TBX5/PRICKLE1/RARB/TFAP2A/DYNC2H1/INTU/FBN2/WDR19/TMEM107/CYP26B1/DLX5/SALL4/FREM2/WNT3/WDPCP/WNT7A/IHH/FGF9/RSPO2/TFAP…	71
GO:0035108	BP	GO:0035108	limb morphogenesis	71/6547	146/18870	0.000346012	0.00774507	0.00620334	SFRP2/CRABP2/LRP5/PBX1/MAP3K20/TBX3/TBX2/HDAC1/NOTCH2/PITX1/GNA12/CTNNB1/RARG/OSR1/TP63/RDH10/PKDCC/NFIA/SMAD4/BAK1/MBNL1/BMPR1A/GRHL2/DKK1/CACNA1C/MYH3/LARGE1/HAND2/ZBTB16/HOXA13/PRRX1/SOX9/BAX/RECK/CHD7/HOXA11/TGFB2/TBX4/MSX1/TWIST1/NPR2/FRAS1/PTCH1/HOXD9/OSR2/PCSK5/AFF3/FGF10/TBX5/PRICKLE1/RARB/TFAP2A/DYNC2H1/INTU/FBN2/WDR19/TMEM107/CYP26B1/DLX5/SALL4/FREM2/WNT3/WDPCP/WNT7A/IHH/FGF9/RSPO2/TFAP…	71
GO:0010464	BP	GO:0010464	regulation of mesenchymal cell proliferation	21/6547	32/18870	0.000349599	0.00777063	0.00622381	LMNA/LRP5/MYC/FOXF1/TGFBR2/CTNNB1/BMPR1A/ARHGAP5/TBX1/CTNNBIP1/SYNE1/NFIB/PRRX1/IRS2/SOX9/ZEB1/CHRD/SIX1/WNT2/IHH/FGF9	21
GO:0061384	BP	GO:0061384	heart trabecula morphogenesis	21/6547	32/18870	0.000349599	0.00777063	0.00622381	ADAMTS1/SRF/TGFBR3/HEG1/FKBP1A/BMPR1A/EGLN1/RBPJ/S1PR1/TGFBR1/DLL4/CHD7/TGFB2/TEK/BMP5/NRG1/OVOL2/RBP4/FOXH1/NOG/CAV3	21
GO:0060441	BP	GO:0060441	epithelial tube branching involved in lung morphogenesis	20/6547	30/18870	0.000353736	0.00779262	0.00624143	TNC/TBX2/DAG1/FOXF1/CTNNB1/FOXA1/RDH10/YAP1/ESRP2/CTSH/SPRY2/SOX9/WNT2B/CELSR1/HOXA5/HHIP/FGF10/WNT2/NKX2-1/RSPO2	20
GO:1901021	BP	GO:1901021	positive regulation of calcium ion transmembrane transporter activity	20/6547	30/18870	0.000353736	0.00779262	0.00624143	CALM1/JPH2/SLC9A1/GSTM2/GSTO1/ATP1B1/NIPSNAP2/PKD2/STIM1/CACNB3/AKAP6/CACNA2D1/CACNB2/RYR2/STAC/ANK2/STAC3/ATP2A1/CRACR2A/HAP1	20
GO:0007548	BP	GO:0007548	sex differentiation	128/6547	288/18870	0.000354266	0.00779262	0.00624143	FLNA/A2M/MMP2/SDC1/ADAMTS1/MMP14/SFRP2/SLIT3/CEBPB/YBX3/H3-3A/FKBP4/IDH1/PBX1/TBX3/PKD1/SGPL1/NUPR1/SRC/ARID5B/PDGFRA/CTNNB1/GATA3/DHCR24/AKR1C3/SFRP1/PTPN11/AXL/BOK/OSR1/TP63/RDH10/TIPARP/BCL2L2/RHOBTB3/LHFPL2/ADGRG1/BCL2L1/SMAD4/TNFSF10/TCF21/BAK1/BMPR1A/PRDX4/PTX3/ROR2/GATA6/RARA/CASP2/TGFBR1/LFNG/VEGFA/HOXA13/SLIT2/ASB1/MEA1/FNDC3A/SIRT1/DHX37/PATZ1/KITLG/TNFAIP6/FOXF2/SOX9/BAX/WNT2B/TFPT/TMF…	128
GO:0001890	BP	GO:0001890	placenta development	73/6547	151/18870	0.000359582	0.00786904	0.00630264	RPS6/KRT19/JUNB/IGF2/ZFP36L1/CCN1/SOCS3/TRIM28/CTSB/SPINT2/CEBPB/PTGS2/ST14/BSG/HES1/PLCD3/KRT8/HTRA1/SPINT1/LIF/PKD1/DNAJB6/NOTCH2/HS6ST1/WNT7B/STC1/BMPR2/ADAM19/EGFR/CEBPA/FOSL1/GJB2/GRHL2/EGLN1/GGNBP2/MDFI/RBPJ/PKD2/DAZAP1/SP3/PDGFB/GJB3/BIRC2/TPPP3/ITGB8/STK3/NCOA1/TFEB/CDKN1C/PCDH12/NSDHL/GJB5/PPARG/CCNF/ETNK2/RSPO3/BMP5/FZD5/SPP1/STOX2/ANG/OVOL2/ASCL2/HAND1/E2F8/WNT2/DLX3/PLK4/E2F7/LHX4/CDX…	73
GO:0033559	BP	GO:0033559	unsaturated fatty acid metabolic process	58/6547	115/18870	0.000360216	0.00786904	0.00630264	GSTP1/PTGS1/MIF/GSTM1/PTGS2/PTGIS/GPX1/SCD/AKR1C2/FABP5/GPX4/ANXA1/PTGDS/ABHD12/AKR1C3/AKR1B1/ACOX1/ALOX5/ELOVL5/MGLL/DEGS1/PLA2G2F/ELOVL1/GSTM2/ACAA1/PRXL2B/FAAH/SIRT1/PNPLA8/SCD5/PLA2G4A/DAGLB/CYP1B1/PLA2G4F/DECR2/CYP2J2/CYP2U1/ELOVL6/CYP4F8/AVPR1A/PLA2G4C/ATP6V1B1/GSTA1/ACOT8/FAAH2/CYP4F11/DAGLA/CYP4F3/HPGDS/ALOX15/ALOX12/ELOVL4/PLA2G10/ABCD2/CYP2C18/CYP4F2/CYP2C9/CYP2C19	58
GO:0051402	BP	GO:0051402	neuron apoptotic process	124/6547	278/18870	0.000364107	0.00792681	0.0063489	GAPDH/EGR1/BTG2/SOD2/TMBIM6/GRN/TNFRSF21/TUBA1A/CEBPB/CCND1/FOXQ1/GPX1/GPI/CCL2/UCP2/TRAF7/MDK/ABL1/IL6ST/PRNP/CX3CL1/MAP3K11/NUPR1/ITGA1/NQO1/NCSTN/NR4A2/NES/CTNNB1/GATA3/AXL/WFS1/BOK/PCDHGC3/CDC34/TP63/UBE2M/ERBB3/ROCK1/TGFB3/UNC5B/BCL2L1/ADAM8/MECP2/FOXO3/CPEB4/DKK1/AKT1S1/FADD/ADARB1/MYBL2/BACE1/NFATC4/G6PD/CASP2/BID/HIPK2/GBE1/TP53/ATP13A2/SIRT1/NGFR/BAX/HRAS/ZNF212/PIK3CA/CLCF1/JAK2/TMTC4/P…	124
GO:0003208	BP	GO:0003208	cardiac ventricle morphogenesis	39/6547	71/18870	0.000369303	0.00795817	0.00637402	TPM1/SFRP2/FOXF1/SOX4/TGFBR2/TGFBR3/GATA3/HEG1/GSK3A/DSP/CPE/FKBP1A/SMAD4/SMAD7/BMPR1A/GRHL2/PPP1R13L/RBPJ/TGFBR1/HAND2/DLL4/SMARCD3/CHD7/TGFB2/ZFPM2/RYR2/TBX5/NRG1/PTCD2/HAND1/TNNC1/MESP1/TBX20/FOXH1/TNNI1/MYL3/NOG/TNNI3/LRP2	39
GO:0048488	BP	GO:0048488	synaptic vesicle endocytosis	39/6547	71/18870	0.000369303	0.00795817	0.00637402	ACTB/SNCG/SH3GL1/DNM2/GAK/SCRIB/PICALM/SYT8/CTBP1/SNX9/ROCK1/AP2S1/NLGN2/SYT11/SLC2A4/DGKQ/SYNJ2/PPP3CB/STON1/BIN1/ITSN1/PPP3CC/STON2/SYT7/CDK5/RAB27B/TBC1D24/LRRK2/STX1A/OPHN1/NLGN1/PRKN/SNCA/SYP/SLC17A7/PACSIN1/DNM3/NLGN3/SYT2	39
GO:0061614	BP	GO:0061614	miRNA transcription	39/6547	71/18870	0.000369303	0.00795817	0.00637402	FOS/EGR1/JUN/DDX5/KLF5/SRF/MYC/SREBF1/GATA3/EGFR/MYOCD/FOXA1/FOSL1/TEAD1/SMAD4/KLF4/BMPR1A/FOXO3/SMAD6/GATA6/ZNF512B/RARA/NFATC4/ATOH8/SMARCA4/TP53/PDGFB/PPARA/NFIB/NGFR/SOX9/FGF2/TGFB2/PPARG/TWIST1/APLN/POU5F1/MYCN/MYB	39
GO:0001656	BP	GO:0001656	metanephros development	49/6547	94/18870	0.000376708	0.00809031	0.00647986	EGR1/AQP1/LAMB2/HES1/APH1A/WWTR1/FBN1/LIF/MYC/PKD1/PDGFRA/WNT7B/CTNNB1/GATA3/AKR1B1/OSR1/RDH10/ITGA8/YAP1/SMAD4/TCF21/PKD2/ACAT1/CTSH/PDGFB/SOX9/SOX17/HOXA11/HNF1B/FRAS1/PTCH1/FOXJ1/SIX2/IRX3/OSR2/FGF10/BCL2/PAX8/KIF26B/SIX4/SIX1/NKX3-1/GDNF/FOXD1/TFAP2B/GREB1L/POU3F3/AQP2/LHX1	49
GO:1901990	BP	GO:1901990	regulation of mitotic cell cycle phase transition	154/6547	355/18870	0.000381903	0.00817426	0.0065471	ACTB/DUSP1/ZFP36L1/ADAMTS1/KANK2/IER3/CCND1/FHL1/RCC2/CCL2/PBX1/MAP3K20/PKD1/ANXA1/PPP1R9B/CDK4/CCND2/DDX3X/SMARCD2/FOXN3/EGFR/TFDP1/HSPA2/PSME1/FZR1/ZNF207/FBXO31/WEE1/NACC2/SMARCD1/RBL2/MUC1/WAC/PLK2/DDR2/PSME2/CUL3/KLF4/ANAPC7/KMT2E/MECP2/ANAPC5/PHF10/BCL7C/TAOK2/PKD2/PTPN6/FAM107A/USP47/APPL1/SMARCB1/CASP2/BID/DACT1/NEK6/TPRA1/SMARCA4/TP53/PLRG1/CDC73/DCUN1D3/CDK2AP2/CPSF3/LCMT1/RFWD3/TAOK3/A…	154
GO:0048286	BP	GO:0048286	lung alveolus development	29/6547	49/18870	0.00039065	0.00833342	0.00667457	IGFBP5/FOSL2/LTBP3/ERRFI1/LIF/FOXF1/SELENON/HS6ST1/BMPR2/MYOCD/FOXA1/STK40/TGFB3/PKDCC/NKIRAS2/TCF21/MECP2/GATA6/MAN2A1/CREB1/FLT4/HOXA5/NKIRAS1/FGF10/HOPX/PGR/TMEM38B/NKX2-1/ABCA12	29
GO:0007163	BP	GO:0007163	establishment or maintenance of cell polarity	104/6547	228/18870	0.000395026	0.00839859	0.00672677	ACTB/GSN/LMNA/AQP1/CLIC4/RAC1/SPINT2/PARVA/HES1/ILK/FSCN1/MAP4/FAT1/FLOT2/ABL1/PKD1/FOXF1/MAP1B/RHOQ/STK11/SCRIB/TCIRG1/SLC9A1/WNT7B/JAM3/GATA3/SH3BP1/AMOTL1/SIPA1/PAFAH1B1/WEE1/RHOU/ROCK1/NCKAP1L/AMOTL2/STK25/ROCK2/RHOV/LLGL2/PLEKHG3/ABL2/DST/SIPA1L3/CORO7/PHLDB2/MISP/CAP2/RHOJ/RHOBTB2/RACK1/MYO9A/PRKCZ/CAMSAP3/UST/FEZ1/RUFY3/PARD6G/RICTOR/CLASP2/MPP7/FERMT1/SPRY2/PARD3B/SPAG5/WWC1/PDZD11/RHOBTB…	104
GO:0006767	BP	GO:0006767	water-soluble vitamin metabolic process	34/6547	60/18870	0.000399075	0.00845639	0.00677307	SLC2A1/NNMT/PDXK/SLC2A3/AKR1B1/SHMT2/GSTO1/AKR1A1/FLAD1/MTR/SLC5A6/SLC19A2/PNPO/SLC25A32/HLCS/SLC19A1/SLC52A2/ABCD4/SLC46A1/RFK/PSAT1/MMACHC/SLC52A3/GSTO2/ALDH1L2/VNN2/RGN/CUBN/SLC19A3/AMN/ACP3/VNN1/FOLR1/TKTL1	34
GO:0002028	BP	GO:0002028	regulation of sodium ion transport	45/6547	85/18870	0.000411813	0.00867354	0.00694699	FXYD3/ATP2B4/FXYD6/DMPK/PER1/SLC9A1/ATP1A2/OSR1/SNTA1/UTRN/SERPINE2/ATP1B1/SLMAP/CNTN1/FXYD5/CNKSR3/PRSS8/FXYD4/DMD/P2RX4/SCN4B/ATP1B2/CHP2/FGF11/SCN1B/NEDD4/FXYD1/FGF13/SCN5A/P2RX7/GRP/HECW2/SPTBN4/FGF14/BPIFA1/NKAIN2/SCN3B/SCN2B/FGF12/WNK4/NKAIN3/NKAIN1/DRD2/NOS1/CAV3	45
GO:1901890	BP	GO:1901890	positive regulation of cell junction assembly	54/6547	106/18870	0.000412051	0.00867354	0.00694699	AGRN/SDC4/RAC1/CAV1/COL16A1/ABL1/POLDIP2/FERMT2/CLDN1/SFRP1/CLSTN3/ROCK1/CLDN3/EEF2K/NLGN2/SLITRK6/AMIGO2/SEMA4A/VEGFA/CLDN5/MYOC/PTPRJ/TEK/LRRC4B/FLRT2/IRX3/AMIGO1/EFNA5/EPHB2/TBX5/CLSTN2/EPB41L5/CRB3/HOPX/PTPRD/NLGN1/BDNF/LRRN1/AMIGO3/ARMCX5-GPRASP2/WNT7A/NRXN1/LRRC24/NPHP1/ADGRB3/NLGN3/LINGO2/SLITRK3/SLITRK2/ST8SIA2/GRID2/IL1RAPL1/LRRTM2/CUX2	54
GO:0072163	BP	GO:0072163	mesonephric epithelium development	51/6547	99/18870	0.000418445	0.00870158	0.00696945	SDC1/TACSTD2/LAMA5/SDC4/HES1/ILK/PBX1/MYC/PKD1/DCHS1/CTNNB1/GATA3/SFRP1/OSR1/SMAD4/TCF21/SMAD7/EPCAM/SMAD6/PKD2/RARA/CTNNBIP1/VEGFA/SLIT2/SOX9/WNT2B/HOXA11/FGF2/NPNT/HOXB7/HNF1B/PTCH1/FOXJ1/SIX2/BCL2/PAX8/RARB/KIF26B/SIX4/ADAMTS16/SIX1/HS3ST3B1/WNT6/BMPER/GDNF/FOXD1/HS3ST3A1/HOXD11/GREB1L/NOG/LHX1	51
GO:0072164	BP	GO:0072164	mesonephric tubule development	51/6547	99/18870	0.000418445	0.00870158	0.00696945	SDC1/TACSTD2/LAMA5/SDC4/HES1/ILK/PBX1/MYC/PKD1/DCHS1/CTNNB1/GATA3/SFRP1/OSR1/SMAD4/TCF21/SMAD7/EPCAM/SMAD6/PKD2/RARA/CTNNBIP1/VEGFA/SLIT2/SOX9/WNT2B/HOXA11/FGF2/NPNT/HOXB7/HNF1B/PTCH1/FOXJ1/SIX2/BCL2/PAX8/RARB/KIF26B/SIX4/ADAMTS16/SIX1/HS3ST3B1/WNT6/BMPER/GDNF/FOXD1/HS3ST3A1/HOXD11/GREB1L/NOG/LHX1	51
GO:0001738	BP	GO:0001738	morphogenesis of a polarized epithelium	48/6547	92/18870	0.000418859	0.00870158	0.00696945	ACTB/LAMA5/RAC1/SFRP2/FAT1/ABL1/FOXF1/SCRIB/SFRP1/FZD7/SH3BP1/DVL1/PAFAH1B1/TP63/YAP1/DAB2/GRHL3/DKK1/PLEKHA4/DACT1/PRICKLE2/EXOC5/ARHGEF19/MYO9A/CAMSAP3/CELSR2/DAAM1/VANGL1/FOXF2/VANGL2/NKD1/SAPCD2/CELSR1/RSPO3/NPHP3/BRSK1/PRICKLE1/CELSR3/OPHN1/INTU/FZD2/ANKRD6/SYNE4/WDPCP/WNT7A/TCF15/AHI1/NPHP1	48
GO:0140747	BP	GO:0140747	regulation of ncRNA transcription	48/6547	92/18870	0.000418859	0.00870158	0.00696945	FOS/EGR1/JUN/KLF5/SRF/MYC/SREBF1/GATA3/EGFR/MYOCD/FOXA1/FOSL1/TEAD1/SMAD4/MACROH2A1/KLF4/CC2D1A/BMPR1A/FOXO3/ZC3H4/SMAD6/GATA6/ZNF512B/PIH1D1/RARA/NFATC4/SMARCB1/ATOH8/SMARCA4/TP53/MACROH2A2/PDGFB/PPARA/NFIB/NGFR/SOX9/FGF2/TGFB2/PPARG/DDX11/TWIST1/ZNF143/SIRT7/APLN/POU5F1/MYBL1/MYCN/MYB	48
GO:0010837	BP	GO:0010837	regulation of keratinocyte proliferation	28/6547	47/18870	0.000421648	0.00870265	0.0069703	ZFP36/ZFP36L1/MDK/NOTCH2/KLF9/IRF6/TP63/OVOL1/YAP1/FGF7/EFNB2/AREG/LRG1/IFT57/CDH3/HAS2/KDF1/ZEB1/PRKD1/PTCH1/FGF10/IFT74/STXBP4/INTU/OVOL2/BCL11B/TGM1/SLURP1	28
GO:0061383	BP	GO:0061383	trabecula morphogenesis	28/6547	47/18870	0.000421648	0.00870265	0.0069703	MMP2/ADAMTS1/SRF/TGFBR3/SFRP1/HEG1/SLC40A1/FKBP1A/BMPR1A/EGLN1/RBPJ/S1PR1/THBS3/TGFBR1/DLL4/CHD7/PPARGC1B/TGFB2/TEK/BMP5/NRG1/OVOL2/FBN2/RBP4/FOXH1/WNT10B/NOG/CAV3	28
GO:0099173	BP	GO:0099173	postsynapse organization	91/6547	196/18870	0.00043068	0.00886031	0.00709658	ACTB/ARF1/CFL1/LAMA5/ACTN1/CTTN/ITGA3/SEMA3F/PRNP/FARP1/RER1/PDLIM5/ADAM10/SRGN/HIP1R/DVL1/PAFAH1B1/NRP2/EEF2K/EFNA1/STK38L/ABHD17C/NLGN2/VHL/FYN/TANC1/ROR2/TANC2/LRFN4/ITGB3/CNTNAP1/CHRDL1/DHX36/ZDHHC12/INA/PICK1/LZTS3/RPS6KA5/EPHA4/SPTBN2/LRRC4B/ARHGAP39/CDK5/HOMER1/EPHB2/ARHGEF9/EPHA7/LRRK2/OPHN1/NRXN2/TMEM108/PTPRD/RAC3/NLGN1/CDH2/NTNG2/HDAC6/CHRNB1/ZNF365/NGEF/CDK5R1/ARMCX5-GPRASP2/SRCIN1/AR…	91
GO:1904507	BP	GO:1904507	positive regulation of telomere maintenance in response to DNA damage	12/6547	15/18870	0.000434377	0.00890754	0.00713441	RUVBL2/MCRS1/RUVBL1/NFRKB/ACTL6A/INO80B/INO80/TFPT/INO80D/ACTR5/INO80C/INO80E	12
GO:0086065	BP	GO:0086065	cell communication involved in cardiac conduction	33/6547	58/18870	0.000437358	0.00893982	0.00716026	FLNA/CALM1/JUP/CAV1/CASQ2/SRI/ATP1A2/DSP/ATP1B1/PDE4D/TRPM4/CACNA1C/KCNQ1/GJC1/CXADR/CACNA2D1/CACNB2/SLC8A1/SCN4B/RYR2/IRX3/TBX5/ATP1B2/SCN1B/TBX18/ANK2/DSC2/SCN5A/KCNA5/HRC/CTNNA3/SCN3B/KCNJ3	33
GO:0007272	BP	GO:0007272	ensheathment of neurons	71/6547	147/18870	0.000444351	0.00902473	0.00722827	NDRG1/TNFRSF21/ERBB2/GPC1/CD9/ILK/ITGB4/DAG1/MAL2/NCSTN/ID4/MARVELD1/JAM3/CTNNB1/RARG/DEGS1/PMP22/ORMDL3/CTSC/PPP3R1/NFASC/TYMP/POMGNT1/CNTN1/TSPAN2/SERINC5/RARA/LARGE1/MAL/QKI/NAB1/JAM2/CNTNAP1/TPPP/CLDN5/LGI4/EGR2/PIKFYVE/NSUN5/MYOC/SLC25A46/LPAR1/CST7/AMIGO1/PLP1/GPM6B/ASPA/RARB/SOX10/PRX/TMEM163/ACSBG1/WASF3/CMTM8/ANK2/POU3F1/TENM4/MYRF/SH3TC2/ZNF488/B4GALT6/MPZ/PTPRZ1/KLK6/UGT8/KIF14/ABCD2/C…	71
GO:0008366	BP	GO:0008366	axon ensheathment	71/6547	147/18870	0.000444351	0.00902473	0.00722827	NDRG1/TNFRSF21/ERBB2/GPC1/CD9/ILK/ITGB4/DAG1/MAL2/NCSTN/ID4/MARVELD1/JAM3/CTNNB1/RARG/DEGS1/PMP22/ORMDL3/CTSC/PPP3R1/NFASC/TYMP/POMGNT1/CNTN1/TSPAN2/SERINC5/RARA/LARGE1/MAL/QKI/NAB1/JAM2/CNTNAP1/TPPP/CLDN5/LGI4/EGR2/PIKFYVE/NSUN5/MYOC/SLC25A46/LPAR1/CST7/AMIGO1/PLP1/GPM6B/ASPA/RARB/SOX10/PRX/TMEM163/ACSBG1/WASF3/CMTM8/ANK2/POU3F1/TENM4/MYRF/SH3TC2/ZNF488/B4GALT6/MPZ/PTPRZ1/KLK6/UGT8/KIF14/ABCD2/C…	71
GO:0002065	BP	GO:0002065	columnar/cuboidal epithelial cell differentiation	61/6547	123/18870	0.000457889	0.00925731	0.00741455	TUBB/SERPINE1/FASN/CEBPB/KLF5/HES1/CAV1/AGR2/IPO7/ABL1/IL6ST/MAP1B/SRC/SOX4/GPAT4/CTNNB1/FOXA1/RARG/GSK3A/TP63/FAM20C/YAP1/WDR77/KLF4/VHL/PTK6/GATA6/RARA/BAD/NFIB/SAV1/SOX9/TYMS/GATA5/CLOCK/FGF2/HOXA5/ZNF800/BMP5/FZD5/RARB/BMP6/ASCL1/SPDEF/PGR/CDH2/NR5A2/CLCN2/SLC9A4/DLX3/CDX2/IL13/SOX11/IL31RA/NKX6-1/PDX1/NPY/NKX3-2/EMX1/ENAM/PYY	61
GO:0090100	BP	GO:0090100	positive regulation of transmembrane receptor protein serine/threonine kinase signaling pathway	53/6547	104/18870	0.000458715	0.00925731	0.00741455	THBS1/CCN1/HES1/ILK/TGFB1I1/GIPC1/NOTCH2/STK11/TGFBR2/TNXB/CSNK2B/TGFBR3/BMPR2/MYOCD/SDCBP/TWSG1/ITGA8/TGFB3/DAB2/SH2B1/SMAD4/BMPR1A/ACVR1B/UBE2O/ZC3H3/RBPJ/NUP93/GATA6/ZEB2/FLCN/TGFBR1/HIPK2/LRG1/SLC2A10/FERMT1/CDKN1C/JAK2/ELAPOR2/NPNT/MSX1/SCUBE3/PPARG/MEN1/BMP5/BMP6/GDF7/KCP/TBX20/AMH/FGF9/FOXD1/SOX11/CRB2	53
GO:0009952	BP	GO:0009952	anterior/posterior pattern specification	100/6547	219/18870	0.00048246	0.00969845	0.00776788	BTG2/ETS2/SFRP2/HES1/SRF/LRP5/PBX1/TBX3/FOXF1/WLS/CTNNB1/SFRP1/BMPR2/RARG/OSR1/BHLHE41/KMT2A/SMAD4/SSBP3/BMPR1A/DKK1/RBPJ/TBX1/KAT2A/TGFBR1/CTNNBIP1/HIPK2/LFNG/ZBTB16/MIB1/TP53/FRS2/CELSR2/LRP6/HOXB3/HES4/TSHZ1/WNT2B/HOXB2/SOX17/NKD1/HOXA11/MSX1/HOXB7/NLE1/HOXA5/HNF1B/PBX3/HOXB6/SIX2/HOXD9/AXIN2/DDIT3/PCSK5/HHEX/FZD5/MEOX1/PRICKLE1/HOXB8/EPB41L5/TBX18/HOXB5/BARX1/EMX2/HOXB4/PLD6/HOXD8/TBX6/HOXB9/…	100
GO:0048706	BP	GO:0048706	embryonic skeletal system development	63/6547	128/18870	0.000483626	0.00969845	0.00776788	MMP14/PBX1/TGFBR2/PDGFRA/CTNNB1/OSR1/RDH10/TGFB3/GRHL2/MDFI/TBX1/SP3/TGFBR1/HAND2/SLC39A3/SLC2A10/PRRX1/TAPT1/MTHFD1/HOXB3/KIAA1217/XYLT1/HOXB2/DYNC2I1/ZEB1/HOXA11/HOXB7/HOXA5/TWIST1/HOXB6/SIX2/HOXD9/OSR2/PCSK5/WNT9A/HOXB8/TFAP2A/HOXB5/HOXB4/WDR19/SIX4/HOXD1/HOXA1/HOXB9/SIX1/RBP4/MMP16/HOXD4/SCX/DSCAML1/IRX5/IHH/FGF9/HOXC4/TBX15/HOXC6/SOX11/GSC/NOG/HOXC5/NKX3-2/ALX1/LHX1	63
GO:0030166	BP	GO:0030166	proteoglycan biosynthetic process	36/6547	65/18870	0.000496382	0.00989544	0.00792566	CHPF/HS6ST1/CTNNB1/BMPR2/CHSY1/CHPF2/SLC35B2/UGDH/CHST3/B3GAT3/B3GALT6/CSGALNACT2/CHST14/CSGALNACT1/CANT1/B4GALT7/UST/SLC2A10/XYLT1/DSE/MUSTN1/DSEL/IGF1/HS3ST6/HS6ST2/HS3ST3B1/CYTL1/HS3ST5/HS6ST3/CHSY3/CHST9/B3GAT2/HS3ST3A1/EXTL1/B3GAT1/GAL3ST3	36
GO:0051962	BP	GO:0051962	positive regulation of nervous system development	128/6547	290/18870	0.000498374	0.00989544	0.00792566	FN1/AGRN/SERPINF1/HES1/NAP1L1/TSPO/CRABP2/SRF/SPINT1/NPTN/MAP2K2/MDK/DAG1/LIF/IL6ST/MAP1B/CX3CL1/IL6/HDAC1/STK11/ID4/PLXNA1/CTNNB1/CXCL12/BMPR2/MACF1/RAB21/PAFAH1B1/CLSTN3/EEF2K/TRAK1/LIMK1/SERPINE2/PLXNA3/STK25/NUMBL/MECP2/NLGN2/ZNF335/NTN1/SLITRK6/SEMA5A/AMIGO2/SEMA4A/IL33/VEGFA/SLIT2/DHX36/MAN2A1/NUMB/RUFY3/NIN/BIN1/NEURL1/SMARCD3/EGR2/CLCF1/FGF2/MAPT/EPHA4/LRRC4B/FLRT2/AMIGO1/EFNA5/EPHB2/TBC1…	128
GO:0043587	BP	GO:0043587	tongue morphogenesis	9/6547	10/18870	0.000499432	0.00989544	0.00792566	HDAC1/CTNNB1/TBX1/INTU/SIX4/CYP26B1/SIX1/WDPCP/HOXC13	9
GO:0055074	BP	GO:0055074	calcium ion homeostasis	144/6547	331/18870	0.000499675	0.00989544	0.00792566	FLNA/CALR/TMBIM6/CALM1/YWHAE/ATP2B4/CAV1/ANXA6/CYBA/BCAP31/JPH2/SLC25A23/NPTN/ABL1/SELENON/GRINA/CX3CL1/CASQ2/DMPK/TCIRG1/STC1/ERO1A/CXCL12/DIAPH1/S100A14/ATP13A1/STOML2/SRI/WFS1/ATP1A2/BOK/P2RX1/CAV2/ZNHIT1/PLN/GSTM2/GSTO1/PLCB3/FKBP1A/ATP1B1/PDE4D/RASA3/LETM1/BAK1/PKD2/CACNA1C/PTPN6/TMCO1/STIM1/CXCL9/TRPA1/ITGB3/ATP13A2/PDZD8/CCL14/SLC24A3/DMD/TRIM24/AKAP6/CACNB2/BAX/IBTK/PRKCB/BDKRB1/SLC8A1/CH…	144
GO:0006720	BP	GO:0006720	isoprenoid metabolic process	65/6547	133/18870	0.000507449	0.00992847	0.00795211	LRP1/ADH5/CRABP2/DHRS3/PNPLA2/NPC2/HMGCS2/FDFT1/AKR1C3/AKR1B1/RARRES2/ADH1B/RDH10/ALDH1A3/DGAT1/ALDH1A1/DGAT2/PMVK/FDPS/ALG12/MVD/HSD17B6/ALG3/RFT1/RBP1/CYP1B1/CYP4V2/SRD5A3/LIPE/ALG1/DPM3/MVK/CEL/DPM2/DOLPP1/UGT1A1/ALG13/MPDU1/SRD5A1/ALG6/PNPLA4/ALG8/PLB1/CYP26B1/RBP4/RDH13/CYP2W1/TH/CRPPA/BCO2/RDH5/ABCA4/CYP2C18/AKR1B15/CYP2C9/UGT1A3/RDH12/RDH16/ADH1A/RPE65/CYP3A4/LRP2/RBP3/CYP2C19/RDH8	65
GO:0007422	BP	GO:0007422	peripheral nervous system development	43/6547	81/18870	0.000507776	0.00992847	0.00795211	NDRG1/LAMB2/ERBB2/GPC1/ILK/ITGB4/DAG1/CLDN1/PMP22/ERBB3/PPP3R1/LAMA2/NFASC/EGR3/EDNRB/NAB1/HAND2/CNTNAP1/LGI4/EGR2/MYOC/SLC25A46/CDK5/HOXD9/GFRA3/SOX10/ASCL1/PRX/CDK1/ETV1/PLXNA4/POU3F1/BDNF/SH3TC2/ONECUT2/NTF3/ARTN/GDNF/NEFH/UGT8/ISL2/HAPLN2/NHLH2	43
GO:0048644	BP	GO:0048644	muscle organ morphogenesis	43/6547	81/18870	0.000507776	0.00992847	0.00795211	ACTC1/MYLK/TPM1/LIF/ARID5B/TGFBR3/HEG1/DSP/FKBP1A/EFEMP2/SMAD4/SMAD7/BMPR1A/EGLN1/RBPJ/TBX1/ADARB1/S1PR1/TGFBR1/DLL4/ZFPM1/CHD7/TGFB2/ZFPM2/RYR2/TTN/NRG1/PTCD2/FZD2/HAND1/TNNC1/WNT2/TBX20/FOXH1/TCF15/TNNI1/TCAP/MYL3/GSC/NOG/MYLK2/TNNI3/LRP2	43
GO:0051304	BP	GO:0051304	chromosome separation	43/6547	81/18870	0.000507776	0.00992847	0.00795211	DUSP1/ZNF207/NCAPD2/NCAPH2/CUL3/ANAPC7/ANAPC5/LCMT1/UBE2C/CDC20/MAD1L1/CCNB1/MAD2L1BP/APC/CENPF/PLK1/INCENP/BIRC5/KNTC1/TRIP13/CDCA8/ZWINT/NCAPH/BUB1/MAD2L1/BUB1B/ZWILCH/SPC24/NCAPG/AURKB/GEN1/ESPL1/SPDL1/NDC80/KNL1/NUF2/DLGAP5/SPC25/HASPIN/TTK/MAPK15/PRAP1/M1AP	43
GO:0030278	BP	GO:0030278	regulation of ossification	60/6547	121/18870	0.000509767	0.00992847	0.00795211	CCN1/LTBP3/DHRS3/PBX1/RXRA/MDK/SRGN/CSF1/ANO6/SFRP1/BMPR2/PTPN11/ALOX5/ISG15/OSR1/CHSY1/FAM20C/PKDCC/DDR2/SMAD7/TMEM119/KREMEN1/BMPR1A/DKK1/RBPJ/TRPM4/SMAD6/S1PR1/MAPK3/ZBTB16/TENT5A/RFLNB/SOX9/SLC8A1/EGR2/SGMS2/TXLNG/TWIST1/SIX2/OSR2/BCL2/GPM6B/TFAP2A/BMP6/ENPP1/ADGRV1/INTU/TACR1/FBN2/TMEM53/P2RX7/KL/GDF10/RFLNA/FZD9/WNT10B/SOX11/KREMEN2/MATN1/FGF23	60
GO:0046364	BP	GO:0046364	monosaccharide biosynthetic process	52/6547	102/18870	0.000510714	0.00992847	0.00795211	ENO1/PGK1/ATF3/TPI1/GPI/PGD/SLC25A1/STK11/NNMT/AKR1B1/SLC39A14/CRTC2/FOXO1/WDR5/RANBP2/AKR1A1/SLC25A12/KAT2A/SORD/G6PD/PER2/DGKQ/PGP/CHST14/PCK2/SIRT1/UST/PPARA/KAT2B/GPT2/SESN2/CRY1/SLC25A13/SLC25A10/ALDOC/SIRT6/ZNF692/DSE/G6PC3/SIRT7/DSEL/C1QTNF3/LEPR/MST1/RBP4/PPARGC1A/RGN/GPD1/C1QTNF12/FBP2/GCK/PFKFB1	52
GO:1903115	BP	GO:1903115	regulation of actin filament-based movement	25/6547	41/18870	0.00052078	0.0100933	0.00808412	ACTA2/JUP/CAV1/STC1/SRI/ATP1A2/DSP/PLN/PDE4D/TRPM4/CACNA1C/ZEB2/PDE4B/PDPN/BIN1/RYR2/FGF13/ANK2/TNNC1/DSC2/SCN5A/CTNNA3/ATP2A1/MYLK2/CAV3	25
GO:0043523	BP	GO:0043523	regulation of neuron apoptotic process	105/6547	232/18870	0.000525746	0.0101586	0.0081364	EGR1/BTG2/SOD2/GRN/CEBPB/CCND1/FOXQ1/GPI/CCL2/UCP2/TRAF7/MDK/ABL1/IL6ST/PRNP/CX3CL1/MAP3K11/NUPR1/ITGA1/NQO1/NR4A2/NES/CTNNB1/GATA3/AXL/WFS1/BOK/PCDHGC3/CDC34/UBE2M/ERBB3/ROCK1/TGFB3/UNC5B/BCL2L1/ADAM8/MECP2/FOXO3/CPEB4/DKK1/AKT1S1/MYBL2/BACE1/NFATC4/G6PD/CASP2/HIPK2/GBE1/TP53/ATP13A2/SIRT1/BAX/HRAS/PIK3CA/CLCF1/JAK2/PYCR1/TGFB2/TYRO3/CDK5/NDNF/DDIT3/TOX3/AGAP2/SEMA3E/BCL2/KCNB1/FAIM2/EPHA7/NRBP2…	105
GO:0055119	BP	GO:0055119	relaxation of cardiac muscle	13/6547	17/18870	0.00053127	0.0102342	0.00819698	GSN/RGS2/ATP1A2/PLN/GSTM2/ATP1B1/PDE4D/PDE4B/PDE5A/PIK3CA/SLC8A1/P2RX4/HRC	13
GO:0140238	BP	GO:0140238	presynaptic endocytosis	39/6547	72/18870	0.000538036	0.0103332	0.0082763	ACTB/SNCG/SH3GL1/DNM2/GAK/SCRIB/PICALM/SYT8/CTBP1/SNX9/ROCK1/AP2S1/NLGN2/SYT11/SLC2A4/DGKQ/SYNJ2/PPP3CB/STON1/BIN1/ITSN1/PPP3CC/STON2/SYT7/CDK5/RAB27B/TBC1D24/LRRK2/STX1A/OPHN1/NLGN1/PRKN/SNCA/SYP/SLC17A7/PACSIN1/DNM3/NLGN3/SYT2	39
GO:0051893	BP	GO:0051893	regulation of focal adhesion assembly	35/6547	63/18870	0.000547301	0.0104167	0.0083432	THBS1/TLN1/MMP14/SDC4/RAC1/VCL/RCC2/CORO1C/COL16A1/DUSP3/ABL1/POLDIP2/FERMT2/SRC/APOD/SLC9A1/SFRP1/MACF1/ROCK1/DLC1/ROCK2/FAM107A/PHLDB2/DUSP22/VEGFA/CAMSAP3/CLASP2/EPHA3/MYOC/PTPRJ/TEK/EFNA5/GPM6B/EPB41L5/WDPCP	35
GO:0090109	BP	GO:0090109	regulation of cell-substrate junction assembly	35/6547	63/18870	0.000547301	0.0104167	0.0083432	THBS1/TLN1/MMP14/SDC4/RAC1/VCL/RCC2/CORO1C/COL16A1/DUSP3/ABL1/POLDIP2/FERMT2/SRC/APOD/SLC9A1/SFRP1/MACF1/ROCK1/DLC1/ROCK2/FAM107A/PHLDB2/DUSP22/VEGFA/CAMSAP3/CLASP2/EPHA3/MYOC/PTPRJ/TEK/EFNA5/GPM6B/EPB41L5/WDPCP	35
GO:2000179	BP	GO:2000179	positive regulation of neural precursor cell proliferation	35/6547	63/18870	0.000547301	0.0104167	0.0083432	FLNA/NAP1L1/MDK/CX3CL1/ID4/NES/CTNNB1/ADGRG1/ZNF335/VEGFA/DLL4/SMARCD3/FGF2/SOX10/ASCL1/TOX/GJC2/GLI1/HAPLN1/ASPM/DMRTA2/FZD9/HAPLN2/EGF/WNT3A/FOXG1/LHX5/DISP3/BCAN/DCT/LHX2/DRD2/LRP2/LHX1/NR2E1	35
GO:0003016	BP	GO:0003016	respiratory system process	24/6547	39/18870	0.000554537	0.010523	0.00842827	ADH5/GAA/ZFAND5/SELENON/ATP1A2/STK40/MECP2/GLS/NLGN2/NDN/JAG2/TSHZ3/MTG2/HIPK2/MTG1/FLT4/HOXA5/PBX3/TNNC1/NEK10/TCF15/NLGN3/CFAP54/DNAH9	24
GO:0060349	BP	GO:0060349	bone morphogenesis	51/6547	100/18870	0.000568665	0.0107589	0.00861728	MMP14/FOSL2/LTBP3/ANXA6/DHRS3/FGFR3/LRP5/TGFBR2/STC1/MEF2D/BMPR2/FOXN3/RARG/TSKU/CHSY1/RAB23/TGFB3/INSIG1/TMEM119/RARA/THBS3/NAB1/CSGALNACT1/ACP5/COL27A1/SOX9/HAS2/HOXA11/MSX1/MMP13/TWIST1/TEK/NPR2/AXIN2/OSR2/FREM1/RARB/TFAP2A/BMP6/GHR/TMEM107/CYP26B1/DLX5/MMP16/SCX/IHH/FGF18/SP5/PAPPA2/ATG9B/MATN1	51
GO:1902893	BP	GO:1902893	regulation of miRNA transcription	38/6547	70/18870	0.000595807	0.011239	0.00900178	FOS/EGR1/JUN/KLF5/SRF/MYC/SREBF1/GATA3/EGFR/MYOCD/FOXA1/FOSL1/TEAD1/SMAD4/KLF4/BMPR1A/FOXO3/SMAD6/GATA6/ZNF512B/RARA/NFATC4/ATOH8/SMARCA4/TP53/PDGFB/PPARA/NFIB/NGFR/SOX9/FGF2/TGFB2/PPARG/TWIST1/APLN/POU5F1/MYCN/MYB	38
GO:0006275	BP	GO:0006275	regulation of DNA replication	61/6547	124/18870	0.000599214	0.0112698	0.00902646	S100A11/BCL6/TSPYL2/EGFR/MCM3/SMARCA5/PCNA/ZBTB38/RUVBL2/MCM5/CIZ1/MCRS1/WRNIP1/RUVBL1/WAPL/MCM2/MCM4/TP53/RBBP6/NFRKB/CAMSAP3/ACTL6A/INO80B/RFC2/TIMELESS/INO80/SMC3/TFPT/INO80D/STN1/CDT1/MCM7/ACTR5/ENDOG/INO80C/RFC5/USP37/CDC6/CCNA2/TERF1/CHTF18/GMNN/TTF1/GLI2/INO80E/CDK1/DBF4/GLI1/DACH1/RFC4/E2F8/TICRR/TIPIN/CCDC88A/ATAD5/BLM/E2F7/ESCO2/EGF/NPM2/MCIDAS	61
GO:0055008	BP	GO:0055008	cardiac muscle tissue morphogenesis	34/6547	61/18870	0.000603112	0.0113097	0.00905839	ACTC1/TPM1/TGFBR3/HEG1/DSP/FKBP1A/SMAD4/SMAD7/BMPR1A/EGLN1/RBPJ/S1PR1/TGFBR1/DLL4/ZFPM1/CHD7/TGFB2/ZFPM2/RYR2/TTN/NRG1/PTCD2/HAND1/TNNC1/WNT2/TBX20/FOXH1/TNNI1/TCAP/MYL3/NOG/MYLK2/TNNI3/LRP2	34
GO:0016052	BP	GO:0016052	carbohydrate catabolic process	77/6547	163/18870	0.000609603	0.0113978	0.00912894	GAPDH/PKM/ENO1/ALDOA/PYGB/PGK1/IER3/TPI1/PFKL/GPI/PPP1CB/IDS/GAA/LRP5/PFKP/UCP2/PGD/MAN2B1/EIF6/PPP1CA/NUPR1/GM2A/FOXK2/PPP1R3B/GABARAPL1/GIT1/GSK3A/HK2/NAGA/NEU1/GLB1/TKFC/STBD1/PYGM/SORD/FLCN/TP53/NUDT5/PRKAG2/BAD/DHTKD1/ENOSF1/PPARA/KAT2B/BPGM/PRKAG1/ADPGK/ALDOC/PHKG2/SIRT6/GALK1/HDAC4/IDUA/PRXL2C/SLC2A6/PRKAA2/MLST8/GALE/IGF1/GLYCTK/FUT1/P2RX7/FUT9/XYLB/IDNK/ZBTB20/FUT6/PGAM4/OGDHL/GPD1/MLXIP…	77
GO:1902074	BP	GO:1902074	response to salt	157/6547	366/18870	0.00062131	0.0115779	0.00927317	FOS/THBS1/JUNB/SDC1/EGR1/CALR/SOD2/TMBIM6/JUND/CALM1/CLIC4/AGRN/TUBA1A/PTGS2/CDH1/IQGAP1/ATP2B4/CAV1/GRK2/FOSB/TSPO/KRT8/S100A16/SLC25A23/HMGCS2/ITPKB/KCNMB1/PPP1R9B/PPIF/CASQ2/NCSTN/CLDN1/AKR1C3/CACNA1H/SYT8/MAPK13/EFTUD2/SIPA1/GNAQ/GSK3A/CEBPA/P2RX1/KCNMA1/GNA15/NEK7/PCNA/EEF2K/DAB2/KMT2A/LRP11/MECP2/FYN/ROCK2/MEF2A/PPP5C/TRPM4/FADD/PKD2/SYT11/STIM1/SLC25A12/NFATC4/G6PD/EDNRB/LARGE1/DGKQ/IMPA2/…	157
GO:0007215	BP	GO:0007215	glutamate receptor signaling pathway	29/6547	50/18870	0.000623534	0.0115779	0.00927317	PRNP/CX3CL1/NCSTN/GNAQ/HOMER3/FYN/CPEB4/HOMER1/GRIN2D/PLP1/PLCB1/KCNB1/SLC1A1/GRIK5/DAGLA/SSTR1/CDK5R1/HOMER2/FRRS1L/GRIN2A/GRIA1/GRIA3/GRIK1/GRIN3B/GRIK2/GRM7/GRID2/GRM4/GRIN1	29
GO:0043588	BP	GO:0043588	skin development	138/6547	317/18870	0.000624698	0.0115779	0.00927317	COL1A2/KRT7/ZFP36/KRT17/IGFBP5/PALLD/ZFP36L1/KRT5/JUP/CLIC4/FOSL2/LAMA5/FOXQ1/ST14/NME2/ITGB4/ITGA3/SRF/EVPL/ERRFI1/PKD1/ANXA1/KRT6A/HDAC1/PPL/ARRDC3/CTNNB1/CLDN1/DHCR24/AKR1C3/IRF6/CFLAR/BCR/EGFR/UGCG/TRPC4AP/TP63/ELOVL1/DSP/OVOL1/ROCK1/NFKBIZ/YAP1/LATS2/FGF7/SMAD4/MACROH2A1/SHARPIN/KLF4/GRHL3/ROCK2/ACVR1B/GRHL2/LSR/DKK1/IVL/RBPJ/SLC27A4/SUFU/STMN1/GATA6/KRT80/PIAS4/TRADD/KRT81/MACROH2A2/KRT4/LA…	138
GO:0001657	BP	GO:0001657	ureteric bud development	50/6547	98/18870	0.00063326	0.0117024	0.00937295	SDC1/TACSTD2/LAMA5/SDC4/HES1/ILK/PBX1/MYC/DCHS1/CTNNB1/GATA3/SFRP1/OSR1/SMAD4/TCF21/SMAD7/EPCAM/SMAD6/PKD2/RARA/CTNNBIP1/VEGFA/SLIT2/SOX9/WNT2B/HOXA11/FGF2/NPNT/HOXB7/HNF1B/PTCH1/FOXJ1/SIX2/BCL2/PAX8/RARB/KIF26B/SIX4/ADAMTS16/SIX1/HS3ST3B1/WNT6/BMPER/GDNF/FOXD1/HS3ST3A1/HOXD11/GREB1L/NOG/LHX1	50
GO:0003382	BP	GO:0003382	epithelial cell morphogenesis	21/6547	33/18870	0.00064787	0.0119377	0.00956139	PALLD/CLIC4/SPINT2/ST14/FAT1/RAB25/STC1/SIPA1/HEG1/ROCK1/CLDN3/GRHL2/SIPA1L3/HOXA13/COL27A1/POF1B/EPB41L5/ARHGEF26/BCL11B/IHH/TNMD	21
GO:0030148	BP	GO:0030148	sphingolipid biosynthetic process	55/6547	110/18870	0.000661751	0.0121582	0.00973803	CCN1/PLPP3/CERS2/PLPP1/SGPL1/CSNK1G2/UGCG/ELOVL5/DEGS1/P2RX1/ORMDL3/ELOVL1/SPTSSA/KDSR/PLPP2/PRKD2/PPM1L/CYP4F22/LARGE1/ORMDL2/B4GALT3/SGMS1/DEGS2/ABCA8/SMPD2/B3GALT4/SGMS2/ALDH3B2/ST6GALNAC6/SAMD8/PEMT/PRKD1/SGPP1/ST6GALNAC5/HACD1/ELOVL6/SPTLC3/ST8SIA1/HACD4/CERS4/SPHK2/P2RX7/B4GALT6/ST6GALNAC3/FUT9/CERS3/FUT6/ELOVL4/UGT8/B3GALT2/ST8SIA6/GAL3ST1/ST8SIA2/PNPLA1/B3GALT1	55
GO:0022612	BP	GO:0022612	gland morphogenesis	60/6547	122/18870	0.000667079	0.0122123	0.00978131	MMP2/IGFBP5/ELF3/LAMA5/CEBPB/CAPN1/CAV1/TNC/DDR1/LRP5/TBX3/TBX2/LIMS2/MDK/DAG1/TNFAIP3/IL6/SRC/NOTCH2/TGFBR2/SCRIB/XBP1/ID4/PLXNA1/CSF1/SFRP1/CFLAR/FEM1B/EGFR/FOXA1/RARG/TP63/TWSG1/TGFB3/ESRP2/FGF7/CUL3/RPS6KA1/NTN1/AREG/HOXA13/NFIB/FRS2/SOX9/BAX/TGFA/HGF/TGFB2/PTCH1/POLB/FGF10/BCL2/CYP7B1/PGR/GDF7/GLI1/NKX3-1/WNT3A/NOG/CAV3	60
GO:1901617	BP	GO:1901617	organic hydroxy compound biosynthetic process	112/6547	251/18870	0.000668534	0.0122123	0.00978131	GIPC1/ALDH2/HMGCS2/ITPKB/DKK3/NR4A2/PDXK/SREBF1/FDFT1/GATA3/DHCR24/AKR1C3/CACNA1H/ISYNA1/SCAP/PCBD1/CYB5R1/ACLY/LBR/INSIG1/LPCAT3/DAB2/SPTSSA/IP6K2/ERG28/GATD1/ACAA2/OSBPL1A/CES1/DDT/PMVK/HSD17B10/SQLE/FDPS/APPL1/G6PD/PER2/ZEB2/NR1D1/MFSD12/DGKQ/HAND2/IMPA2/DHCR7/PGP/PCK2/FAXDC2/MSMO1/PRKAG2/MVD/SIRT1/PNPO/MOXD1/CDH3/CREB1/CH25H/TM7SF2/CYP27A1/SRD5A3/AMACR/FGF2/TGFB2/NSDHL/MVK/MBTPS2/PSAT1/ACOX2/…	112
GO:0051491	BP	GO:0051491	positive regulation of filopodium assembly	20/6547	31/18870	0.000672421	0.0122481	0.00980999	AGRN/DPYSL3/FSCN1/SRF/RHOQ/TGFB3/MIEN1/TGFBR1/PALM/FNBP1L/PIK3R1/NEURL1/CCR7/DOCK11/NLGN1/MYO3B/DNM3/TENM2/TENM1/PLPPR5	20
GO:0003416	BP	GO:0003416	endochondral bone growth	19/6547	29/18870	0.000690972	0.0124886	0.0100026	FOSL2/ANXA6/FGFR3/TGFBR2/STC1/RARG/TSKU/DDR2/RARA/THBS3/EVC/COL27A1/BNC2/SOX9/MMP13/NPR2/RARB/OSTN/MATN1	19
GO:0090559	BP	GO:0090559	regulation of membrane permeability	40/6547	75/18870	0.000695049	0.0124886	0.0100026	SLC25A6/IER3/F11R/PPIF/SLC9A1/JAM3/HIP1R/BNIP3L/HEG1/GSK3A/BOK/HK2/BCL2L2/CLDN3/SLC25A4/BCL2L1/ALKBH7/BAK1/NMT1/ACAA2/MOAP1/CHCHD10/RHOT2/BID/SLC35F6/TP53/BAD/ATP5IF1/BAX/EYA2/BLOC1S2/ZNF205/TMEM102/RTL10/BBC3/BCL2/NAIF1/CAMK2A/FZD9/ARHGAP11B	40
GO:0003231	BP	GO:0003231	cardiac ventricle development	62/6547	127/18870	0.000699279	0.0124886	0.0100026	TPM1/CCN1/SFRP2/SLIT3/HES1/TBX3/FOXF1/SOX4/TGFBR2/TGFBR3/GATA3/BMPR2/MYOCD/HEG1/GSK3A/DSP/CPE/FKBP1A/SMAD4/SMAD7/BMPR1A/GRHL2/EGLN1/PPP1R13L/RBPJ/SMAD6/SUFU/TGFBR1/HAND2/PDE2A/HOXA13/SLIT2/DLL4/FRS2/SAV1/NPRL3/SMARCD3/ZFPM1/CHD7/TGFB2/ZFPM2/RYR2/TBX5/PAX8/NRG1/PTCD2/FZD2/HAND1/TNNC1/SCN5A/SALL4/MESP1/TBX20/KCNK2/FOXH1/TNNI1/SOX11/MYL3/GREB1L/NOG/TNNI3/LRP2	62
GO:0009259	BP	GO:0009259	ribonucleotide metabolic process	164/6547	385/18870	0.000699572	0.0124886	0.0100026	ENO1/ALDOA/NME2/ATP6V0C/TSPO/ATP5MC2/PDK4/HMGCS2/ATP5F1A/RHOQ/SLC25A1/NDUFA13/GPAT4/NDUFS5/NDUFS8/NDUFB7/APRT/AK3/STOML2/ACSL5/SDHC/NADK/CMPK1/ADCY5/ELOVL5/ACLY/SDHD/ATP1A2/RAB23/ELOVL1/DGAT1/ATP5F1D/GUK1/ATP1B1/CAD/SUCLG2/PDE4D/CARD11/NDUFC2/TPST1/ACSF2/PAICS/NME1/ACACB/NDUFB11/ADCY9/DGAT2/PMVK/ATP5MF/ACOT9/ITPA/NDUFS6/AK2/SLC25A25/COASY/MYH3/FLCN/ACAT1/NDUFA1/PDE4B/PDE2A/ATP5MC1/PDE5A/NUDT5/ATP…	164
GO:0002053	BP	GO:0002053	positive regulation of mesenchymal cell proliferation	17/6547	25/18870	0.000700958	0.0124886	0.0100026	LRP5/MYC/FOXF1/TGFBR2/CTNNB1/BMPR1A/ARHGAP5/TBX1/SYNE1/PRRX1/IRS2/SOX9/CHRD/SIX1/WNT2/IHH/FGF9	17
GO:0035988	BP	GO:0035988	chondrocyte proliferation	17/6547	25/18870	0.000700958	0.0124886	0.0100026	CCN2/MMP14/FOSL2/PBXIP1/FGFR3/STC1/BMPR2/DDR2/SMAD7/SOX9/SIRT6/NPR2/SIX2/MUSTN1/MMP16/HMGA2/IHH	17
GO:0007274	BP	GO:0007274	neuromuscular synaptic transmission	18/6547	27/18870	0.000701343	0.0124886	0.0100026	ERC1/DTNA/ADARB1/EGR3/LARGE1/KIF1B/FCHSD1/NLGN1/CHRNB1/STAC3/RAPSN/RIMBP2/MYLK2/P2RX3/CHRNB4/CHRNB2/ERC2/CHRNA1	18
GO:0046339	BP	GO:0046339	diacylglycerol metabolic process	18/6547	27/18870	0.000701343	0.0124886	0.0100026	PNPLA2/GPAT4/DGAT1/DGAT2/DGKQ/DGKZ/PLA2G15/PGS1/DAGLB/LIPE/DGKE/DGKG/ANG/PLB1/MOGAT2/DAGLA/DGKI/DGKB	18
GO:0036465	BP	GO:0036465	synaptic vesicle recycling	43/6547	82/18870	0.00071232	0.0126487	0.0101308	ACTB/SNCG/SH3GL1/DNM2/GAK/SCRIB/PICALM/SYT8/CTBP1/SNX9/GIT1/ROCK1/AP2S1/NLGN2/SYT11/SLC2A4/DGKQ/SYNJ2/PPP3CB/STON1/BIN1/ITSN1/PPP3CC/STON2/SYT7/CDK5/RAB27B/TBC1D24/LRRK2/STX1A/OPHN1/NLGN1/PRKN/SNCA/SYP/WNT7A/SLC17A7/PACSIN1/DNM3/NLGN3/STX1B/WNT3A/SYT2	43
GO:1901988	BP	GO:1901988	negative regulation of cell cycle phase transition	122/6547	277/18870	0.000734291	0.0130025	0.0104142	DUSP1/ZFP36L1/KANK2/IER3/CCND1/FHL1/CCL2/MAP3K20/PTPN11/FOXN3/FEM1B/FZR1/ZNF207/FBXO31/WEE1/NACC2/OVOL1/TELO2/RBL2/H2AX/MUC1/WAC/PLK2/MACROH2A1/KLF4/DOT1L/TAOK2/PKD2/APBB1/FAM107A/USP47/CASP2/DACT1/EME2/TPRA1/CDC5L/TP53/ATF5/CDC73/DCUN1D3/CDK2AP2/LCMT1/CAMSAP3/RFWD3/TAOK3/CDC20/PABIR1/MAD1L1/CRY1/TIMELESS/RHNO1/ATRIP/ZFYVE19/RAD9A/CLOCK/CCNB1/E2F1/MAD2L1BP/MIIP/CHMP4C/CDT1/NABP1/APC/CENPF/MBTPS2/…	122
GO:0007006	BP	GO:0007006	mitochondrial membrane organization	59/6547	120/18870	0.000742703	0.0130786	0.0104752	SLC25A6/IER3/PPIF/NDUFA13/SLC9A1/HIP1R/BNIP3L/GSK3A/BOK/HK2/BCL2L2/TIMM13/SLC25A4/BCL2L1/ALKBH7/LETM1/BAK1/NMT1/ACAA2/MOAP1/CHCHD10/RHOT2/TIMM10B/BID/TIMM50/TOMM40/MTCH1/SLC35F6/TP53/BAD/DNAJC11/MICOS13/ATP5IF1/TOMM6/BAX/SLC25A46/ROMO1/PDCD5/EYA2/TMEM11/BLOC1S2/TIMM10/TIMM29/ZNF205/MTX1/TMEM102/MTX3/RTL10/BBC3/BCL2/CHCHD6/NAIF1/UQCC3/TIMM8B/APOO/SNCA/CAMK2A/FZD9/ARHGAP11B	59
GO:0072009	BP	GO:0072009	nephron epithelium development	59/6547	120/18870	0.000742703	0.0130786	0.0104752	TACSTD2/AQP1/LAMA5/LAMB2/CD24/IQGAP1/HES1/ILK/PBX1/WWTR1/LIF/MYC/PKD1/NOTCH2/DCHS1/WNT7B/CTNNB1/GATA3/OSR1/YAP1/SMAD4/TCF21/PKD2/EDNRB/MTSS1/ACAT1/CTNNBIP1/VEGFA/SOX9/WNT2B/HOXA11/FGF2/NPNT/HOXB7/HNF1B/PTCH1/FOXJ1/SIX2/IRX3/BCL2/PAX8/KIF26B/PROM1/SIX4/ADAMTS16/SIX1/HS3ST3B1/WNT6/GDNF/FOXD1/HS3ST3A1/AHI1/TFAP2B/HOXD11/WNK4/GREB1L/NOG/POU3F3/LHX1	59
GO:0018209	BP	GO:0018209	peptidyl-serine modification	134/6547	308/18870	0.000764067	0.0134176	0.0107467	MIF/SFRP2/PTGS2/CD44/ATP2B4/CAV1/GRK2/MAP3K20/MAP2K2/GALNT2/LIF/MKNK2/PKD1/IL6/CSNK1G2/DMPK/TGFBR2/GALNT1/GADD45A/MAPK13/EGFR/CAB39/GSK3A/SMG1/CSNK1A1/NEK7/ROCK1/RPS6KA2/RPS6KA3/STK38L/PLK2/LATS2/PAK1/CREBL2/RPS6KB2/IP6K2/PRKCA/PDE4D/SMAD7/BAK1/ROCK2/POGLUT3/PRKD2/MAPKAP1/HIPK3/DKK1/GGNBP2/RPS6KA1/RASSF2/CSF3/PRKACB/RPS6KA4/AKT3/TGFBR1/HIPK2/NEK6/BDKRB2/DGKQ/CNKSR3/LATS1/VEGFA/MAPKAPK3/MAP3K10/RA…	134
GO:0035914	BP	GO:0035914	skeletal muscle cell differentiation	39/6547	73/18870	0.000771648	0.0134763	0.0107937	FOS/EGR1/BTG2/NR4A1/DDX5/ATF3/KLF5/GPC1/DDX17/MAFF/SELENON/NUPR1/MEF2D/HMG20B/MYOCD/LEMD2/ASB2/AKIRIN1/EMD/TBX1/COPS2/LARGE1/HLF/EGR2/UQCC2/KLHL41/FOXN2/RBM24/SAP30/SIX4/CYP26B1/SIX1/SCX/BARX2/DMRTA2/SOX11/WNT3A/MYLK2/RBFOX1	39
GO:0051881	BP	GO:0051881	regulation of mitochondrial membrane potential	39/6547	73/18870	0.000771648	0.0134763	0.0107937	DCN/SOD2/TSPO/UCP2/ARL6IP5/ABL1/PRELID1/SRC/BOK/IFI6/BCL2L1/BAK1/SPART/BID/RNF122/NNT/RACK1/BAD/ATP5IF1/BAX/MYOC/PID1/PYCR1/MAPT/MLLT11/RTL10/BCL2/SLC4A11/LRRK2/SLC25A27/PRKN/PPP2R3C/P2RX7/STOX1/BCO2/PIP5KL1/FZD9/CCN6/OPRD1	39
GO:0072182	BP	GO:0072182	regulation of nephron tubule epithelial cell differentiation	10/6547	12/18870	0.000780391	0.0135916	0.0108861	CD24/WWTR1/LIF/CTNNB1/GATA3/OSR1/YAP1/PAX8/PROM1/LHX1	10
GO:2001251	BP	GO:2001251	negative regulation of chromosome organization	48/6547	94/18870	0.000785559	0.0136443	0.0109282	DUSP1/H3-3A/SRC/ZNF207/SMARCA5/NAT10/WAPL/TOP2A/XRCC1/LCMT1/GNL3L/NAA10/CDC20/MAD1L1/SLX1B/CCNB1/STN1/SLX1A/MAD2L1BP/APC/CENPF/SLX4/PLK1/TENT4B/INCENP/BIRC5/KNTC1/TRIP13/TERF1/CDCA8/ZWINT/BUB1/MAD2L1/BUB1B/ZWILCH/SPC24/AURKB/GEN1/ESPL1/TEN1/SPDL1/NDC80/KNL1/NUF2/SPC25/HASPIN/TTK/PRAP1	48
GO:0046394	BP	GO:0046394	carboxylic acid biosynthetic process	144/6547	334/18870	0.000790866	0.0136855	0.0109612	GSTP1/PTGS1/MIF/GSTM1/FASN/PTGS2/PTGIS/ATP2B4/UBR4/SCD/GOT2/PDK4/FABP5/GPX4/EIF6/ANXA1/XBP1/PTGDS/AKR1C3/AKR1B1/ALOX5/SCAP/PCBD1/SLC38A1/ELOVL5/ACLY/MGLL/DEGS1/RDH10/ALDH1A3/ELOVL1/SHMT2/OAT/GSTM2/SEPHS2/ILVBL/INSIG1/PYCR2/GSTM4/CAD/GLS/SEPHS1/GATD1/UGDH/OSBPL1A/ACACB/CES1/ALDH1A1/HSD17B10/AKR1A1/SERINC5/PRKAB2/BCAT2/PER2/NR1D1/QKI/GGT7/PRXL2B/CHST14/MTR/GGT6/PRKAG2/PYCARD/DPYD/SIRT1/PLOD2/UST/KA…	144
GO:0051899	BP	GO:0051899	membrane depolarization	42/6547	80/18870	0.000792237	0.0136855	0.0109612	DCN/FHL1/CAV1/TSPO/ABL1/SRC/ATP1A2/BOK/IFI6/KMT2A/SLMAP/SMAD7/TRPM4/CACNA1C/RACK1/PRKCZ/ATP5IF1/CACNA2D1/KCNH2/CACNB2/SLC8A1/MYOC/P2RX4/MLLT11/SCN4B/BCL2/TBX5/HCN3/LRRK2/SCN1B/ANK2/SCN5A/PPP2R3C/P2RX7/CHRNA10/FZD9/SCN3B/SCN2B/SLC6A4/CNGB1/CHRNB2/CAV3	42
GO:0035329	BP	GO:0035329	hippo signaling	26/6547	44/18870	0.000799657	0.013739	0.0110041	WWTR1/SRC/ARRDC3/DCHS1/AMOTL1/TEAD1/YAP1/LATS2/AMOTL2/LIMD1/CORO7/LATS1/SAV1/FAT4/NF2/AJUBA/IQCJ-SCHIP1/STK3/MOB1B/WWC1/WWC2/MARK3/MOB3B/NEK8/CIT/SOX11	26
GO:0044786	BP	GO:0044786	cell cycle DNA replication	26/6547	44/18870	0.000799657	0.013739	0.0110041	BCL6/MCM3/PCNA/MCM2/MCM4/TK1/FEN1/INO80/CDT1/WRN/TERF1/GMNN/LIG1/DONSON/DBF4/CDC45/GINS3/DACH1/E2F8/RAD51/GINS1/TIPIN/BRCA2/ATAD5/BLM/E2F7	26
GO:0034308	BP	GO:0034308	primary alcohol metabolic process	53/6547	106/18870	0.000821186	0.0140708	0.0112699	ALDH1B1/ADH5/DHRS3/PNPLA2/ALDH2/AKR1C2/DKK3/AKR1C3/SCNN1B/CACNA1H/AKR1B1/ADH1B/RDH10/ALDH1A3/DGAT1/DAB2/ALDH1A1/DGAT2/AKR1A1/EDNRB/DGKQ/HSD17B6/ALDH3B2/CYP1B1/LIPE/GDPD3/CEL/BMP5/BMP6/IGF1/PNPLA4/SULT1E1/HSD11B2/PLB1/RBP4/RDH13/SULT1C4/CLCN2/SULT2A1/GDPD1/GPD1/RDH5/ACP3/CYP2C18/CYP11A1/AKR1B15/RDH12/RDH16/ADH1A/RPE65/TKTL1/CYP3A4/RDH8	53
GO:0030902	BP	GO:0030902	hindbrain development	74/6547	157/18870	0.00083294	0.0142339	0.0114005	FLNA/TUBA1A/HES1/MDK/ABL1/WLS/NCSTN/SCRIB/CTNNB1/PTPN11/SEMA4C/HERC1/SERPINE2/UQCRQ/MECP2/DLC1/CNTN1/B4GALT2/KAT2A/TP53/ATF5/XRCC1/NFIB/HOXB3/EGR2/NCOA1/TTBK2/HOXB2/SLC25A46/LPAR1/FGF2/SPTBN2/HNF1B/RORA/CDK5/PRKG1/BMP5/BCL2/EPHB2/WHRN/ATP1B2/GLI2/FAIM2/ASCL1/OPHN1/SCN5A/GLI1/SSTR1/ARL13B/ZNF365/CDK5R1/COQ8B/WNT7A/NANOS1/OTX1/KIF14/AHI1/CEND1/KNDC1/GDF10/EN1/EGF/HAP1/EN2/SLC6A4/NOG/LHX5/NHLH2/CDK5…	74
GO:0030239	BP	GO:0030239	myofibril assembly	38/6547	71/18870	0.00085663	0.0145995	0.0116933	MYH11/MYL9/KRT19/CSRP1/FLNC/ACTC1/LMOD1/TPM1/PGM5/KRT8/SRF/CFL2/PDGFRA/CFLAR/TMOD1/SMAD4/PRKAR1A/MEF2A/MYH3/CSRP2/PRKD1/TMOD2/KLHL41/FHOD3/TTN/ACTA1/ACTN2/SIX4/LDB3/MYOM2/TNNT1/LMOD3/MYOZ1/TCAP/TMOD4/MYOZ2/MYLK3/CAV3	38
GO:2001257	BP	GO:2001257	regulation of cation channel activity	60/6547	123/18870	0.000866308	0.0147249	0.0117938	AHNAK/CALM1/CAV1/JPH2/SELENON/CASQ2/SRI/GSTM2/GSTO1/FKBP1A/SLMAP/NIPSNAP2/PDE4D/PKD2/STIM1/PDE4B/KCNE4/CACNB3/DMD/GNB5/AKAP6/CACNA2D1/CACNB2/KCNG1/HOMER1/CACNB1/ANTKMT/CLIC2/STAC/KCNE3/CBARP/FGF11/SCN1B/ACTN2/JPH1/FGF13/ANK2/GRP/KCNAB1/STAC3/GAL/HRC/CACNB4/CABP4/FGF14/TREM2/KCNS1/CABP1/LRRC26/KCNS2/FGF12/CRACR2A/HAP1/HPCA/LRRC38/DRD2/NOS1/GALR2/NPPA/LRRC52	60
GO:0001764	BP	GO:0001764	neuron migration	82/6547	177/18870	0.000871524	0.0147741	0.0118332	FLNA/TUBA1A/RAC1/GAS6/YWHAE/ITGA3/SRF/FGFR1/MDK/MAP1B/CX3CL1/NR4A2/PLXNA1/CTNNB1/GATA3/CXCL12/AXL/PAFAH1B1/NRP2/ADGRG1/PLXNA3/FYN/NDN/NTN1/LARGE1/VEGFA/SEMA6A/PCM1/CELSR2/SRGAP2/BAX/IGSF10/SEMA3A/CELSR1/TWIST1/TYRO3/FLRT2/CDK5/PRKG1/NDNF/SRGAP2C/UNC5C/SEMA3E/GFRA3/CEP85L/TBC1D24/DCLK1/EVX1/ASCL1/FAT3/EMX2/FGF13/LRP12/CHL1/ADGRL3/NTNG2/DRD1/CDK5R1/DNER/ASPM/CCR4/NTNG1/KIF20B/TBX20/NKX2-1/CAMK2A/GN…	82
GO:0007051	BP	GO:0007051	spindle organization	92/6547	202/18870	0.000876516	0.0148192	0.0118693	FLNA/TUBB/RPS3/MAP4/CCDC69/TACC1/PKD1/POLDIP2/ZNF207/NEK7/MAP1S/PLK2/DRG1/MAPRE2/CHMP1A/PTPA/SBDS/MECP2/SENP6/STMN1/EML1/MYBL2/TACC2/STARD9/LIMK2/NEK6/MISP/TPX2/GNAI1/RMDN1/RAE1/STAG1/NUP62/TPPP/CLASP2/CDC20/KIFC2/TACC3/TUBG1/SUGT1/INO80/SMC3/DCTN6/RCC1/CCNB1/SPAG5/FAM110A/KIZ/CCDC61/CHMP4C/KIFC1/PLK1/AAAS/MZT1/INCENP/BIRC5/HAUS5/WRAP73/CDCA8/KIF4A/PRICKLE1/PRC1/CCNB2/ABRAXAS1/CENPH/CHEK2/SAC3D1/…	92
GO:0055117	BP	GO:0055117	regulation of cardiac muscle contraction	41/6547	78/18870	0.000881158	0.0148582	0.0119005	CALM1/JUP/CAV1/RGS2/CASQ2/SLC9A1/STC1/SRI/ATP1A2/DSP/PLN/GSTM2/GSTO1/ATP1B1/PDE4D/SMAD7/TRPM4/CACNA1C/KCNQ1/EHD3/PDE4B/PDE5A/DMD/BIN1/SLC8A1/P2RX4/RYR2/CLIC2/TMEM38B/FGF13/ANK2/DSC2/SCN5A/HRC/CTNNA3/ATP2A1/NOS1/NPPA/ADRA1A/TNNI3/CAV3	41
GO:0033260	BP	GO:0033260	nuclear DNA replication	24/6547	40/18870	0.000932525	0.0156827	0.0125609	BCL6/MCM3/PCNA/MCM2/MCM4/TK1/FEN1/INO80/CDT1/WRN/TERF1/GMNN/LIG1/DONSON/DBF4/CDC45/GINS3/DACH1/RAD51/GINS1/TIPIN/BRCA2/ATAD5/BLM	24
GO:1902905	BP	GO:1902905	positive regulation of supramolecular fiber organization	81/6547	175/18870	0.000964911	0.0161845	0.0129629	FLNA/GSN/DSTN/LMOD1/RPS3/SYNPO2/TPM1/CCN2/SDC4/RAC1/CTTN/GPX1/SYNPO/NCKAP1/ABL1/CFL2/MAP1B/CX3CL1/FERMT2/CDC42EP3/TNXB/SFRP1/CDC42EP5/SNX9/GIT1/SORBS3/BAIAP2L1/CLIP1/TGFB3/NCKAP1L/EFEMP2/LIMK1/PAK1/DRG1/TRIM27/PXN/SLAIN2/CD47/MECP2/ROCK2/CSF3/SEMA5A/MTSS1/TGFBR1/ARHGEF5/EPHA1/PYCARD/RICTOR/BIN1/NF2/KATNB1/MYOC/CDC42EP2/LPAR1/MAPT/RAPGEF3/PRKD1/FER/CCR7/FCHSD1/CCL11/NCK1/TOGARAM1/MLST8/SCIN/TACR1/…	81
GO:0090087	BP	GO:0090087	regulation of peptide transport	91/6547	200/18870	0.000967781	0.01619	0.0129672	PFKL/LRP5/UCP2/SPINK1/IL6/SOX4/ENSA/TCIRG1/SREBF1/SFRP1/PTPN11/ALOX5/NADK/SRI/ADCY5/TM7SF3/CDK16/PRKAR1A/ADRA2A/NLGN2/FOXO1/ANO1/TRPM4/KLF7/PER2/NR1D1/RAB8B/PCK2/PPP3CB/BAD/ACSL4/CHRM3/AACS/CRH/IRS2/SLC16A1/FAM3D/PRKCB/EIPR1/CLOCK/CHD7/PICK1/JAK2/AIMP1/UQCC2/SIRT6/SLC25A22/PRKD1/ITPR1/GNAZ/CAPN10/SYT7/SLC9B2/SLC8B1/GPR68/PLCB1/EFNA5/KCNB1/C2CD2L/PAX8/STX1A/CA2/STXBP4/BMP8A/PDE8B/ILDR1/GPER1/GPR27…	91
GO:0090276	BP	GO:0090276	regulation of peptide hormone secretion	89/6547	195/18870	0.000970699	0.0161961	0.0129722	PFKL/LRP5/UCP2/SPINK1/IL6/SOX4/ENSA/TCIRG1/SREBF1/SFRP1/PTPN11/ALOX5/NADK/SRI/ADCY5/TM7SF3/CDK16/PRKAR1A/ADRA2A/NLGN2/FOXO1/ANO1/TRPM4/KLF7/PER2/NR1D1/RAB8B/PCK2/PPP3CB/BAD/ACSL4/CHRM3/AACS/CRH/IRS2/SLC16A1/FAM3D/PRKCB/EIPR1/CLOCK/CHD7/PICK1/JAK2/AIMP1/UQCC2/SIRT6/SLC25A22/PRKD1/ITPR1/GNAZ/CAPN10/SYT7/SLC9B2/SLC8B1/GPR68/PLCB1/EFNA5/KCNB1/C2CD2L/PAX8/STX1A/STXBP4/BMP8A/PDE8B/ILDR1/GPER1/GPR27/PRK…	89
GO:0010563	BP	GO:0010563	negative regulation of phosphorus metabolic process	160/6547	377/18870	0.000978323	0.0162806	0.0130398	DUSP1/FBLN1/IGFBP3/PPIA/SOCS3/GSTP1/CALM1/SFRP2/PPP1R15A/NIBAN1/YWHAE/PLPP3/IQGAP1/CORO1C/TRIB1/CAV1/RGS2/TSPO/IPO7/ERRFI1/LRP5/DUSP3/SORL1/WWTR1/MYADM/SPINK1/ABL1/PRNP/QARS1/ENSA/PKIG/GADD45A/LPCAT1/MICAL1/SFRP1/PPP1R15B/DVL1/CIB1/MYOCD/GNAQ/HEG1/GSK3A/CEBPA/PPP2R5A/ADAR/CAMK2N1/SPAG9/ROCK1/NCKAP1L/FKBP1A/LATS2/MACROH2A1/TRIM27/PTPA/PRKAR1A/PDE4D/SMAD7/BAK1/PIK3IP1/ROCK2/DUSP7/HIPK3/DKK1/GGNBP2/…	160
GO:0048846	BP	GO:0048846	axon extension involved in axon guidance	23/6547	38/18870	0.00100214	0.0165901	0.0132877	SLIT3/SEMA4B/SEMA3F/CXCL12/BMPR2/SEMA4C/NRP2/PLXNA3/SEMA5A/SEMA3B/SEMA4A/VEGFA/SEMA6A/SLIT2/SEMA3A/SEMA3E/SEMA4F/PLXNA4/SEMA3D/HDAC6/SEMA4G/WNT3/WNT3A	23
GO:1902284	BP	GO:1902284	neuron projection extension involved in neuron projection guidance	23/6547	38/18870	0.00100214	0.0165901	0.0132877	SLIT3/SEMA4B/SEMA3F/CXCL12/BMPR2/SEMA4C/NRP2/PLXNA3/SEMA5A/SEMA3B/SEMA4A/VEGFA/SEMA6A/SLIT2/SEMA3A/SEMA3E/SEMA4F/PLXNA4/SEMA3D/HDAC6/SEMA4G/WNT3/WNT3A	23
GO:0072160	BP	GO:0072160	nephron tubule epithelial cell differentiation	11/6547	14/18870	0.00101302	0.0167267	0.0133971	CD24/WWTR1/LIF/CTNNB1/GATA3/OSR1/YAP1/MTSS1/PAX8/PROM1/LHX1	11
GO:0002027	BP	GO:0002027	regulation of heart rate	51/6547	102/18870	0.00101954	0.0167908	0.0134484	TPM1/CALM1/JUP/YWHAE/CAV1/CASQ2/SREBF1/SRI/DSP/PLN/SNTA1/PDE4D/TRPM4/CACNA1C/KCNQ1/EDNRB/POPDC2/GJD3/KCNE4/DMD/BIN1/BVES/CACNA2D1/KCNH2/CACNB2/KCND3/SLC8A1/SCN4B/RYR2/AVPR1A/KCNE3/SLC1A1/SCN1B/ANK2/DSC2/SCN5A/KCNA5/SPTBN4/HRC/ADRB1/CTNNA3/ADM2/TACR3/SCN3B/SCN2B/KCNJ3/DRD2/NPPA/ADRA1A/SPX/CAV3	51
GO:0019693	BP	GO:0019693	ribose phosphate metabolic process	166/6547	393/18870	0.00102554	0.016846	0.0134926	ENO1/ALDOA/NME2/ATP6V0C/TSPO/ATP5MC2/PDK4/HMGCS2/ATP5F1A/RHOQ/SLC25A1/NDUFA13/GPAT4/NDUFS5/NDUFS8/NDUFB7/APRT/AK3/STOML2/ACSL5/SDHC/NADK/CMPK1/ADCY5/ELOVL5/ACLY/SDHD/ATP1A2/RAB23/ELOVL1/DGAT1/ATP5F1D/GUK1/ATP1B1/CAD/SUCLG2/PDE4D/CARD11/NDUFC2/TPST1/ACSF2/PAICS/NME1/ACACB/NDUFB11/ADCY9/DGAT2/PMVK/ATP5MF/ACOT9/ITPA/NDUFS6/AK2/SLC25A25/COASY/G6PD/MYH3/FLCN/ACAT1/NDUFA1/PDE4B/PDE2A/ATP5MC1/PDE5A/NUDT…	166
GO:0007265	BP	GO:0007265	Ras protein signal transduction	146/6547	341/18870	0.00103421	0.0169446	0.0135716	COL1A2/RHOB/CFL1/KANK2/RAC1/ARHGDIA/ARHGAP1/F11R/ARHGDIB/ITGA3/TAX1BP3/NCKAP1/ARHGEF12/ABL1/KCTD10/ITPKB/RRAS/SRC/NOTCH2/PSD/CDC42EP3/RAPGEFL1/GNA12/PPP2CB/BCL6/DHCR24/CSF1/RGL2/CDC42EP5/BCR/SH3BP1/GIT1/SDCBP/HEG1/ARFGAP1/GNA13/RAB21/CDC42SE1/CYTH2/RAP1A/RHOU/ROCK1/SGSM3/ADGRG1/LIMK1/PLK2/MAPRE2/RALGDS/CUL3/NKIRAS2/RASA3/ADRA2A/DLC1/ROCK2/RHOV/MAPKAP1/ARHGAP5/MRAS/NTN1/ABL2/ARHGEF1/STMN1/RABGEF1/…	146
GO:0048645	BP	GO:0048645	animal organ formation	36/6547	67/18870	0.00105544	0.0172479	0.0138146	PIM1/HES1/MAP2K2/EMP2/TGFBR2/CTNNB1/LEMD2/TP63/RDH10/BMPR1A/DKK1/RBPJ/GATA6/MAPK3/HAND2/FRS2/SMARCD3/GATA5/WNT2B/SOX17/HOXA11/FGF2/AXIN2/FGF10/TBX5/PAX8/SIX1/RBM20/MESP1/WNT2/GDNF/FOXH1/NOG/FOLR1/NKX3-2/LRP2	36
GO:0014033	BP	GO:0014033	neural crest cell differentiation	48/6547	95/18870	0.00105858	0.0172549	0.0138201	FN1/LAMA5/CORO1C/HES1/SEMA4B/ANXA6/SEMA3F/EFNB1/SFRP1/SEMA4C/RDH10/NRP2/SMAD4/BMPR1A/TBX1/MAPK3/SEMA5A/EDNRB/SEMA3B/SEMA4A/HAND2/SEMA6A/PDCD6/LRP6/KITLG/TAPT1/SOX9/FBXL17/WNT10A/SEMA3A/TWIST1/PITX2/SEMA3E/NRG1/SOX10/OVOL2/SEMA4F/SEMA3D/SIX1/NRTN/CDH2/RADIL/SEMA4G/KBTBD8/GDNF/HTR2B/GSC/FOLR1	48
GO:0006006	BP	GO:0006006	glucose metabolic process	88/6547	193/18870	0.00107226	0.0173508	0.013897	GAPDH/PKM/ENO1/IGFBP3/IGF2/PGK1/ATF3/TPI1/PFKL/SORBS1/GPI/PDK4/GAA/LRP5/PFKP/FABP5/ADIPOR1/SRC/SLC25A1/STK11/APOD/NNMT/FOXK2/SLC39A14/GSK3A/HK2/CRTC2/FOXO1/WDR5/ACACB/RANBP2/BRAT1/KCNQ1/SLC25A12/KAT2A/SORD/G6PD/PER2/DGKQ/PGP/TP53/PCK2/BAD/PDK3/LCMT1/SIRT1/PPARA/KAT2B/GPT2/SESN2/PGM2L1/OAS1/IRS2/CRY1/SLC25A13/DCXR/ADPGK/PIK3CA/TSTD1/SLC25A10/ALDOC/PHKG2/SIRT6/ZNF692/SLC45A3/G6PC3/RORA/SIRT7/IGF1/C…	88
GO:0021696	BP	GO:0021696	cerebellar cortex morphogenesis	22/6547	36/18870	0.00107266	0.0173508	0.013897	TUBA1A/PTPN11/HERC1/SERPINE2/SLC25A46/SPTBN2/RORA/CDK5/WHRN/GLI2/FAIM2/OPHN1/GLI1/ZNF365/COQ8B/WNT7A/KIF14/CEND1/KNDC1/LHX5/GRID2/LHX1	22
GO:0035137	BP	GO:0035137	hindlimb morphogenesis	22/6547	36/18870	0.00107266	0.0173508	0.013897	TBX3/PITX1/CTNNB1/RARG/OSR1/TP63/BMPR1A/LARGE1/ZBTB16/CHD7/TBX4/MSX1/TWIST1/PTCH1/HOXD9/OSR2/AFF3/RARB/WNT3/WNT7A/RSPO2/TFAP2B	22
GO:0060415	BP	GO:0060415	muscle tissue morphogenesis	39/6547	74/18870	0.0010902	0.0175361	0.0140454	ACTC1/MYLK/TPM1/TGFBR3/HEG1/DSP/FKBP1A/EFEMP2/SMAD4/SMAD7/BMPR1A/EGLN1/RBPJ/TBX1/ADARB1/S1PR1/TGFBR1/DLL4/ZFPM1/CHD7/TGFB2/ZFPM2/RYR2/TTN/NRG1/PTCD2/FZD2/HAND1/TNNC1/WNT2/TBX20/FOXH1/TNNI1/TCAP/MYL3/NOG/MYLK2/TNNI3/LRP2	39
GO:0003229	BP	GO:0003229	ventricular cardiac muscle tissue development	32/6547	58/18870	0.00109238	0.0175361	0.0140454	TPM1/TBX3/TGFBR3/HEG1/DSP/FKBP1A/SMAD4/SMAD7/BMPR1A/PPP1R13L/RBPJ/TGFBR1/ADAMTS9/DLL4/CHD7/TGFB2/ZFPM2/RYR2/IRX3/TBX5/NRG1/PTCD2/HOPX/HAND1/TNNC1/KCNJ11/FOXH1/TNNI1/MYL3/NOG/TNNI3/LRP2	32
GO:0048008	BP	GO:0048008	platelet-derived growth factor receptor signaling pathway	32/6547	58/18870	0.00109238	0.0175361	0.0140454	LRP1/IQGAP1/CSPG4/CSRNP1/ZFAND5/ABL1/SGPL1/SRC/ARID5B/APOD/PDGFRA/PTPN11/HIP1R/MYOCD/NR4A3/TIPARP/PTPN12/F3/HGS/CBLB/ITGB3/PDGFB/VEGFA/STON1/LOX/PTPRJ/JAK2/PDGFD/FER/PLEKHA1/PDGFC/SNCA	32
GO:0001508	BP	GO:0001508	action potential	69/6547	146/18870	0.00111889	0.0179163	0.0143499	FLNA/CALM1/JUP/YWHAE/CAV1/SLC9A1/SRI/GNAQ/ATP1A2/P2RX1/GNA15/DSP/SNTA1/ATP1B1/SLMAP/MECP2/TRPM4/CACNA1C/KCNQ1/GJC1/CXADR/CNTNAP1/KCNE4/CACNB3/DMD/CD36/BIN1/AKAP6/CACNA2D1/KCNH2/CACNB2/KCND3/SLC8A1/GNA14/P2RX4/NPR2/SCN4B/RYR2/KCNB1/KCNE3/CACNA1I/SCN1B/TBX18/TACR1/ABCC9/FGF13/ANK2/GPER1/SLC8A2/DSC2/SCN5A/KCNA5/DRD1/CACNB4/KCNJ11/CTNNA3/SCN3B/SCN2B/FGF12/KCNA2/GRIA1/KCNJ3/GRIK2/CHRNB4/CHRNB2/KCNA1/A…	69
GO:0050878	BP	GO:0050878	regulation of body fluid levels	155/6547	365/18870	0.00112715	0.0180033	0.0144196	FLNA/MYL9/ACTB/CSRP1/THBS1/FBLN1/TLN1/PPIA/AQP1/EMILIN1/FOSL2/SERPINE1/GAS6/CCND1/VCL/ANXA5/F11R/CD9/ILK/CAV1/GPI/PRDX2/ANXA2/CYBA/SRF/AGR2/DDR1/SPINK1/PDIA3/IL6ST/PLAU/EMP2/IL6/SRC/PABPC4/XBP1/GPAT4/PDGFRA/ENTPD1/GNA12/SCNN1B/ANO6/AKR1B1/AXL/AK3/VAMP8/GNAQ/F13A1/WFS1/HEG1/GNA13/P2RX1/HK2/FUNDC2/ZNF385A/F3/ANXA8/KCNN4/SERPINE2/ST3GAL4/USF1/CAD/ZBTB7B/PLAUR/PRKCA/ADRA2A/SCNN1A/NME1/ANO1/TSPAN18/FI…	155
GO:0006874	BP	GO:0006874	intracellular calcium ion homeostasis	133/6547	308/18870	0.00113648	0.0181068	0.0145025	FLNA/CALR/TMBIM6/CALM1/YWHAE/ATP2B4/CAV1/ANXA6/CYBA/BCAP31/JPH2/SLC25A23/NPTN/ABL1/SELENON/GRINA/CX3CL1/CASQ2/DMPK/TCIRG1/STC1/ERO1A/CXCL12/DIAPH1/ATP13A1/STOML2/SRI/WFS1/ATP1A2/BOK/P2RX1/CAV2/PLN/GSTM2/GSTO1/PLCB3/FKBP1A/ATP1B1/PDE4D/RASA3/LETM1/BAK1/PKD2/CACNA1C/PTPN6/TMCO1/STIM1/CXCL9/TRPA1/ITGB3/ATP13A2/PDZD8/CCL14/SLC24A3/DMD/AKAP6/CACNB2/BAX/IBTK/PRKCB/BDKRB1/SLC8A1/CHD7/TMTC4/FGF2/CDH23/PR…	133
GO:0045787	BP	GO:0045787	positive regulation of cell cycle	143/6547	334/18870	0.00115773	0.0183619	0.0147068	IGF2/CALR/ADAMTS1/CCND1/RCC2/HES1/SVIL/GIPC1/LRP5/PBX1/MAP3K20/TBX3/SMOC2/TBX2/DUSP3/ABL1/PKD1/ANXA1/POLDIP2/NUPR1/CDK4/CCND2/PTPN11/DDX3X/EGFR/TFDP1/HSPA2/FOXA1/PAFAH1B1/OVOL1/NCAPD2/FOSL1/NCAPH2/SH2B1/FAM83D/DDR2/MACROH2A1/RANBP1/CUL3/PAGR1/PRKCA/ANAPC7/KMT2E/EIF4EBP1/MECP2/ANAPC5/DDRGK1/ROCK2/UBE2B/PTK6/PKD2/RARA/LFNG/PLRG1/PDGFB/CDC73/HOXA13/CPSF3/NUP62/SMC5/KAT2B/UBE2C/LRP6/CDC20/DYNLT3/MAD1…	143
GO:0035794	BP	GO:0035794	positive regulation of mitochondrial membrane permeability	27/6547	47/18870	0.00116405	0.0183619	0.0147068	SLC25A6/IER3/PPIF/SLC9A1/HIP1R/BNIP3L/GSK3A/BOK/SLC25A4/BAK1/NMT1/ACAA2/MOAP1/CHCHD10/RHOT2/BID/SLC35F6/TP53/ATP5IF1/BAX/EYA2/BLOC1S2/ZNF205/TMEM102/RTL10/BBC3/FZD9	27
GO:0048806	BP	GO:0048806	genitalia development	27/6547	47/18870	0.00116405	0.0183619	0.0147068	TBX3/PKD1/PDGFRA/CTNNB1/DHCR24/PTPN11/AXL/TP63/BAK1/ROR2/HOXA13/ASB1/FOXF2/BAX/CHD7/NPR2/TYRO3/BMP5/FGF10/SRD5A1/BMP6/RBP4/GREB1L/KLHL10/LRP2/LHCGR/LHX1	27
GO:0090329	BP	GO:0090329	regulation of DNA-templated DNA replication	27/6547	47/18870	0.00116405	0.0183619	0.0147068	BCL6/MCM3/PCNA/MCM5/CIZ1/WRNIP1/MCM2/MCM4/CAMSAP3/RFC2/TIMELESS/INO80/CDT1/MCM7/ENDOG/RFC5/CHTF18/GMNN/DBF4/DACH1/RFC4/E2F8/TICRR/TIPIN/BLM/E2F7/MCIDAS	27
GO:0007626	BP	GO:0007626	locomotory behavior	91/6547	201/18870	0.00117289	0.0184556	0.0147818	EGR1/SOD2/TUBA1A/CSTB/SNCG/GAA/SELENOP/ARRDC3/NR4A2/CCND2/RCAN1/ABHD12/CXCL12/GIT1/ADCY5/ATP1A2/PAFAH1B1/ALDH1A3/TMOD1/ZDHHC8/ZNF385A/MECP2/NLGN2/CNTN1/B4GALT2/NEGR1/SLITRK6/LARGE1/HIPK2/DDHD2/PPP3CB/MEIS1/SOBP/GNG7/CRH/HPRT1/ZNF212/LGI4/CHD7/CLN6/SLC25A46/RASD2/VPS13A/CDH23/EPHA4/PBX3/CRBN/GRIN2D/HOXD9/PDE1B/C1QL1/PREX2/HOXB8/ASL/SLC1A1/LRRK2/PAK6/USP2/PRKN/SNCA/CHL1/EFNB3/MYG1/SPTBN4/GPR37/TH/D…	91
GO:0021783	BP	GO:0021783	preganglionic parasympathetic fiber development	12/6547	16/18870	0.00118657	0.0184872	0.0148072	HES1/SEMA3F/ACKR3/NRP2/PLXNA3/TBX1/ADARB1/EGR2/HOXB2/TFAP2A/PLXNA4/SIX1	12
GO:2000696	BP	GO:2000696	regulation of epithelial cell differentiation involved in kidney development	12/6547	16/18870	0.00118657	0.0184872	0.0148072	CD24/WWTR1/LIF/CTNNB1/GATA3/OSR1/YAP1/PRKX/PAX8/PROM1/GDNF/LHX1	12
GO:0032872	BP	GO:0032872	regulation of stress-activated MAPK cascade	85/6547	186/18870	0.00118726	0.0184872	0.0148072	DUSP1/PPIA/GSTP1/CCN2/PRDX1/GADD45B/LTBR/DUSP3/MAP2K2/ARL6IP5/TRAF4/MYC/MAP3K11/PJA2/QARS1/PER1/IGFBP6/WNT7B/GADD45A/PRMT1/FZD7/EGFR/SEMA4C/INAVA/SDCBP/MTURN/PAFAH1B1/STK25/FOXO1/HIPK3/RASSF2/MAPKBP1/TAOK2/PHLPP1/ZMYND11/MAPK3/DACT1/HIPK2/HAND2/DUSP22/MFHAS1/CYLD/VEGFA/MAP3K10/PYCARD/TRAF2/TAOK3/MAP4K2/SH3RF3/MYD88/HRAS/FOXM1/STK3/TPD52L1/FLT4/GADD45G/RELL1/RIPK2/SEMA3A/HGF/TGFB2/CCR7/DUSP10/TNIK…	85
GO:1905475	BP	GO:1905475	regulation of protein localization to membrane	83/6547	181/18870	0.00118806	0.0184872	0.0148072	ACTB/GSN/CD81/LRP1/MMP14/STOM/ERBB2/GPC1/SORBS1/ATP2B4/ITGA3/AGR2/ZDHHC5/KIF5B/DAG1/PRNP/CLIP3/RHOQ/RER1/PPP1R9B/ADAM10/PICALM/PIK3R2/CSK/EGFR/CIB1/VAMP8/PPP2R5A/RAP1A/PKDCC/ZDHHC8/BCL2L1/DAB2/STX7/LYPLA1/NLGN2/FYN/NMT1/GPC4/STX3/APPL1/CNST/TAMALIN/RACK1/LDLRAP1/NUMB/PIK3R1/PRKCZ/TNFAIP6/EPHA3/HRAS/GPC6/ARHGEF16/PIK3CA/PID1/PDCD5/SIRT6/RAB11FIP2/CDK5/BBC3/EPHB2/KCNB1/STAC/SLC1A1/NETO2/GPER1/PRKN/…	83
GO:0031346	BP	GO:0031346	positive regulation of cell projection organization	151/6547	355/18870	0.00119396	0.0184872	0.0148072	FLNA/FN1/GRN/AGRN/RAC1/DPYSL3/STK24/SERPINF1/CORO1C/FSCN1/RGS2/ITGA3/CRABP2/SRF/DDR1/NPTN/NCKAP1/MAP2K2/MDK/ABL1/PROM2/MAP1B/RHOQ/CX3CL1/SRC/STK11/CDC42EP3/PLXNA1/CXCL12/BMPR2/CDC42EP5/MACF1/S100A9/CFLAR/SF3A2/DVL1/CORO1B/RAB21/PAFAH1B1/RAP1A/AKIRIN1/TGFB3/EEF2K/RETREG3/TRAK1/LIMK1/DDR2/PLXNA3/STK25/FYN/CNTN1/MIEN1/NTN1/PTK6/SETX/PLEKHM1/NEGR1/ABL2/ROR2/KAT2A/SEMA5A/TGFBR1/RAB8B/PALM/VEGFA/SLIT2/…	151
GO:0001836	BP	GO:0001836	release of cytochrome c from mitochondria	31/6547	56/18870	0.00120693	0.0184872	0.0148072	LMNA/SOD2/GPX1/PRELID1/PPIF/BOK/BCL2L2/IFI6/BCL2L1/TNFSF10/PLAUR/BAK1/MOAP1/BID/TIMM50/TP53/PYCARD/BAD/BAX/GGCT/PDCD5/HGF/PLSCR3/MLLT11/BBC3/BCL2/IGF1/GPER1/PRKN/BIK/FZD9	31
GO:0001954	BP	GO:0001954	positive regulation of cell-matrix adhesion	31/6547	56/18870	0.00120693	0.0184872	0.0148072	JUP/SDC4/RAC1/COL16A1/DAG1/ABL1/EMP2/CX3CL1/POLDIP2/FERMT2/RRAS/CSF1/SFRP1/CIB1/ROCK1/EFEMP2/UTRN/CEACAM6/GFUS/ITGB3/EPHA1/VEGFA/PRKCZ/FERMT1/CD36/MYOC/PTPRJ/CCR7/TEK/EPB41L5/FUT1	31
GO:0043525	BP	GO:0043525	positive regulation of neuron apoptotic process	31/6547	56/18870	0.00120693	0.0184872	0.0148072	GRN/TRAF7/ABL1/PRNP/MAP3K11/NUPR1/ITGA1/NQO1/CTNNB1/CDC34/UBE2M/FOXO3/MYBL2/BACE1/NFATC4/CASP2/TP53/BAX/TGFB2/CDK5/DDIT3/EPHA7/TFAP2A/ASCL1/CDK5R1/MYB/TFAP2B/HTR2A/RAPSN/ST8SIA2/GRIK2	31
GO:0060986	BP	GO:0060986	endocrine hormone secretion	31/6547	56/18870	0.00120693	0.0184872	0.0148072	AQP1/TSPO/SELENOM/TBX3/GATA3/PTPN11/RAB11FIP1/DAB2/SMAD4/KCNQ1/RAB8B/CRY2/CRH/CRY1/TMF1/TACR2/PPARG/SPP1/AGTR1/BMP6/C1QTNF3/REN/NKX3-1/GAL/KISS1/FOXD1/TRPV6/WNK4/FOXL2/CRHBP/INHA	31
GO:1902903	BP	GO:1902903	regulation of supramolecular fiber organization	164/6547	389/18870	0.00120819	0.0184872	0.0148072	FLNA/GSN/DSTN/TMSB10/LMOD1/ARF1/RPS3/SYNPO2/TACSTD2/TPM1/AEBP1/CCN2/EMILIN1/KANK2/SDC4/RAC1/CTTN/F11R/GPX1/ARPC3/SVIL/FKBP4/SSH3/SYNPO/NCKAP1/CRYAB/MYADM/ARPC5/ABL1/CLIP3/SPTAN1/LDLR/CFL2/MAP1B/CX3CL1/FERMT2/CDC42EP3/TNXB/CAPZB/SLC9A1/CAPZA2/PIK3R2/CXCL12/SFRP1/CDC42EP5/HIP1R/SH3BP1/CORO1B/CIB1/SNX9/GIT1/CAPG/SORBS3/BAIAP2L1/CLIP1/ROCK1/TGFB3/NCKAP1L/EFEMP2/TMOD1/LIMK1/MAP1S/PAK1/DRG1/SMAD4/BMERB…	164
GO:0050654	BP	GO:0050654	chondroitin sulfate proteoglycan metabolic process	20/6547	32/18870	0.00121046	0.0184872	0.0148072	CHPF/CHSY1/CHPF2/GUSB/SLC35B2/UGDH/CHST3/B3GAT3/B3GALT6/CSGALNACT2/CSGALNACT1/XYLT1/DSE/NDNF/DSEL/CYTL1/CHSY3/CHST9/B3GAT2/B3GAT1	20
GO:0098868	BP	GO:0098868	bone growth	20/6547	32/18870	0.00121046	0.0184872	0.0148072	FOSL2/ANXA6/FGFR3/TGFBR2/STC1/RARG/TSKU/DDR2/RARA/THBS3/EVC/COL27A1/BNC2/SOX9/MMP13/NPR2/RARB/LEPR/OSTN/MATN1	20
GO:0060411	BP	GO:0060411	cardiac septum morphogenesis	38/6547	72/18870	0.00121271	0.0184872	0.0148072	CCN1/SLIT3/PARVA/HES1/DHRS3/TBX3/TBX2/NOTCH2/SOX4/TGFBR2/TGFBR3/BMPR2/NRP2/SMAD4/SMAD7/BMPR1A/EGLN1/RBPJ/SMAD6/TBX1/GATA6/TGFBR1/TP53/SLIT2/SAV1/ZFPM1/CHD7/TGFB2/ZFPM2/BMP5/TBX5/FZD2/HAND1/TBX20/SOX11/NOG/DNAH11/LRP2	38
GO:0045936	BP	GO:0045936	negative regulation of phosphate metabolic process	159/6547	376/18870	0.00121849	0.0185309	0.0148422	DUSP1/FBLN1/IGFBP3/PPIA/SOCS3/GSTP1/CALM1/SFRP2/PPP1R15A/NIBAN1/YWHAE/PLPP3/IQGAP1/CORO1C/TRIB1/CAV1/RGS2/TSPO/IPO7/ERRFI1/LRP5/DUSP3/SORL1/WWTR1/MYADM/SPINK1/ABL1/PRNP/QARS1/ENSA/PKIG/GADD45A/LPCAT1/MICAL1/SFRP1/PPP1R15B/DVL1/CIB1/MYOCD/GNAQ/HEG1/CEBPA/PPP2R5A/ADAR/CAMK2N1/SPAG9/ROCK1/NCKAP1L/FKBP1A/LATS2/MACROH2A1/TRIM27/PTPA/PRKAR1A/PDE4D/SMAD7/BAK1/PIK3IP1/ROCK2/DUSP7/HIPK3/DKK1/GGNBP2/PRKAR2…	159
GO:0016053	BP	GO:0016053	organic acid biosynthetic process	144/6547	337/18870	0.0012273	0.0186205	0.0149139	GSTP1/PTGS1/MIF/GSTM1/FASN/PTGS2/PTGIS/ATP2B4/UBR4/SCD/GOT2/PDK4/FABP5/GPX4/EIF6/ANXA1/XBP1/PTGDS/AKR1C3/AKR1B1/ALOX5/SCAP/PCBD1/SLC38A1/ELOVL5/ACLY/MGLL/DEGS1/RDH10/ALDH1A3/ELOVL1/SHMT2/OAT/GSTM2/SEPHS2/ILVBL/INSIG1/PYCR2/GSTM4/CAD/GLS/SEPHS1/GATD1/UGDH/OSBPL1A/ACACB/CES1/ALDH1A1/HSD17B10/AKR1A1/SERINC5/PRKAB2/BCAT2/PER2/NR1D1/QKI/GGT7/PRXL2B/CHST14/MTR/GGT6/PRKAG2/PYCARD/DPYD/SIRT1/PLOD2/UST/KA…	144
GO:0008637	BP	GO:0008637	apoptotic mitochondrial changes	54/6547	110/18870	0.0012726	0.0192291	0.0154014	SLC25A6/LMNA/SOD2/IER3/GPX1/PRELID1/PPIF/PPP2CB/HIP1R/BNIP3L/GSK3A/BOK/HK2/BCL2L2/IFI6/JTB/SLC25A4/BCL2L1/TNFSF10/PLAUR/BAK1/NMT1/ACAA2/MOAP1/CHCHD10/RHOT2/BID/TIMM50/SLC35F6/TP53/PYCARD/BAD/ATP5IF1/BAX/GGCT/PDCD5/HGF/PLSCR3/EYA2/BLOC1S2/ZNF205/TMEM102/MLLT11/RTL10/BBC3/BCL2/IGF1/NAIF1/GPER1/PRKN/BIK/CAMK2A/FZD9/ATP2A1	54
GO:0034508	BP	GO:0034508	centromere complex assembly	19/6547	30/18870	0.00127347	0.0192291	0.0154014	H3-3A/SENP6/SUGT1/CENPF/KNTC1/CENPN/CENPC/CENPX/HJURP/MIS18A/CENPH/CENPW/ITGB3BP/DLGAP5/CENPE/CENPI/CENPA/OIP5/CENPK	19
GO:0010522	BP	GO:0010522	regulation of calcium ion transport into cytosol	13/6547	18/18870	0.00130356	0.0195442	0.0156537	TMBIM6/CAV1/BAK1/BAX/P2RX4/BCL2/P2RX7/TRPC3/ADCYAP1R1/P2RX3/NOS1/GRIN1/LHCGR	13
GO:0048486	BP	GO:0048486	parasympathetic nervous system development	13/6547	18/18870	0.00130356	0.0195442	0.0156537	HES1/SEMA3F/ACKR3/NRP2/PLXNA3/TBX1/ADARB1/EGR2/HOXB2/TFAP2A/PLXNA4/SIX1/GDNF	13
GO:1901970	BP	GO:1901970	positive regulation of mitotic sister chromatid separation	13/6547	18/18870	0.00130356	0.0195442	0.0156537	CUL3/ANAPC7/ANAPC5/UBE2C/CDC20/MAD2L1BP/INCENP/BIRC5/CDCA8/AURKB/ESPL1/DLGAP5/PRAP1	13
GO:0140694	BP	GO:0140694	non-membrane-bounded organelle assembly	171/6547	408/18870	0.00131839	0.01972	0.0157946	MYH11/FLNA/MYL9/KRT19/CSRP1/FLNC/RPS19/RPSA/ACTC1/GSN/TUBB/LMOD1/RPS3/RPS15/TPM1/RPLP0/PGM5/RPS28/FSCN1/CCDC69/KRT8/SRF/TRAF7/EIF6/CFL2/EIF5/POLDIP2/SRC/PDGFRA/DDX3X/RNF213/DHX30/CFLAR/SH3PXD2B/RRP7A/BOP1/ZNF207/CDS2/LSM4/ASB2/NEK7/TMOD1/PLK2/ERAL1/DRG1/SMAD4/MAPRE2/CHMP1A/PRKAR1A/SBDS/MRTO4/MRPS2/MEF2A/ABT1/SENP6/PPAN/SQLE/MYBL2/LIMD1/KAT2A/RRS1/MYH3/STARD9/NEK6/MISP/TPX2/NBDY/EDC3/ARHGEF5/MRPS7…	171
GO:0048668	BP	GO:0048668	collateral sprouting	18/6547	28/18870	0.00132857	0.0198256	0.0158791	CRABP2/DVL1/SPART/NIN/ULK2/IFRD1/NPR2/PRKG1/SPP1/EFNA5/EPHA7/FGF13/RND2/BDNF/HDAC6/WNT3/WNT3A/DCC	18
GO:0010761	BP	GO:0010761	fibroblast migration	30/6547	54/18870	0.00133281	0.0198424	0.0158926	ACTA2/THBS1/TNS1/AQP1/SDC4/RAC1/IQGAP1/RCC2/CORO1C/ILK/MTA2/ZFAND5/SGPL1/CD248/ARID5B/AKAP12/GNA12/CYGB/GNA13/DDR2/APPL1/ZEB2/ITGB3/LAMTOR2/HYAL2/FGF2/TMEM201/FER/HAS1/WDPCP	30
GO:0045785	BP	GO:0045785	positive regulation of cell adhesion	199/6547	482/18870	0.00135948	0.0201858	0.0161677	FLNA/ACTB/FN1/ITGA5/IGF2/CD81/CALR/RPS3/TPM1/CCN1/JUP/EMILIN1/LAMC1/SDC4/RAC1/SFRP2/LAMB2/CD24/CCDC80/PLPP3/ERBB2/FBLN2/F11R/CD44/HES1/ILK/CAV1/NID1/CCL2/ITGA3/AGR2/FLOT2/COL16A1/EFNB1/MYADM/LIMS2/MDK/DAG1/ABL1/LIF/IL6ST/FOXF1/ITPKB/EMP2/ANXA1/CX3CL1/POLDIP2/IL6/FERMT2/RRAS/SRC/SELE/SOX4/TGFBR2/XBP1/RSU1/GATA3/BCL6/PIK3R2/CSF1/CXCL12/SFRP1/PTPN11/SMARCD2/IRAK1/CSK/ADAM19/CD55/ALOX5/CIB1/NR4A3/FOX…	199
GO:0051205	BP	GO:0051205	protein insertion into membrane	40/6547	77/18870	0.00136289	0.0201858	0.0161677	EMC10/NOMO1/NOMO2/NDUFA13/SEC61A1/NCLN/EGFR/BAG6/SGTA/GET3/TIMM13/RAB5IF/TRAM2/NMT1/GET4/TMCO1/MOAP1/TIMM10B/MMGT1/MAL/TOMM40/MTCH1/WDR83OS/TOMM6/CAMLG/REEP1/TMEM147/BAX/EMC8/ROMO1/PDCD5/EMC2/TIMM10/TIMM29/MTX1/BBC3/TIMM8B/RTP4/EMC9/GRIN3B	40
GO:0010882	BP	GO:0010882	regulation of cardiac muscle contraction by calcium ion signaling	17/6547	26/18870	0.00137169	0.0201858	0.0161677	CALM1/CASQ2/SLC9A1/ATP1A2/PLN/GSTM2/GSTO1/ATP1B1/CACNA1C/DMD/SLC8A1/RYR2/CLIC2/TMEM38B/ANK2/HRC/TNNI3	17
GO:1903421	BP	GO:1903421	regulation of synaptic vesicle recycling	17/6547	26/18870	0.00137169	0.0201858	0.0161677	ACTB/SNX9/ROCK1/SYT11/DGKQ/PPP3CB/PPP3CC/SYT7/CDK5/LRRK2/OPHN1/NLGN1/PRKN/SNCA/SLC17A7/DNM3/STX1B	17
GO:0003417	BP	GO:0003417	growth plate cartilage development	14/6547	20/18870	0.00137176	0.0201858	0.0161677	FOSL2/ANXA6/TGFBR2/STC1/RARG/TSKU/RARA/THBS3/COL27A1/SOX9/MMP13/NPR2/RARB/MATN1	14
GO:0050767	BP	GO:0050767	regulation of neurogenesis	164/6547	390/18870	0.00137874	0.0202417	0.0162124	FN1/BTG2/CDH1/RTN4/SERPINF1/HES1/SEMA4B/NAP1L1/TSPO/ANXA2/CRABP2/SRF/SEMA3F/CERS2/SPINT1/NPTN/SORL1/MAP2K2/MDK/DAG1/LIF/IL6ST/LDLR/MAP1B/CX3CL1/IL6/HDAC1/STK11/ID4/PLXNA1/CTNNB1/CXCL12/BMPR2/MACF1/SEMA4C/RAB21/PAFAH1B1/KDM4A/BHLHE41/EEF2K/YAP1/TRAK1/LIMK1/SERPINE2/PLXNA3/STK25/NUMBL/MECP2/BMPR1A/HOOK3/ZNF335/SPART/NTN1/TRIM11/SEMA5A/NFATC4/PER2/NR1D1/SEMA3B/SEMA4A/DAAM2/IL33/TP53/VEGFA/SEMA6A/SLI…	164
GO:0046660	BP	GO:0046660	female sex differentiation	58/6547	120/18870	0.0013832	0.0202604	0.0162274	A2M/MMP2/ADAMTS1/MMP14/SLIT3/CEBPB/IDH1/TBX3/SGPL1/NUPR1/SRC/ARID5B/PDGFRA/SFRP1/AXL/TP63/TIPARP/LHFPL2/BCL2L1/SMAD4/BAK1/PTX3/CASP2/LFNG/VEGFA/SLIT2/SIRT1/KITLG/TNFAIP6/BAX/CHD7/ZFPM2/NPR2/PLEKHA1/TYRO3/FGF10/BCL2/SRD5A1/PGR/ANG/FANCA/DACH1/RBP4/HYAL3/FANCG/ZP3/BRCA2/AMH/GNRH1/ADCYAP1R1/FOXL2/VGF/DMC1/INHA/LRP2/LHCGR/MSH4/LHX1	58
GO:0009101	BP	GO:0009101	glycoprotein biosynthetic process	129/6547	299/18870	0.00138919	0.0203013	0.0162601	RPN1/DDOST/RPN2/B4GALT1/PHLDA1/MGAT1/GALNT2/CHPF/HS6ST1/NCSTN/GALNT1/MGAT4B/HBEGF/CTNNB1/BMPR2/OST4/CHSY1/KRTCAP2/RAMP1/CHPF2/PAWR/TRAK1/AGO2/B3GNT3/ST3GAL4/SLC35B2/MOGS/POMGNT1/POGLUT3/UGDH/GFPT2/CHST3/B3GAT3/B3GALT6/SLC35C1/LARGE1/B3GALNT2/ITM2A/CSGALNACT2/IL33/CHST14/CSGALNACT1/ALG12/CANT1/B4GAT1/TET3/B4GALT7/GALNT17/UST/SLC2A10/TMTC1/ALG3/PMM2/GALNT18/RFT1/B3GALT4/XYLT1/TMEM258/POMK/GALNT3/SR…	129
GO:0090630	BP	GO:0090630	activation of GTPase activity	53/6547	108/18870	0.00141781	0.0205994	0.0164989	CORO1C/TAX1BP3/SCRIB/RANGAP1/AGAP3/TBC1D10B/BCR/SIPA1/TBC1D1/RALGAPA2/SGSM3/SLC27A4/SIPA1L3/AGAP1/SYDE1/ARHGEF19/ARHGEF5/EPHA1/GMIP/ARHGEF16/TBC1D3L/EVI5L/TBC1D3D/CCR7/TBC1D30/TBC1D12/FOXJ1/RALGAPA1/AGAP2/ARHGAP24/CCDC125/RAP1GAP/ARHGEF26/TBC1D3E/GARNL3/GRTP1/NTRK3/TIAM2/TBC1D3K/TBC1D3G/TBC1D7/SYDE2/TBC1D3C/NTF3/NGEF/GPR65/ARHGAP22/TBC1D3H/TBC1D3/TBC1D3I/TBC1D3F/RASGRF1/TBC1D3B	53
GO:1902414	BP	GO:1902414	protein localization to cell junction	53/6547	108/18870	0.00141781	0.0205994	0.0164989	FLNA/ACTB/VCL/ERBB2/F11R/NECTIN1/KIF5B/DAG1/FERMT2/SCRIB/ADAM10/JAM3/DVL1/HEG1/RAB8A/RAP1A/DSP/CLSTN3/NLGN2/MAP1A/LSR/GPC4/STX3/ARHGEF18/LAMTOR2/TAMALIN/PRKCZ/ZDHHC12/MPP7/HRAS/GPC6/CGNL1/MAPT/NSG1/CDK5/HOMER1/RAB27B/NETO2/NECTIN3/NRXN2/MARVELD3/ILDR1/NLGN1/DLG2/WNT7A/NRXN1/ZDHHC15/LRRC7/GRIN2A/STX1B/SLITRK3/RAPSN/LGI1	53
GO:0016331	BP	GO:0016331	morphogenesis of embryonic epithelium	71/6547	152/18870	0.0014193	0.0205994	0.0164989	LAMA5/SDC4/SPINT2/SFRP2/ST14/TGFB1I1/SPINT1/ABL1/SCRIB/WNT7B/CTNNB1/GATA3/SFRP1/SEMA4C/DVL1/RARG/OSR1/TP63/RDH10/ALDH1A3/GRHL3/DLC1/GRHL2/JAG2/PRKACB/SUFU/RARA/KAT2A/MIB1/IFT57/MTHFD1/SOX9/VANGL2/STK3/WNT2B/CLUAP1/KDF1/CELSR1/TGFB2/TWIST1/HNF1B/PTCH1/IRX3/NPHP3/BMP5/FGF10/PAX8/PRICKLE1/EPB41L5/TFAP2A/TBX18/GDF7/FZD2/OVOL2/CC2D2A/SIX4/HAND1/SIX1/LIAS/WNT6/SALL4/WNT2/KIF20B/GDNF/STIL/SOX11/NOG/LHX2…	71
GO:0007369	BP	GO:0007369	gastrulation	89/6547	197/18870	0.00142739	0.0206695	0.0165551	RPS6/COL6A1/DUSP1/FN1/MMP2/ITGA5/ETS2/MMP14/SFRP2/LAMB3/PLPP3/DUSP5/GPI/ITGB4/ITGA3/SRF/LRP5/MYADM/DAG1/TXNRD1/FOXF1/WLS/TGFBR2/CTNNB1/ITGA7/SFRP1/BMPR2/FZD7/HSBP1/DVL1/NR4A3/OSR1/TWSG1/ITGA8/MMP15/SMAD4/MACROH2A1/CUL3/PRKAR1A/KLF4/BMPR1A/UGDH/DKK1/GATA6/PHLDB2/IL1RN/ATOH8/ITGB3/TP53/CDC73/RACK1/FRS2/CLASP2/NF2/WNT5B/SOX7/SOX17/HOXA11/EYA2/HNF1B/ITGA4/SIX2/NPHP3/PRICKLE1/EPB41L5/APLN/VTN/SOX2/TBX…	89
GO:0051347	BP	GO:0051347	positive regulation of transferase activity	173/6547	414/18870	0.00145071	0.0209561	0.0167846	THBS1/EGR1/IGF2/PPIA/RPS3/CCN1/CALM1/GAS6/CD24/CCND1/ERBB2/IQGAP1/ATP2B4/TCIM/FGFR3/ERP29/DDR1/FGFR1/SERINC1/SORL1/UBE2L3/MAP2K2/TRAF4/ABL1/PARM1/MYC/PKD1/PRNP/EMP2/MAP3K11/FERMT2/SRC/STK11/TGFBR2/ARRDC3/CCND2/PDGFRA/CTNNB1/CSF1/DDX3X/IRAK1/AXL/EGFR/CIB1/SNX9/TAB2/CAB39/FZR1/GSK3A/RAP1A/UBE2S/ERBB3/NEK7/TELO2/EPHB4/PCNA/JTB/EFNA1/PAK1/DDR2/ADAM8/KLF4/ADRA2A/TAB1/EEF1A2/GRHL2/DKK1/RASSF2/CAMKK2/DB…	173
GO:0071496	BP	GO:0071496	cellular response to external stimulus	147/6547	346/18870	0.00145377	0.0209561	0.0167846	FOS/AQP1/KANK2/SLC2A1/SFRP2/YWHAZ/GAS6/PIM1/ATF3/PTGS2/STK24/DAP/F11R/LTBR/GCN1/TNC/BAG3/SRF/PDK4/CNN2/RXRA/UCP2/DAG1/PPP1R9B/XBP1/SLC9A1/KLF10/NR4A2/SREBF1/GADD45A/AKR1C3/SFRP1/BMPR2/AXL/GABARAPL1/MYOCD/SIPA1/ATP1A2/CSNK1A1/FOSL1/LAMTOR1/WIPI2/PIK3C2B/TXN2/KRT20/USF1/SEC13/BAK1/FOXO1/GSDMD/FOXO3/MAPKAP1/VCAM1/CPEB4/COMT/FADD/PRKAB2/MAPK3/FAM107A/XPR1/MAP3K2/MTMR3/FLCN/CASP2/USF2/TBL2/IL33/ITGB3/…	147
GO:1902895	BP	GO:1902895	positive regulation of miRNA transcription	29/6547	52/18870	0.00147096	0.0211559	0.0169446	FOS/EGR1/JUN/KLF5/SRF/MYC/SREBF1/GATA3/EGFR/MYOCD/FOXA1/FOSL1/TEAD1/SMAD4/KLF4/BMPR1A/FOXO3/SMAD6/ATOH8/SMARCA4/TP53/PDGFB/NGFR/FGF2/TGFB2/PPARG/APLN/MYCN/MYB	29
GO:0045930	BP	GO:0045930	negative regulation of mitotic cell cycle	109/6547	248/18870	0.00148199	0.0212664	0.0170331	DUSP1/BTG2/ZFP36L1/KANK2/IER3/CCND1/FHL1/CCL2/MAP3K20/ABL1/SCRIB/CTNNB1/BCL6/FOXN3/FZR1/ZNF207/FBXO31/WEE1/NACC2/OVOL1/RBL2/MUC1/WAC/AURKAIP1/PLK2/KLF4/TAOK2/PKD2/FAM107A/USP47/CASP2/DACT1/GAS1/EME2/TPRA1/TP53/CDC73/DCUN1D3/CDK2AP2/LCMT1/RFWD3/TAOK3/CDC20/PABIR1/MAD1L1/YTHDC2/ZFYVE19/RAD9A/CCNB1/CDKN1C/MAD2L1BP/MIIP/CHMP4C/NLE1/NABP1/APC/CENPF/MBTPS2/PLK1/INCENP/BIRC5/CDC6/KNTC1/TRIP13/CDCA8/BCL2…	109
GO:0019722	BP	GO:0019722	calcium-mediated signaling	94/6547	210/18870	0.00152832	0.0218818	0.017526	CALM1/ATP2B4/BCAP31/LMCD1/ACKR3/PTBP1/PRNP/SELE/PPP1R9B/CASQ2/DMPK/SLC9A1/PDGFRA/RCAN1/CXCL8/JPT2/SPPL3/CIB1/ATP1A2/RCAN2/PLN/ERBB3/GSTM2/GSTO1/PPP3R1/HOMER3/ATP1B1/VCAM1/CAMKK2/TRPM4/CACNA1C/NFATC4/EDNRB/PPP3CB/CHRM3/DMD/RCAN3/AKAP6/NFATC2/SLC8A1/PTGFR/PTPRJ/PPP3CC/SGCD/MAPT/P2RX4/PRKD1/ITPR1/CCR7/BST1/RYR2/GRIN2D/AVPR1A/CLIC2/NFATC1/AGTR1/CHP2/PPP1R9A/CMKLR1/IGF1/LRRK2/TRPM2/TMEM38B/TMEM100/ANK…	94
GO:0032526	BP	GO:0032526	response to retinoic acid	52/6547	106/18870	0.00157979	0.0225679	0.0180756	IGFBP7/MMP2/AQP1/SERPINF1/TNC/RXRA/TBX2/NDUFA13/WNT7B/SREBF1/FZD7/RARG/OSR1/YAP1/GJB2/KLF4/DKK1/PTK6/SETX/ABL2/TBX1/GATA6/RARA/HAND2/CTSH/GJB3/ABCA1/EPHA3/CREB1/SOX9/WNT5B/NCOA1/OVCA2/PTCH1/WNT9A/TMEM161A/BMP6/ASCL1/CYP26B1/RBP4/WNT6/RORB/WNT2/WNT3/BRINP1/MYB/RXRG/WNT10B/WNT3A/SLC6A4/BRINP2/WNT8B	52
GO:0030282	BP	GO:0030282	bone mineralization	59/6547	123/18870	0.00158984	0.0226606	0.0181498	COL1A2/CCN1/FOSL2/PTGS2/LTBP3/FGFR3/RXRA/KLF10/SRGN/ANO6/BMPR2/CLEC3B/ALOX5/ISG15/OSR1/FAM20C/PKDCC/DDR2/SBDS/TMEM119/BMPR1A/TRPM4/ROR2/S1PR1/TENT5A/RFLNB/SLC24A3/SOX9/TUFT1/SLC8A1/SGMS2/LOX/TXLNG/ASPN/MMP13/TWIST1/AXIN2/OSR2/GPM6B/PRICKLE1/TFAP2A/BMP6/IGF1/ENPP1/ADGRV1/TMEM38B/FBN2/PTH1R/PTHLH/P2RX7/KL/ALOX15/RSPO2/RFLNA/FZD9/WNT10B/IBSP/MATN1/FGF23	59
GO:0010517	BP	GO:0010517	regulation of phospholipase activity	32/6547	59/18870	0.00159985	0.022712	0.0181909	LRP1/RGS2/FGFR3/FGFR1/ABL1/ANXA1/SELE/PDGFRA/EGFR/GNAQ/GNA13/ARL1/GNA15/ANXA8L1/ANXA8/ABL2/HRAS/LPAR1/C5AR1/FGF2/LPAR2/PLA2G5/AVPR1A/AGTR1/ANG/SNCA/NMUR1/HTR2B/HTR2A/P2RY12/ADRA1A/AVPR1B	32
GO:0035051	BP	GO:0035051	cardiocyte differentiation	76/6547	165/18870	0.00160417	0.022712	0.0181909	MYH11/ACTC1/LMNA/CALR/HES1/RGS2/SORBS2/SRF/TBX3/PI16/TBX2/PDLIM5/SLC9A1/PDGFRA/TGFBR3/FZD7/EGFR/MYOCD/GSK3A/ASB2/SGCB/SMAD4/BMPR1A/VCAM1/DKK1/MEF2A/EFNB2/RBPJ/GATA6/MAPK3/RARA/KAT2A/G6PD/LARGE1/CXADR/SYNE1/HAND2/VEGFA/DHX36/MEIS1/PPARA/ALPK3/FRS2/CTDP1/AKAP6/BVES/SLC8A1/SOX17/SGCD/TGFB2/SIRT6/TWIST1/PITX2/FHOD3/PRKG1/IRX3/TTN/TBX5/PRICKLE1/NRG1/RARB/IGF1/TBX18/CDK1/ACTN2/GPER1/TENM4/MESP1/ALPK2/S…	76
GO:0050796	BP	GO:0050796	regulation of insulin secretion	76/6547	165/18870	0.00160417	0.022712	0.0181909	PFKL/LRP5/UCP2/IL6/SOX4/ENSA/TCIRG1/SREBF1/SFRP1/PTPN11/ALOX5/NADK/SRI/ADCY5/TM7SF3/CDK16/PRKAR1A/ADRA2A/NLGN2/FOXO1/ANO1/TRPM4/KLF7/PER2/NR1D1/PCK2/PPP3CB/BAD/ACSL4/CHRM3/AACS/IRS2/SLC16A1/FAM3D/PRKCB/EIPR1/CLOCK/PICK1/JAK2/UQCC2/SIRT6/SLC25A22/ITPR1/GNAZ/CAPN10/SYT7/SLC9B2/SLC8B1/GPR68/PLCB1/EFNA5/KCNB1/C2CD2L/STX1A/STXBP4/BMP8A/PDE8B/GPER1/GPR27/PRKN/KCNA5/RBP4/GPLD1/MYRIP/KCNJ11/SSTR5/TFAP2B/…	76
GO:0001704	BP	GO:0001704	formation of primary germ layer	61/6547	128/18870	0.00163325	0.0230212	0.0184386	COL6A1/DUSP1/FN1/MMP2/ITGA5/ETS2/MMP14/SFRP2/LAMB3/DUSP5/GPI/ITGB4/ITGA3/SRF/TXNRD1/FOXF1/WLS/CTNNB1/ITGA7/BMPR2/FZD7/HSBP1/TWSG1/ITGA8/MMP15/MACROH2A1/PRKAR1A/KLF4/BMPR1A/DKK1/GATA6/ATOH8/ITGB3/CDC73/NF2/SOX7/SOX17/HOXA11/EYA2/HNF1B/ITGA4/SIX2/EPB41L5/VTN/SOX2/TBX6/HAND1/POU5F1/MESP1/WNT3/SCX/TBX20/HMGA2/WNT3A/ETV2/CRB2/NOG/NR0B1/MESP2/TLX2/LHX1	61
GO:0010927	BP	GO:0010927	cellular component assembly involved in morphogenesis	61/6547	128/18870	0.00163325	0.0230212	0.0184386	MYH11/MYL9/KRT19/CSRP1/FLNC/ACTC1/LMOD1/TPM1/PGM5/GPC1/CD9/KRT8/ITGB4/SRF/DAG1/CFL2/PDGFRA/CFLAR/NECTIN2/PMP22/PAFAH1B1/PLN/TMOD1/AGFG1/SMAD4/PRKAR1A/CNTN1/MEF2A/PHLDB2/MYH3/CNTNAP1/RFX2/TPPP/CLASP2/CSRP2/PIKFYVE/TMF1/PRKD1/TMOD2/KLHL41/FHOD3/TTN/ACTA1/ACTN2/SIX4/ANK2/LDB3/TENM4/MYOM2/TNNT1/KNL1/IHH/UGT8/LMOD3/ACRBP/MYOZ1/TCAP/TMOD4/MYOZ2/MYLK3/CAV3	61
GO:0010717	BP	GO:0010717	regulation of epithelial to mesenchymal transition	54/6547	111/18870	0.001651	0.02322	0.0185978	SFRP2/TGFB1I1/WWTR1/MDK/DAG1/ADIPOR1/EMP2/IL6/FERMT2/TGFBR2/TNXB/CTNNB1/GATA3/SFRP1/FOXA1/SDCBP/DACT3/VASN/LOXL2/TGFB3/EFNA1/DAB2/ADAM8/SMAD4/SMAD7/GLIPR2/SPRED1/PHLDB2/TGFBR1/PDPN/LRG1/SDHAF2/CLASP2/EPHA3/SPRY2/TRIM62/ZNF750/IL17RD/TGFB2/EPHA4/TWIST1/OLFM1/AXIN2/BMP5/TBX5/OVOL2/GCNT2/TBX20/NKX2-1/SPRED3/FOXA2/CRB2/NOG/ALX1	54
GO:0018105	BP	GO:0018105	peptidyl-serine phosphorylation	127/6547	295/18870	0.00165569	0.0232344	0.0186094	MIF/SFRP2/PTGS2/CD44/ATP2B4/CAV1/GRK2/MAP3K20/MAP2K2/LIF/MKNK2/PKD1/IL6/CSNK1G2/DMPK/TGFBR2/GADD45A/MAPK13/EGFR/CAB39/GSK3A/SMG1/CSNK1A1/NEK7/ROCK1/RPS6KA2/RPS6KA3/STK38L/PLK2/LATS2/PAK1/CREBL2/RPS6KB2/IP6K2/PRKCA/PDE4D/SMAD7/BAK1/ROCK2/PRKD2/MAPKAP1/HIPK3/DKK1/GGNBP2/RPS6KA1/RASSF2/CSF3/PRKACB/RPS6KA4/AKT3/TGFBR1/HIPK2/NEK6/BDKRB2/DGKQ/CNKSR3/LATS1/VEGFA/MAPKAPK3/MAP3K10/RACK1/PDK3/PRKCZ/SH2D3A/…	127
GO:0042060	BP	GO:0042060	wound healing	176/6547	423/18870	0.00166645	0.0233127	0.0186721	FLNA/MYL9/ACTB/CSRP1/THBS1/AHNAK/FBLN1/FN1/TLN1/ITGA5/PPIA/MYLK/TPM1/CCN1/AQP1/MCAM/EMILIN1/SERPINE1/SDC4/GAS6/VCL/ANXA5/PLPP3/ERBB2/F11R/GPX1/CD44/CD9/B4GALT1/ILK/CAV1/ANXA6/PRDX2/ANXA2/SRF/EVPL/CNN2/DDR1/SMOC2/PDIA3/DAG1/IL6ST/TNFAIP3/PLAU/ANXA1/CX3CL1/KRT6A/IL6/FERMT2/SRC/NOTCH2/PPL/PABPC4/SCRIB/XBP1/PDGFRA/ENTPD1/HBEGF/GNA12/CLDN1/ANO6/AXL/MACF1/FZD7/AK3/CFLAR/ALOX5/CORO1B/GNAQ/F13A1/GNA13/TS…	176
GO:0030048	BP	GO:0030048	actin filament-based movement	63/6547	133/18870	0.00167018	0.0233127	0.0186721	FLNA/ACTA2/ACTC1/GSN/TPM1/MYL6/JUP/PARVA/CAV1/EMP2/SLC9A1/STC1/SRI/ATP1A2/DSP/PLN/ROCK1/SNTA1/PDE4D/SYNE2/WIPF1/TRPM4/CACNA1C/KCNQ1/GJC1/ZEB2/MYH3/PDE4B/PDPN/FNBP1L/KCNE4/MYO19/BIN1/CACNA2D1/KCNH2/CACNB2/PIK3CA/KCND3/EPDR1/SGCD/MYO5B/SCN4B/RYR2/KCNE3/EPB41L5/SCN1B/ABCC9/FGF13/ANK2/TNNC1/DSC2/SCN5A/KCNA5/CTNNA3/MYH2/MYO7B/ATP2A1/SCN3B/SCN2B/FGF12/KCNJ3/MYLK2/CAV3	63
GO:0006942	BP	GO:0006942	regulation of striated muscle contraction	49/6547	99/18870	0.00167226	0.0233127	0.0186721	CALM1/JUP/NR4A1/CAV1/GRK2/RGS2/CASQ2/DMPK/SLC9A1/STC1/SRI/ATP1A2/DSP/PLN/GSTM2/GSTO1/ATP1B1/PDE4D/SMAD7/TRPM4/CACNA1C/KCNQ1/EHD3/PDE4B/PDE5A/DMD/BIN1/SLC8A1/P2RX4/PRKD1/RYR2/CLIC2/TMEM38B/FGF13/ANK2/DSC2/SCN5A/HRC/CTNNA3/TNNI1/SLC8A3/ATP2A1/MYL3/NOS1/NPPA/KBTBD13/ADRA1A/TNNI3/CAV3	49
GO:0002067	BP	GO:0002067	glandular epithelial cell differentiation	38/6547	73/18870	0.00169157	0.0235302	0.0188463	FASN/HES1/CAV1/AGR2/GPAT4/CTNNB1/FOXA1/RARG/GSK3A/TP63/YAP1/WDR77/KLF4/VHL/GATA6/RARA/BAD/NFIB/SOX9/CLOCK/FGF2/HOXA5/ZNF800/BMP5/FZD5/RARB/BMP6/ASCL1/SPDEF/PGR/CDH2/NR5A2/CLCN2/SLC9A4/IL13/IL31RA/NKX6-1/PDX1	38
GO:0002791	BP	GO:0002791	regulation of peptide secretion	89/6547	198/18870	0.00172047	0.0238799	0.0191264	PFKL/LRP5/UCP2/SPINK1/IL6/SOX4/ENSA/TCIRG1/SREBF1/SFRP1/PTPN11/ALOX5/NADK/SRI/ADCY5/TM7SF3/CDK16/PRKAR1A/ADRA2A/NLGN2/FOXO1/ANO1/TRPM4/KLF7/PER2/NR1D1/RAB8B/PCK2/PPP3CB/BAD/ACSL4/CHRM3/AACS/CRH/IRS2/SLC16A1/FAM3D/PRKCB/EIPR1/CLOCK/CHD7/PICK1/JAK2/AIMP1/UQCC2/SIRT6/SLC25A22/PRKD1/ITPR1/GNAZ/CAPN10/SYT7/SLC9B2/SLC8B1/GPR68/PLCB1/EFNA5/KCNB1/C2CD2L/PAX8/STX1A/STXBP4/BMP8A/PDE8B/ILDR1/GPER1/GPR27/PRK…	89
GO:1902850	BP	GO:1902850	microtubule cytoskeleton organization involved in mitosis	75/6547	163/18870	0.00177559	0.0245913	0.0196961	FLNA/MAP4/TACC1/PKD1/POLDIP2/ZNF207/PAFAH1B1/MAP1S/PLK2/DRG1/CHMP1A/PTPA/SBDS/MECP2/STMN1/EML1/MYBL2/TACC2/NEK6/MISP/TPX2/GNAI1/RMDN1/RAE1/STAG1/NUP62/CLASP2/CDC20/KIFC2/SPRY2/TACC3/TUBG1/SMC3/DCTN6/RCC1/CCNB1/FAM110A/SAPCD2/CCDC61/CHMP4C/KIFC1/PLK1/AAAS/MZT1/INCENP/BIRC5/WRAP73/FGF10/CDCA8/KIF4A/PRICKLE1/PRC1/MAD2L1/CDK1/ABRAXAS1/CENPH/CHEK2/AURKB/ESPL1/SPDL1/NDC80/CEP126/NEK2/NUF2/NUSAP1/DLGAP5…	75
GO:0097193	BP	GO:0097193	intrinsic apoptotic signaling pathway	136/6547	319/18870	0.0018247	0.0252165	0.0201969	ENO1/PPIA/RPS3/SOD2/TMBIM6/MIF/PERP/SFRP2/DDX5/PPP1R15A/IER3/CD24/CEBPB/PTGS2/STK24/EIF5A/YBX3/GPX1/CD44/CAV1/PHLDA3/BCAP31/ERP29/ACKR3/ARL6IP5/ABL1/MYC/GRINA/NUPR1/HDAC1/SRC/NOC2L/SHISA5/STK11/PPIF/XBP1/NDUFA13/ERO1A/CTNNB1/CXCL12/DDX3X/S100A9/TRAP1/WFS1/BOK/CREB3L1/BAG6/TP63/NACC2/HIC1/BCL2L2/IFI6/MUC1/TXNDC12/BCL2L1/ZNF385A/CUL3/STK25/PLAUR/BAK1/FYN/SYVN1/MOAP1/NFATC4/USP47/FLCN/CASP2/BID/HIPK…	136
GO:0061387	BP	GO:0061387	regulation of extent of cell growth	53/6547	109/18870	0.00183905	0.0253597	0.0203116	FN1/CDH1/RTN4/CTTN/SEMA4B/CRABP2/SRF/SEMA3F/ABL1/DNM2/MAP1B/CXCL12/BMPR2/MACF1/SEMA4C/RAB21/PAFAH1B1/LIMK1/PLXNA3/SPART/NTN1/SEMA5A/SEMA3B/SEMA4A/VEGFA/SEMA6A/RUFY3/ULK2/IFRD1/SEMA3A/MAPT/CDK5/OLFM1/SPP1/SEMA3E/EFNA5/EPHA7/SEMA4F/FGF13/RND2/PLXNA4/BDNF/SEMA3D/HDAC6/SEMA4G/WNT3/RTN4R/WNT3A/CDH4/NKX6-1/DCC/DRAXIN/TRPC5	53
GO:0099177	BP	GO:0099177	regulation of trans-synaptic signaling	201/6547	490/18870	0.00185657	0.0255459	0.0204608	ARF1/PTGS2/CDH1/RTN4/CCL2/GIPC1/SNCG/SRF/FABP5/NPTN/KIF5B/DAG1/ABL1/PRNP/MAP1B/CX3CL1/DMPK/NCSTN/SRGN/AKAP12/BCR/DVL1/SLC38A1/GIT1/ATP1A2/RAB8A/PAFAH1B1/P2RX1/RAP1A/CLSTN3/CDH11/PPP3R1/PAIP2/LAMA2/PLK2/KMT2A/SERPINE2/ERC1/ADRA2A/MECP2/NLGN2/FYN/MAP1A/DKK1/PRKAR2B/ROR2/SYT11/STX3/TSHZ3/MAPK3/RARA/KAT2A/FAM107A/BACE1/NFATC4/LARGE1/SYNE1/DGKZ/CHRDL1/PPP3CB/PRKCZ/SLC6A9/ZDHHC12/INA/CDC20/NEURL1/NGFR/…	201
GO:0008202	BP	GO:0008202	steroid metabolic process	139/6547	327/18870	0.00187589	0.025756	0.020629	IGFBP7/EGR1/DHRS2/TSPO/APOL1/LRP5/PBX1/AKR1C2/NPC2/HMGCS2/LDLR/SGPL1/DKK3/PDGFRA/SREBF1/FDFT1/DHCR24/AKR1C3/SCNN1B/CACNA1H/AKR1B1/SCAP/CYB5R1/ACLY/TSKU/CEBPA/LBR/TIPARP/APOL2/INSIG1/LPCAT3/DAB2/OSBPL5/MECP2/ACAA1/STARD3/ERG28/ACAA2/OSBPL1A/CES1/PMVK/HSD17B10/SQLE/FDPS/G6PD/EDNRB/NR1D1/DGKQ/PIAS4/DHCR7/FAXDC2/MSMO1/PRKAG2/LDLRAP1/MVD/HSD17B6/SIRT1/ABCA1/CREB1/EPHX2/CRH/APOBR/CH25H/TM7SF2/CYP27A1/C…	139
GO:0045600	BP	GO:0045600	positive regulation of fat cell differentiation	37/6547	71/18870	0.00188488	0.0258236	0.0206832	ZFP36/ZFP36L1/ADIRF/SFRP2/PIM1/CEBPB/PTGS2/KLF5/LRP5/XBP1/SFRP1/RARRES2/CCDC3/CEBPA/ZNF385A/CREBL2/ZBTB7B/TRPM4/ZBTB16/MEDAG/SAV1/CREB1/ZBTB7C/STK3/LMO3/SIRT6/PPARG/CDS1/AXIN2/CMKLR1/NOCT/SULT1E1/SIX1/FNDC5/VSTM2A/HTR2A/HTR2C	37
GO:0032754	BP	GO:0032754	positive regulation of interleukin-5 production	9/6547	11/18870	0.0018938	0.0258345	0.0206919	GATA3/PDE4D/RARA/IL17RA/IL33/PRKCZ/TSLP/IL1RL1/CRLF2	9
GO:0061140	BP	GO:0061140	lung secretory cell differentiation	9/6547	11/18870	0.0018938	0.0258345	0.0206919	AGR2/GATA6/NFIB/HOXA5/FGF10/ASCL1/SPDEF/NKX2-1/IL13	9
GO:0031099	BP	GO:0031099	regeneration	86/6547	191/18870	0.00191482	0.0260654	0.0208768	FLNA/HSPG2/MMP2/CD81/GRN/LAMB2/GAS6/CEBPB/CCND1/STK24/KLF5/GPX1/CD9/TNC/TSPO/PTPRF/CERS2/UCP2/MAP2K2/MDK/DAG1/SELENON/ANXA1/MAP1B/IL6/APOD/NNMT/TGFBR3/CLDN1/CXCL12/AXL/FZD7/CFLAR/NR4A3/CPQ/AKIRIN1/PCNA/PTPRU/YAP1/PTPN12/CAD/KLF4/BAK1/KREMEN1/HDGFL2/LARGE1/MTR/NFIB/GFER/PRRX1/SGCA/TYMS/IFRD1/JAK2/EPHA4/DUSP10/PTCH1/FGF10/SPP1/UGT1A1/CCNA2/MUSTN1/BCL2/IGF1/HOPX/VTN/ANXA3/CDK1/LGR6/SOX2/GLI1/RTN4R/R…	86
GO:0086005	BP	GO:0086005	ventricular cardiac muscle cell action potential	21/6547	35/18870	0.0019281	0.02619	0.0209766	JUP/CAV1/DSP/SNTA1/TRPM4/CACNA1C/KCNQ1/KCNE4/BIN1/KCNH2/KCND3/RYR2/KCNE3/ANK2/DSC2/SCN5A/CTNNA3/SCN3B/SCN2B/KCNJ3/CAV3	21
GO:0006029	BP	GO:0006029	proteoglycan metabolic process	45/6547	90/18870	0.00195796	0.0264028	0.0211471	GPC1/IDS/CHPF/HS6ST1/CTNNB1/BMPR2/CHSY1/CHPF2/GUSB/SLC35B2/UGDH/GLB1/CHST3/B3GAT3/B3GALT6/CSGALNACT2/CHST14/CSGALNACT1/CANT1/B4GALT7/UST/SLC2A10/ADAMTS7/XYLT1/SGSH/DSE/IDUA/NDNF/MUSTN1/DSEL/IGF1/HS3ST6/HS6ST2/HS3ST3B1/CYTL1/HS3ST5/HS6ST3/CHSY3/CHST9/IHH/B3GAT2/HS3ST3A1/EXTL1/B3GAT1/GAL3ST3	45
GO:0051262	BP	GO:0051262	protein tetramerization	45/6547	90/18870	0.00195796	0.0264028	0.0211471	ALDOA/SOD2/PKD1/TP63/ALDH1A3/SHMT2/CRTC2/GLS/ACACB/TRPM4/PKD2/HSD17B10/TRPA1/TP53/KRT10/FARSA/ME1/TK1/TRPM7/GBP5/HPRT1/CRTC1/STK3/CRYZ/CUTC/ACOT13/RRM2/HOMER1/HSD17B8/TRPM2/TP73/SNCA/RYR3/KRT1/KCNC3/CTH/KCNJ12/TRPM6/AQP5/MAT1A/TRPM3/GRIN1/AQP2/AQP4/MIP	45
GO:0008630	BP	GO:0008630	intrinsic apoptotic signaling pathway in response to DNA damage	50/6547	102/18870	0.00196217	0.0264028	0.0211471	RPS3/SOD2/MIF/SFRP2/IER3/CD44/PHLDA3/ACKR3/ABL1/NUPR1/SHISA5/CXCL12/BOK/BAG6/TP63/NACC2/HIC1/BCL2L2/MUC1/BCL2L1/ZNF385A/BAK1/MOAP1/NFATC4/USP47/CASP2/BID/HIPK2/PIAS4/TP53/PYCARD/BAD/PIK3R1/SIRT1/FNIP2/TAF9B/BAX/RAD9A/E2F1/IKBKE/TOPORS/POLB/TMEM161A/BCL2/TP73/CHEK2/BRCA2/ATAD5/DDIAS/MAEL	50
GO:0030856	BP	GO:0030856	regulation of epithelial cell differentiation	78/6547	171/18870	0.0019622	0.0264028	0.0211471	ZFP36/ZFP36L1/SERPINE1/CD24/CEBPB/CCND1/VCL/F11R/NME2/HES1/CAV1/MAFF/IPO7/ERRFI1/TBX3/WWTR1/LIF/MYCL/CTNNB1/GATA3/OSR1/TP63/ROCK1/YAP1/KEAP1/MACROH2A1/VEZF1/S1PR3/VHL/ROCK2/GRHL2/MAFG/FOXJ2/SPRED1/KLF7/ATOH8/MACROH2A2/VEGFA/GRHL1/BAD/CLDN5/SPRY2/SOX9/S1PR2/CDKN1C/KDF1/ESRP1/ZEB1/FGF2/PRKX/SGPP1/ETV4/PTCH1/FOXJ1/SIX2/FGF10/PLCB1/PAX8/BMP6/ASCL1/PROM1/TMEM100/OVOL2/TP73/MESP1/FOXN1/GDNF/PROC/AHI1/W…	78
GO:0003009	BP	GO:0003009	skeletal muscle contraction	26/6547	46/18870	0.00196869	0.0264028	0.0211471	SYNM/NR4A1/GAA/DMPK/GSTM2/GSTO1/MYH3/RCSD1/DMD/TNNI2/CHUK/PRKD1/HOMER1/STAC/TNNC1/STAC3/TNNT1/TNNI1/SLC8A3/TCAP/ATP2A1/CCDC78/KBTBD13/CHRNA1/TNNI3/CAV3	26
GO:0060711	BP	GO:0060711	labyrinthine layer development	26/6547	46/18870	0.00196869	0.0264028	0.0211471	JUNB/ZFP36L1/CCN1/SOCS3/SPINT2/ST14/HES1/PLCD3/SPINT1/DNAJB6/HS6ST1/WNT7B/GRHL2/EGLN1/GGNBP2/RBPJ/NCOA1/PCDH12/NSDHL/GJB5/RSPO3/BMP5/FZD5/OVOL2/WNT2/CDX2	26
GO:0045216	BP	GO:0045216	cell-cell junction organization	95/6547	214/18870	0.00198195	0.0264744	0.0212044	FLNA/ACTB/TLN1/JUP/PERP/VCL/CDH1/F11R/CD9/NECTIN1/CAV1/FSCN1/SRF/LIMS2/FERMT2/SRC/ADAM10/PKP3/JAM3/CTNNB1/CLDN7/CLDN1/CSK/INAVA/HEG1/SVEP1/DSP/CDH11/ROCK1/TGFB3/CLDN3/GJB2/NUMBL/PRKCA/SMAD7/NLGN2/ROCK2/GRHL2/LSR/EFNB2/GJC1/FLCN/MTSS1/TGFBR1/CXADR/MICALL2/PKP1/CNTNAP1/VEGFA/GRHL1/GJD3/NUMB/CAMSAP3/CLDN5/MPP7/CDH3/NF2/AJM1/CLDN23/POF1B/MPDZ/TGFB2/EPHA4/APC/FER/IRX3/ARVCF/FZD5/EPHB2/TBX5/WHRN/GJB6/B…	95
GO:0001933	BP	GO:0001933	negative regulation of protein phosphorylation	130/6547	304/18870	0.00198343	0.0264744	0.0212044	DUSP1/FBLN1/IGFBP3/PPIA/SOCS3/GSTP1/CALM1/SFRP2/NIBAN1/PLPP3/CORO1C/TRIB1/CAV1/RGS2/IPO7/ERRFI1/LRP5/DUSP3/SORL1/WWTR1/MYADM/SPINK1/ABL1/PRNP/QARS1/PKIG/GADD45A/MICAL1/SFRP1/PPP1R15B/DVL1/CIB1/MYOCD/GNAQ/HEG1/CEBPA/ADAR/CAMK2N1/SPAG9/LATS2/MACROH2A1/TRIM27/PRKAR1A/PDE4D/SMAD7/BAK1/DUSP7/HIPK3/DKK1/GGNBP2/PRKAR2B/AKT1S1/RASSF2/PTK6/VPS25/PTPN6/ADARB1/SPRED1/RABGEF1/CACTIN/SH3BP5L/CBLB/BDKRB2/DGKQ/…	130
GO:0062197	BP	GO:0062197	cellular response to chemical stress	135/6547	317/18870	0.00198651	0.0264744	0.0212044	FOS/RHOB/MMP2/JUN/PPIA/RPS3/SOD2/ZFP36L1/MYLK/TPM1/AQP1/SLC2A1/PRDX1/SOD3/DHRS2/PTGS2/YBX3/GPX1/CAV1/PRDX2/KLF2/TSPO/PRDX5/SLC25A23/ARL6IP5/ABL1/TNFAIP3/SELENON/ANXA1/IL6/SRC/LONP1/PPIF/MGST1/NQO1/FBLN5/NR4A2/PDGFRA/AKR1B1/DDX3X/AGAP3/AXL/MAPK13/ALOX5/TRAP1/EGFR/PEX14/CAB39/PCNA/PAWR/KEAP1/DDR2/PYCR2/GJB2/STK25/PXN/LETM1/FYN/FOXO1/HM13/NCOA7/FOXO3/MAPKAP1/CAMKK2/ADPRS/SETX/PKD2/MAPK3/SLC2A4/HMOX1…	135
GO:0051259	BP	GO:0051259	protein complex oligomerization	111/6547	255/18870	0.0020078	0.0267021	0.0213868	COL1A2/ALDOA/SOD2/MIF/MAT2A/PXDN/KCTD10/PKD1/PRNP/EHD4/KCTD12/SLC9A1/SCARA5/ATL3/CLDN1/PRMT1/STOML2/ISG15/BOK/TP63/SHKBP1/ALDH1A3/SHMT2/NACC2/CRTC2/SAMD1/STEAP4/CARD11/LETM1/KCTD5/GLS/GSDMD/UGDH/ACACB/KCTD3/TRPM4/PKD2/HSD17B10/ATL2/ZNF777/EHD3/TRPA1/TP53/KCTD15/PYCARD/KRT10/FARSA/KCTD9/PEG10/ME1/TK1/TRPM7/GBP5/HPRT1/TMEM70/CRTC1/STK3/KCND3/CRYZ/KCNG1/LRRC8D/RIPK2/CUTC/RNF135/KCTD7/ACOT13/RRM2/MPP…	111
GO:1903053	BP	GO:1903053	regulation of extracellular matrix organization	33/6547	62/18870	0.00206631	0.0274229	0.0219641	AEBP1/LRP1/EMILIN1/LAMC1/LAMB2/FSCN1/NID1/ANTXR1/DDR1/DAG1/ABL1/IL6/TNXB/CFLAR/EFEMP2/LAMA2/DDR2/PHLDB2/TGFBR1/ITGB3/PDPN/SLC2A10/CLASP2/IER3IP1/RIC1/SOX9/HAS2/AXIN2/MELTF/CHADL/ANGPTL7/PRDM5/TCF15	33
GO:0035115	BP	GO:0035115	embryonic forelimb morphogenesis	20/6547	33/18870	0.00207598	0.0274366	0.0219751	CRABP2/TBX3/CTNNB1/OSR1/TP63/RDH10/CACNA1C/HOXA13/RECK/HOXA11/MSX1/TWIST1/HOXD9/OSR2/TBX5/TFAP2A/WNT3/WNT7A/RSPO2/EN1	20
GO:0060914	BP	GO:0060914	heart formation	20/6547	33/18870	0.00207598	0.0274366	0.0219751	PIM1/HES1/EMP2/CTNNB1/LEMD2/BMPR1A/DKK1/RBPJ/HAND2/SMARCD3/GATA5/SOX17/AXIN2/TBX5/SIX1/RBM20/MESP1/FOXH1/FOLR1/LRP2	20
GO:0086001	BP	GO:0086001	cardiac muscle cell action potential	39/6547	76/18870	0.00208554	0.0275057	0.0220305	FLNA/CALM1/JUP/YWHAE/CAV1/ATP1A2/DSP/SNTA1/ATP1B1/SLMAP/TRPM4/CACNA1C/KCNQ1/GJC1/CXADR/KCNE4/DMD/BIN1/CACNA2D1/KCNH2/CACNB2/KCND3/SLC8A1/SCN4B/RYR2/KCNE3/SCN1B/TBX18/FGF13/ANK2/DSC2/SCN5A/KCNA5/CTNNA3/SCN3B/SCN2B/FGF12/KCNJ3/CAV3	39
GO:0070302	BP	GO:0070302	regulation of stress-activated protein kinase signaling cascade	85/6547	189/18870	0.00211135	0.0277885	0.0222569	DUSP1/PPIA/GSTP1/CCN2/PRDX1/GADD45B/LTBR/DUSP3/MAP2K2/ARL6IP5/TRAF4/MYC/MAP3K11/PJA2/QARS1/PER1/IGFBP6/WNT7B/GADD45A/PRMT1/FZD7/EGFR/SEMA4C/INAVA/SDCBP/MTURN/PAFAH1B1/STK25/FOXO1/HIPK3/RASSF2/MAPKBP1/TAOK2/PHLPP1/ZMYND11/MAPK3/DACT1/HIPK2/HAND2/DUSP22/MFHAS1/CYLD/VEGFA/MAP3K10/PYCARD/TRAF2/TAOK3/MAP4K2/SH3RF3/MYD88/HRAS/FOXM1/STK3/TPD52L1/FLT4/GADD45G/RELL1/RIPK2/SEMA3A/HGF/TGFB2/CCR7/DUSP10/TNIK…	85
GO:0048813	BP	GO:0048813	dendrite morphogenesis	65/6547	139/18870	0.00212553	0.027867	0.0223198	CFL1/SDC2/FARP1/PDLIM5/STK11/PICALM/DVL1/RAB21/PAFAH1B1/EEF2K/TRAK1/EFNA1/FYN/MEF2A/TAOK2/KLF7/NFATC4/SYNE1/TANC2/DHX36/CELSR2/PQBP1/HPRT1/LZTS3/SEMA3A/EPHA4/TNIK/CDK5/EPHB2/PREX2/TBC1D24/DCLK1/LRRK2/MAP6/PTPRD/NEDD4/NLGN1/HDAC6/HECW2/ZNF365/NGEF/CDK5R1/ARMCX5-GPRASP2/SRCIN1/WNT7A/MAPK8IP2/CAPRIN2/IGF2BP1/DNM3/KNDC1/ITPKA/ZDHHC15/PPFIA2/DCDC2/ADGRB3/CAMK2B/PAK3/SULT4A1/IL1RAPL1/CUX2/CHRNB2/CTNNA2…	65
GO:0044282	BP	GO:0044282	small molecule catabolic process	157/6547	375/18870	0.00212916	0.027867	0.0223198	PKM/ENO1/PGK1/TPI1/PFKL/ALDH1B1/ATP2B4/ADH5/MGAT1/GOT2/IDS/ALDH2/ECHS1/LRP5/PFKP/PGD/AKR1C3/FOXK2/ACOX1/GSK3A/HK2/SHMT2/APOBEC3C/OAT/ALDH4A1/ILVBL/ESD/DECR1/IVD/SLC16A3/HIBADH/ACAA1/GLS/GATD1/GLB1/ACAA2/ACACB/TKFC/MPST/SLC27A4/HSD17B10/AKR1A1/SORD/AIG1/TST/BCAT2/ACAT1/TP53/PCK2/DDAH2/FAAH/NUDT5/LPIN3/BAD/DPYD/HSD17B6/ECI1/OXCT1/HMGCL/APOBEC3G/ENOSF1/PPARA/GPT2/SESN2/TYSND1/IRS2/SLC16A1/ALDH6A1/DC…	157
GO:0006694	BP	GO:0006694	steroid biosynthetic process	83/6547	184/18870	0.00213046	0.027867	0.0223198	IGFBP7/EGR1/TSPO/PBX1/HMGCS2/DKK3/SREBF1/FDFT1/DHCR24/AKR1C3/CACNA1H/AKR1B1/SCAP/CYB5R1/ACLY/LBR/INSIG1/LPCAT3/DAB2/STARD3/ERG28/ACAA2/OSBPL1A/CES1/PMVK/HSD17B10/SQLE/FDPS/G6PD/NR1D1/DGKQ/DHCR7/FAXDC2/MSMO1/PRKAG2/MVD/HSD17B6/SIRT1/CREB1/CRH/CH25H/TM7SF2/CYP27A1/SRD5A3/AMACR/NSDHL/MVK/MBTPS2/ACOX2/FDXR/DHRS11/PRKG1/HSD17B8/SDR42E1/BMP5/HINT2/SRD5A1/PRKAA2/CYP7B1/STARD4/SEC14L2/HSD17B7/BMP6/EBP/PD…	83
GO:0046661	BP	GO:0046661	male sex differentiation	79/6547	174/18870	0.00215956	0.0281608	0.0225551	FLNA/SDC1/MMP14/SFRP2/YBX3/H3-3A/FKBP4/TBX3/SGPL1/NUPR1/ARID5B/PDGFRA/CTNNB1/GATA3/DHCR24/AKR1C3/SFRP1/BOK/BCL2L2/RHOBTB3/LHFPL2/ADGRG1/BCL2L1/SMAD4/TNFSF10/TCF21/BMPR1A/PRDX4/ROR2/GATA6/RARA/TGFBR1/HOXA13/ASB1/MEA1/FNDC3A/DHX37/PATZ1/KITLG/SOX9/BAX/WNT2B/TFPT/TMF1/CYP1B1/NCOA1/HOXA11/TGFB2/ZFPM2/FER/PLEKHA1/ARID4A/BMP5/FGF10/BCL2/TFAP2C/SRD5A1/BMP6/FANCA/SIX4/NUDT1/REN/BIK/NKX3-1/SCX/ASPM/NKX2-1…	79
GO:0046467	BP	GO:0046467	membrane lipid biosynthetic process	69/6547	149/18870	0.00216179	0.0281608	0.0225551	CCN1/PLPP3/CERS2/PLPP1/SGPL1/CSNK1G2/SCCPDH/GPAA1/UGCG/ELOVL5/DEGS1/P2RX1/ORMDL3/ELOVL1/SPTSSA/ST3GAL4/KDSR/PLPP2/PRKD2/PPM1L/CYP4F22/PIGU/LARGE1/ORMDL2/PGAP3/B4GALT3/SGMS1/DEGS2/PIGS/ABCA8/SMPD2/B3GALT4/SGMS2/ALDH3B2/ST6GALNAC6/PIGK/PIGM/SAMD8/DPM3/PEMT/PRKD1/SGPP1/ST6GALNAC5/HACD1/DPM2/ELOVL6/SPTLC3/ST8SIA1/HACD4/CERS4/PGAP2/SPHK2/PIGW/PIGP/P2RX7/B4GALT6/ST6GALNAC3/FUT9/CERS3/FUT6/ELOVL4/UGT8/B…	69
GO:0016125	BP	GO:0016125	sterol metabolic process	71/6547	154/18870	0.00217104	0.0282235	0.0226054	APOL1/LRP5/NPC2/HMGCS2/LDLR/SREBF1/FDFT1/DHCR24/SCAP/CYB5R1/ACLY/TSKU/CEBPA/LBR/APOL2/INSIG1/LPCAT3/OSBPL5/STARD3/ERG28/ACAA2/OSBPL1A/CES1/PMVK/SQLE/FDPS/G6PD/DGKQ/DHCR7/FAXDC2/MSMO1/PRKAG2/LDLRAP1/MVD/ABCA1/EPHX2/APOBR/CH25H/TM7SF2/CYP27A1/CYP1B1/CLN6/CYP4V2/LIPE/EBPL/NSDHL/MVK/MBTPS2/TTC39B/FDXR/APOC1/PRKAA2/CYP7B1/STARD4/SEC14L2/HSD17B7/EBP/LEPR/CYB5R2/CYP26B1/SULT2A1/CYP39A1/CUBN/LIPC/SULT2B1…	71
GO:0086002	BP	GO:0086002	cardiac muscle cell action potential involved in contraction	29/6547	53/18870	0.00218112	0.0282785	0.0226494	FLNA/JUP/CAV1/DSP/SNTA1/TRPM4/CACNA1C/KCNQ1/GJC1/KCNE4/BIN1/CACNA2D1/KCNH2/CACNB2/KCND3/SCN4B/RYR2/KCNE3/SCN1B/ANK2/DSC2/SCN5A/KCNA5/CTNNA3/SCN3B/SCN2B/FGF12/KCNJ3/CAV3	29
GO:0048864	BP	GO:0048864	stem cell development	44/6547	88/18870	0.00218417	0.0282785	0.0226494	FN1/LAMA5/CORO1C/HES1/SEMA4B/ANXA6/SEMA3F/EFNB1/SEMA4C/RDH10/NRP2/BMPR1A/TBX1/MAPK3/SEMA5A/EDNRB/SEMA3B/SEMA4A/HAND2/SEMA6A/PDCD6/KITLG/TAPT1/SOX9/SEMA3A/FGF2/TWIST1/PITX2/SEMA3E/BCL2/NRG1/SOX10/OVOL2/SEMA4F/SEMA3D/NRTN/CDH2/RADIL/SEMA4G/KBTBD8/WNT7A/GDNF/HTR2B/FOLR1	44
GO:0009100	BP	GO:0009100	glycoprotein metabolic process	155/6547	370/18870	0.0021981	0.0283435	0.0227015	GANAB/RAB1B/RPN1/DDOST/GPC1/RPN2/B4GALT1/PHLDA1/MGAT1/IDS/PRKCSH/GALNT2/MAN2B1/CHPF/HS6ST1/NCSTN/GALNT1/MGAT4B/HBEGF/CTNNB1/MAN1A1/BMPR2/OST4/CHSY1/KRTCAP2/RAMP1/CHPF2/PAWR/GUSB/TRAK1/AGO2/B3GNT3/ST3GAL4/SLC35B2/GNPTG/MOGS/POMGNT1/POGLUT3/UGDH/GLB1/PTX3/GFPT2/CHST3/B3GAT3/B3GALT6/SLC35C1/LARGE1/B3GALNT2/ITM2A/CSGALNACT2/EDEM2/IL33/CHST14/CSGALNACT1/ALG12/CANT1/MAN2A1/B4GAT1/TET3/B4GALT7/GALNT17/U…	155
GO:0032535	BP	GO:0032535	regulation of cellular component size	155/6547	370/18870	0.0021981	0.0283435	0.0227015	FN1/GSN/DSTN/TMSB10/LMOD1/AQP1/KANK2/RAC1/PPP1R15A/CDH1/RTN4/CTTN/ARPC3/SEMA4B/SVIL/SSH3/CRABP2/SRF/SEMA3F/NCKAP1/MYADM/ARPC5/ABL1/SPTAN1/PPP1CA/DNM2/CFL2/MAP1B/CDC42EP3/CAPZB/WNT7B/PICALM/CAPZA2/PIK3R2/CXCL12/ANO6/BMPR2/CDC42EP5/MACF1/HIP1R/SLC12A7/SH3BP1/SEMA4C/SNX9/RARG/CAPG/RAB21/PAFAH1B1/KCNMA1/BAIAP2L1/NCKAP1L/TMOD1/LIMK1/KCNN4/PLXNA3/SLC12A4/ARHGAP5/AKT1S1/CSF3/SPART/NTN1/BLOC1S1/SEMA5A/AK…	155
GO:0010880	BP	GO:0010880	regulation of release of sequestered calcium ion into cytosol by sarcoplasmic reticulum	19/6547	31/18870	0.00222513	0.0285761	0.0228877	CALM1/CASQ2/SRI/ATP1A2/PLN/GSTM2/GSTO1/PDE4D/CACNA1C/DMD/AKAP6/SLC8A1/CHD7/RYR2/CLIC2/TMEM38B/ANK2/HRC/DHRS7C	19
GO:0045048	BP	GO:0045048	protein insertion into ER membrane	19/6547	31/18870	0.00222513	0.0285761	0.0228877	EMC10/NOMO1/NOMO2/SEC61A1/NCLN/BAG6/SGTA/GET3/RAB5IF/TRAM2/GET4/TMCO1/MMGT1/WDR83OS/CAMLG/TMEM147/EMC8/EMC2/EMC9	19
GO:0050804	BP	GO:0050804	modulation of chemical synaptic transmission	200/6547	489/18870	0.00223517	0.0286472	0.0229447	ARF1/PTGS2/CDH1/RTN4/CCL2/GIPC1/SNCG/SRF/NPTN/KIF5B/DAG1/ABL1/PRNP/MAP1B/CX3CL1/DMPK/NCSTN/SRGN/AKAP12/BCR/DVL1/SLC38A1/GIT1/ATP1A2/RAB8A/PAFAH1B1/P2RX1/RAP1A/CLSTN3/CDH11/PPP3R1/PAIP2/LAMA2/PLK2/KMT2A/SERPINE2/ERC1/ADRA2A/MECP2/NLGN2/FYN/MAP1A/DKK1/PRKAR2B/ROR2/SYT11/STX3/TSHZ3/MAPK3/RARA/KAT2A/FAM107A/BACE1/NFATC4/LARGE1/SYNE1/DGKZ/CHRDL1/PPP3CB/PRKCZ/SLC6A9/ZDHHC12/INA/CDC20/NEURL1/NGFR/HRAS/P…	200
GO:0006814	BP	GO:0006814	sodium ion transport	108/6547	248/18870	0.00224773	0.0287501	0.0230271	FXYD3/ATP2B4/FXYD6/SLC6A8/SLC38A10/DMPK/SLC20A1/PER1/SLC9A1/SCNN1B/ANO6/SLC38A1/ATP1A2/OSR1/SNTA1/UTRN/SERPINE2/ATP1B1/SLMAP/SCNN1A/CNTN1/TRPM4/PKD2/KCNQ1/EDNRB/FXYD5/CNKSR3/SLC4A7/PRSS8/SCNN1G/FXYD4/SLC5A6/CNNM4/COMMD9/SLC6A9/SLC24A3/DMD/SLC9A9/SLC8A1/KCNK1/SLC38A7/P2RX4/SLC9B2/SCN4B/SLC8B1/SHROOM2/SLC9A7/SLC38A5/ATP1B2/KCNE3/CHP2/ATP6V1B1/FGF11/SLC4A11/HCN3/SCN1B/SCN7A/TRPM2/SLC22A5/SLC9A2/NEDD…	108
GO:0009150	BP	GO:0009150	purine ribonucleotide metabolic process	153/6547	365/18870	0.00226906	0.0289647	0.023199	ENO1/ALDOA/NME2/ATP6V0C/TSPO/ATP5MC2/PDK4/HMGCS2/ATP5F1A/RHOQ/SLC25A1/NDUFA13/GPAT4/NDUFS5/NDUFS8/NDUFB7/APRT/AK3/STOML2/ACSL5/SDHC/NADK/ADCY5/ELOVL5/ACLY/SDHD/ATP1A2/RAB23/ELOVL1/DGAT1/ATP5F1D/GUK1/ATP1B1/SUCLG2/PDE4D/CARD11/NDUFC2/TPST1/ACSF2/PAICS/NME1/ACACB/NDUFB11/ADCY9/DGAT2/PMVK/ATP5MF/ACOT9/ITPA/NDUFS6/AK2/SLC25A25/COASY/MYH3/FLCN/ACAT1/NDUFA1/PDE4B/PDE2A/ATP5MC1/PDE5A/NUDT5/ATP5MJ/PRKAG2…	153
GO:0010524	BP	GO:0010524	positive regulation of calcium ion transport into cytosol	10/6547	13/18870	0.00232445	0.0295531	0.0236702	CAV1/BAK1/BAX/P2RX4/P2RX7/TRPC3/ADCYAP1R1/P2RX3/GRIN1/LHCGR	10
GO:0021681	BP	GO:0021681	cerebellar granular layer development	10/6547	13/18870	0.00232445	0.0295531	0.0236702	MDK/SERPINE2/TTBK2/FAIM2/OPHN1/WNT7A/KIF14/CEND1/KNDC1/GRID2	10
GO:0001655	BP	GO:0001655	urogenital system development	35/6547	67/18870	0.00234117	0.0297062	0.0237929	MMP2/SERPINF1/TNC/FKBP4/PBX1/ANXA1/STK11/ID4/CTNNB1/SFRP1/FEM1B/FOXA1/RARG/OSR1/TP63/WDR77/RARA/HOXA13/FRS2/SOX9/HOXA11/PTCH1/OSR2/FGF10/EPHB2/SRD5A1/PAX8/CYP7B1/HELLS/GLI1/NKX3-1/AMH/AHI1/NOG/LHX1	35
GO:0071560	BP	GO:0071560	cellular response to transforming growth factor beta stimulus	123/6547	287/18870	0.00234599	0.0297081	0.0237944	ACTA2/COL1A2/FOS/THBS1/JUN/ZFP36L1/LTBP4/ID1/EMILIN1/ZYX/CAV1/LTBP3/TGFB1I1/GIPC1/ITGA3/HTRA1/FBN1/ABL1/FERMT2/HDAC1/SRC/STK11/TGFBR2/TNXB/DKK3/FMOD/HTRA3/TGFBR3/CLDN1/CILP/SFRP1/CLEC3B/CFLAR/MYOCD/SDCBP/VASN/TWSG1/CAV2/ITGA8/TGFB3/FKBP1A/NFKBIZ/DAB2/LATS2/KMT2A/DDR2/SMAD4/PXN/SMAD7/TAB1/FYN/BMPR1A/SMAD6/SPRED1/BRMS1/LRRC32/PPM1A/APPL1/ZEB2/FLCN/TGFBR1/HIPK2/DUSP22/PDE2A/TP53/LATS1/LRG1/SIRT1/SLC…	123
GO:0035265	BP	GO:0035265	organ growth	80/6547	177/18870	0.00236954	0.0299171	0.0239618	IGF2/FOSL2/PIM1/YBX3/ANXA6/RGS2/SORBS2/FGFR3/PI16/TBX2/ABL1/PDLIM5/TGFBR2/STC1/TGFBR3/PTPN11/RARG/HEG1/GSK3A/TSKU/YAP1/LATS2/DDR2/FGF7/PRKAR1A/BMPR1A/ACACB/RBPJ/S1PR1/GATA6/RARA/THBS3/G6PD/TGFBR1/LATS1/MEIS1/PPARA/EVC/CTDP1/COL27A1/SAV1/IER3IP1/SPRY2/AKAP6/BNC2/SOX9/STK3/WWC1/FGF2/TGFB2/ZFPM2/MMP13/NPR2/WWC2/PRKG1/FGF10/BCL2/TBX5/RARB/IGF1/TMEM38B/LEPR/CDK1/TP73/TENM4/GLI1/RBP4/MESP1/WNT2/TBX20/K…	80
GO:1905820	BP	GO:1905820	positive regulation of chromosome separation	18/6547	29/18870	0.00237191	0.0299171	0.0239618	NCAPD2/NCAPH2/CUL3/ANAPC7/ANAPC5/UBE2C/CDC20/MAD2L1BP/INCENP/BIRC5/CDCA8/NCAPH/NCAPG/AURKB/ESPL1/DLGAP5/MAPK15/PRAP1	18
GO:0061001	BP	GO:0061001	regulation of dendritic spine morphogenesis	24/6547	42/18870	0.00237916	0.0299492	0.0239875	CFL1/PDLIM5/PAFAH1B1/EEF2K/EFNA1/TANC2/DHX36/LZTS3/EPHA4/CDK5/EPHB2/LRRK2/NLGN1/NGEF/CDK5R1/ARMCX5-GPRASP2/SRCIN1/CAPRIN2/DNM3/ITPKA/ZDHHC15/PPFIA2/CAMK2B/CUX2	24
GO:1905710	BP	GO:1905710	positive regulation of membrane permeability	28/6547	51/18870	0.0024171	0.0303568	0.024314	SLC25A6/IER3/PPIF/SLC9A1/JAM3/HIP1R/BNIP3L/GSK3A/BOK/SLC25A4/BAK1/NMT1/ACAA2/MOAP1/CHCHD10/RHOT2/BID/SLC35F6/TP53/ATP5IF1/BAX/EYA2/BLOC1S2/ZNF205/TMEM102/RTL10/BBC3/FZD9	28
GO:0051056	BP	GO:0051056	regulation of small GTPase mediated signal transduction	126/6547	295/18870	0.0024211	0.0303568	0.024314	KANK2/RAC1/ARHGDIA/ARHGAP1/ARHGAP23/F11R/ARHGDIB/ITGA3/ARHGEF12/ABL1/KCTD10/ITPKB/ARHGEF17/SRC/NOTCH2/PSD/PPP2CB/BCL6/CSF1/RGL2/BCR/SH3BP1/SIPA1/GIT1/HEG1/ARFGAP1/GNA13/CDC42SE1/CYTH2/RHOU/ARHGAP10/RALGAPA2/SGSM3/ADGRG1/DNMBP/MAPRE2/CUL3/RASA3/ARHGEF25/DLC1/MAPKAP1/ARHGAP5/CD2AP/PLEKHG3/ABL2/ARHGEF1/STMN1/RABGEF1/SIPA1L3/ARRB1/FLCN/DENND4C/SYDE1/SOS2/ARHGEF19/ARHGEF5/ARHGAP31/PLEKHG6/ARHGEF18/GMI…	126
GO:0048534	BP	GO:0048534	hematopoietic or lymphoid organ development	48/6547	98/18870	0.00243852	0.0305151	0.0244408	HES1/LTBR/PRDX2/SRF/LRP5/PBX1/MAP2K2/ABL1/CD248/CTNNB1/GATA3/SLC40A1/NFKBIZ/KMT2A/TCF21/SBDS/FADD/TBX1/MAPK3/TGFBR1/HAND2/TP53/PDPN/RC3H1/IL7R/MAD1L1/PITX2/POLB/FGF10/BCL2/CCNB2/TOX/BARX1/HOXB4/SIX4/BCL11B/RIPK3/TNFRSF11A/PPP2R3C/SIX1/LRRC17/CACNB4/ARTN/FOXN1/IL15/CDH17/FOXE1/NKX3-2	48
GO:0001964	BP	GO:0001964	startle response	17/6547	27/18870	0.00251127	0.0313022	0.0250712	TUBA1A/DVL1/MECP2/SLITRK6/BACE1/NPR2/GRIN2D/PRKN/DRD1/GLRB/GRIN2A/NPAS1/PENK/GRID2/DRD2/CTNNA2/KCNA1	17
GO:0060669	BP	GO:0060669	embryonic placenta morphogenesis	17/6547	27/18870	0.00251127	0.0313022	0.0250712	IGF2/ZFP36L1/CCN1/SOCS3/TRIM28/SPINT2/ST14/SPINT1/DNAJB6/WNT7B/GRHL2/NCOA1/CDKN1C/GJB5/RSPO3/BMP5/FZD5	17
GO:0042445	BP	GO:0042445	hormone metabolic process	105/6547	241/18870	0.00251663	0.0313077	0.0250756	EGR1/CTSB/DHRS2/TSPO/CRABP2/DHRS3/PNPLA2/SELENOM/AKR1C2/SGPL1/ADAM10/DKK3/PDGFRA/GATA3/AKR1C3/SCNN1B/CACNA1H/AKR1B1/PTPN11/FOXA1/ADH1B/RDH10/ALDH1A3/CPQ/CPE/TIPARP/DGAT1/DAB2/STARD3/CPA3/ALDH1A1/DGAT2/HSD17B10/EDNRB/DGKQ/DHCR7/HSD17B6/DUOXA2/CTSL/SLC16A2/RBP1/PAPSS2/CYP1B1/SRD5A3/CTSG/LIPE/CEL/PLEKHA1/DHRS11/CRYM/PCSK5/HSD17B8/BMP5/SPP1/UGT1A1/BCHE/PCSK2/PCSK1N/SRD5A1/PAX8/HSD17B7/BMP6/GHR/PNPLA4…	105
GO:0099175	BP	GO:0099175	regulation of postsynapse organization	50/6547	103/18870	0.0025436	0.0315607	0.0252783	CFL1/SEMA3F/PRNP/PDLIM5/ADAM10/SRGN/DVL1/PAFAH1B1/NRP2/EEF2K/EFNA1/ABHD17C/VHL/FYN/TANC1/ROR2/TANC2/LRFN4/DHX36/LZTS3/RPS6KA5/EPHA4/LRRC4B/CDK5/HOMER1/EPHB2/EPHA7/LRRK2/PTPRD/NLGN1/CDH2/NGEF/CDK5R1/ARMCX5-GPRASP2/SRCIN1/ARHGAP22/WNT7A/CAPRIN2/DNM3/LRFN2/ITPKA/ZDHHC15/PPFIA2/CAMK2B/PAK3/ZNF804A/GRID2/IL1RAPL1/LRRTM2/CUX2	50
GO:0072089	BP	GO:0072089	stem cell proliferation	59/6547	125/18870	0.0025469	0.0315607	0.0252783	FBLN1/ZFP36L1/SFRP2/PIM1/TSC22D1/LTBP3/PBX1/TBX3/FERMT2/TGFBR2/NES/WNT7B/CTNNB1/IRF6/RARG/CEBPA/TP63/OVOL1/YAP1/EPCAM/RBPJ/TGFBR1/TP53/PDCD2/BYSL/NFIB/KITLG/FERMT1/PRRX1/AGO3/NF2/SOX9/N4BP2L2/WNT2B/KDF1/SOX17/FGF2/SIRT6/PTCH1/SIX2/NKAP/AXIN2/OSR2/FGF10/ABCB1/RARB/RNF43/CCNE1/HOXB4/OVOL2/WNT3/HMGA2/BRCA2/FGF9/WNT10B/SOX11/HMX2/YJEFN3/NR2E1	59
GO:0097305	BP	GO:0097305	response to alcohol	110/6547	254/18870	0.00256952	0.031779	0.0254531	A2M/FOS/IGFBP7/SOD2/JUP/SLIT3/CDH1/TUFM/FOSB/TNC/RGS2/KLF2/TSPO/GOT2/AKR1C2/SPINK1/HMGCS2/DAG1/ATP5F1A/KCNMB1/PPP1R9B/NQO1/TGFBR2/CDK4/KLF9/SREBF1/CTNNB1/CLDN7/TGFBR3/CLDN1/AKR1C3/SCNN1B/SFRP1/SETD7/ADCY5/MAOB/FOSL1/CLDN3/BCL2L1/CAD/SCNN1A/BAK1/VHL/FYN/VCAM1/GLB1/CSF3/CES1/PMVK/RARA/SLC2A4/G6PD/TGFBR1/GNAI1/SLIT2/SCNN1G/BIRC2/PPARA/CLDN5/LRP6/ABCA1/MYD88/CREB1/PRKCB/TYMS/ZNF212/CYP1B1/PTGFR/PRKD1…	110
GO:0035725	BP	GO:0035725	sodium ion transmembrane transport	81/6547	180/18870	0.00259241	0.0319999	0.02563	FXYD3/ATP2B4/FXYD6/SLC6A8/SLC20A1/SLC9A1/SCNN1B/ANO6/ATP1A2/OSR1/SNTA1/UTRN/ATP1B1/SLMAP/SCNN1A/TRPM4/PKD2/FXYD5/SLC4A7/SCNN1G/FXYD4/SLC5A6/CNNM4/SLC6A9/SLC24A3/DMD/SLC9A9/SLC8A1/KCNK1/SLC9B2/SCN4B/SLC8B1/SHROOM2/SLC9A7/SLC38A5/ATP1B2/CHP2/FGF11/SLC4A11/HCN3/SCN1B/SCN7A/TRPM2/SLC9A2/NEDD4/FXYD1/FGF13/SLC6A11/SLC8A2/SCN5A/ASIC1/GRP/HECW2/SLC6A14/SLC9A4/FGF14/SLC17A7/ATP12A/BPIFA1/SLC6A16/SCN9A/SLC…	81
GO:0010838	BP	GO:0010838	positive regulation of keratinocyte proliferation	11/6547	15/18870	0.00260428	0.0320221	0.0256478	MDK/NOTCH2/TP63/FGF7/AREG/LRG1/CDH3/HAS2/FGF10/STXBP4/TGM1	11
GO:0030174	BP	GO:0030174	regulation of DNA-templated DNA replication initiation	11/6547	15/18870	0.00260428	0.0320221	0.0256478	MCM3/MCM5/CIZ1/WRNIP1/MCM2/MCM4/CDT1/MCM7/GMNN/TICRR/MCIDAS	11
GO:0032331	BP	GO:0032331	negative regulation of chondrocyte differentiation	16/6547	25/18870	0.00263632	0.0323087	0.0258774	LTBP3/EFEMP1/CTNNB1/PTPN11/RARG/TGFBR1/RFLNB/ADAMTS7/SOX9/WNT9A/RARB/CHADL/PTHLH/IHH/RFLNA/NKX3-2	16
GO:0071559	BP	GO:0071559	response to transforming growth factor beta	125/6547	293/18870	0.00263776	0.0323087	0.0258774	ACTA2/COL1A2/FOS/THBS1/JUN/ZFP36L1/LTBP4/ID1/EMILIN1/ZYX/CAV1/LTBP3/TGFB1I1/GIPC1/ITGA3/HTRA1/FBN1/ABL1/FERMT2/HDAC1/SRC/STK11/TGFBR2/TNXB/DKK3/FMOD/HTRA3/TGFBR3/CLDN1/CILP/SFRP1/CLEC3B/CFLAR/MYOCD/SDCBP/VASN/TWSG1/CAV2/ITGA8/ROCK1/TGFB3/FKBP1A/NFKBIZ/DAB2/LATS2/KMT2A/DDR2/SMAD4/PXN/SMAD7/TAB1/FYN/BMPR1A/ROCK2/SMAD6/SPRED1/BRMS1/LRRC32/PPM1A/APPL1/ZEB2/FLCN/TGFBR1/HIPK2/DUSP22/PDE2A/TP53/LATS1/LR…	125
GO:0061572	BP	GO:0061572	actin filament bundle organization	75/6547	165/18870	0.0026491	0.0323852	0.0259387	FLNA/SYNPO2/TACSTD2/TPM1/CALD1/CCN2/SDC4/RAC1/DPYSL3/ACTN1/ZYX/SORBS1/F11R/MARCKS/FSCN1/SRF/SYNPO/ABL1/CX3CL1/FERMT2/SRC/SLC9A1/PLS3/MICAL1/PIK3R2/SFRP1/CORO1B/SORBS3/BAIAP2L1/ROCK1/TGFB3/PAWR/LIMK1/PAK1/CUL3/PXN/CD47/DLC1/ROCK2/S1PR1/STMN1/FAM107A/ARRB1/PHLDB2/ZEB2/LIMD2/MTSS1/TGFBR1/ARHGEF5/EPHA1/ARHGEF18/PIK3R1/SPIRE2/RFLNB/FAM171A1/CLASP2/NF2/CGNL1/RHPN1/MYOC/RHOD/LPAR1/RAPGEF3/FHDC1/CORO2B/T…	75
GO:0044839	BP	GO:0044839	cell cycle G2/M phase transition	71/6547	155/18870	0.0026637	0.0324221	0.0259681	CALM1/IER3/CCND1/FHL1/RCC2/PBX1/DNM2/ENSA/CDK4/NES/FOXN3/HSPA2/FZR1/WEE1/MACROH2A1/MECP2/PPME1/TAOK2/USP47/TP53/ATF5/LATS1/LCMT1/TAOK3/FBXL7/PABIR1/SMARCD3/FOXM1/ZFYVE19/TPD52L1/CCNB1/DYRK3/MIIP/CHMP4C/NABP1/CENPF/MBTPS2/PLK1/CDK14/CDC6/PLCB1/CCNA2/BRSK1/ABCB1/CCNB2/CCNQ/DONSON/SKP2/RNASEH2B/BARD1/CDK1/ABRAXAS1/CHEK2/AURKB/NDC80/DTL/CDC25A/PKMYT1/TICRR/MELK/ORC1/CLSPN/ATAD5/BLM/CDC25C/NEK10/STOX1…	71
GO:0008608	BP	GO:0008608	attachment of spindle microtubules to kinetochore	27/6547	49/18870	0.00267761	0.0324221	0.0259681	RCC2/ZNF207/RMDN1/KAT2B/MAD1L1/CCNB1/SPAG5/KIF2C/CDT1/APC/INCENP/BIRC5/KNTC1/CDCA8/CENPC/ZWILCH/ABRAXAS1/SPC24/AURKB/NDC80/KNSTRN/NEK2/KNL1/NUF2/CENPE/SPC25/SGO1	27
GO:0048546	BP	GO:0048546	digestive tract morphogenesis	27/6547	49/18870	0.00267761	0.0324221	0.0259681	SFRP2/AGR2/FOXF1/PDGFRA/CTNNB1/RBPMS2/SFRP1/EGFR/TP63/TCF21/DACT1/HOXA13/SOX17/HNF1B/NPR2/SIX2/FGF10/BCL2/GLI2/EPB41L5/SOX10/OVOL2/BBS7/GLI1/IHH/AHI1/SOX11	27
GO:1902108	BP	GO:1902108	regulation of mitochondrial membrane permeability involved in apoptotic process	27/6547	49/18870	0.00267761	0.0324221	0.0259681	SLC25A6/IER3/HIP1R/BNIP3L/GSK3A/BOK/SLC25A4/BAK1/NMT1/ACAA2/MOAP1/CHCHD10/RHOT2/BID/SLC35F6/TP53/ATP5IF1/BAX/EYA2/BLOC1S2/ZNF205/TMEM102/RTL10/BBC3/NAIF1/CAMK2A/FZD9	27
GO:2001259	BP	GO:2001259	positive regulation of cation channel activity	27/6547	49/18870	0.00267761	0.0324221	0.0259681	CALM1/JPH2/GSTM2/GSTO1/NIPSNAP2/PKD2/STIM1/CACNB3/AKAP6/CACNA2D1/CACNB2/ANTKMT/STAC/SCN1B/ACTN2/FGF13/ANK2/STAC3/GAL/TREM2/LRRC26/CRACR2A/HAP1/LRRC38/GALR2/NPPA/LRRC52	27
GO:0042326	BP	GO:0042326	negative regulation of phosphorylation	138/6547	327/18870	0.00268323	0.0324283	0.0259731	DUSP1/FBLN1/IGFBP3/PPIA/SOCS3/GSTP1/CALM1/SFRP2/NIBAN1/PLPP3/CORO1C/TRIB1/CAV1/RGS2/IPO7/ERRFI1/LRP5/DUSP3/SORL1/WWTR1/MYADM/SPINK1/ABL1/PRNP/QARS1/PKIG/GADD45A/MICAL1/SFRP1/PPP1R15B/DVL1/CIB1/MYOCD/GNAQ/HEG1/CEBPA/PPP2R5A/ADAR/CAMK2N1/SPAG9/ROCK1/LATS2/MACROH2A1/TRIM27/PRKAR1A/PDE4D/SMAD7/BAK1/PIK3IP1/DUSP7/HIPK3/DKK1/GGNBP2/PRKAR2B/AKT1S1/RASSF2/PTK6/VPS25/PTPN6/ADARB1/SPRED1/RABGEF1/CACTIN/SH3…	138
GO:0051882	BP	GO:0051882	mitochondrial depolarization	15/6547	23/18870	0.00273782	0.0330153	0.0264433	DCN/TSPO/ABL1/SRC/BOK/IFI6/RACK1/ATP5IF1/MYOC/MLLT11/BCL2/LRRK2/PPP2R3C/P2RX7/FZD9	15
GO:0071692	BP	GO:0071692	protein localization to extracellular region	157/6547	377/18870	0.00274218	0.0330153	0.0264433	CAVIN1/PPIA/NBL1/PFKL/SNCG/COPG1/PDIA4/ERP29/LRP5/UCP2/FBN1/ANXA1/IL6/SOX4/WLS/ENSA/TCIRG1/UBE2Q1/SREBF1/AP1B1/SFRP1/PTPN11/SNX19/ALOX5/SEL1L/NADK/SRI/ADCY5/TM7SF3/RAB8A/PAFAH1B1/RAB11FIP1/TGFB3/KCNN4/KRT20/ADAM8/CDK16/PRKAR1A/ARFGAP3/ADRA2A/NLGN2/FOXO1/GSDMD/ANO1/AP1S1/LLGL2/CD2AP/TRPM4/ARL4D/APBB1/KLF7/IL1RN/PER2/AP1M2/DNAJC1/EDNRB/NR1D1/COPG2/RAB8B/PCK2/PPP3CB/RAB3D/ATP13A2/BAD/ACSL4/BLOC1S6/P…	157
GO:0048311	BP	GO:0048311	mitochondrion distribution	12/6547	17/18870	0.00275927	0.0330334	0.0264578	KIF5B/CLUH/TRAK1/TRAK2/MEF2A/KAT2A/MYO19/ARMC1/MAPT/LRRK2/HAP1/ATCAY	12
GO:0051382	BP	GO:0051382	kinetochore assembly	12/6547	17/18870	0.00275927	0.0330334	0.0264578	SENP6/SUGT1/CENPF/KNTC1/CENPC/CENPX/CENPH/CENPW/DLGAP5/CENPE/CENPA/CENPK	12
GO:0060382	BP	GO:0060382	regulation of DNA strand elongation	12/6547	17/18870	0.00275927	0.0330334	0.0264578	RUVBL2/MCRS1/RUVBL1/NFRKB/ACTL6A/INO80B/INO80/TFPT/INO80D/ACTR5/INO80C/INO80E	12
GO:0043500	BP	GO:0043500	muscle adaptation	56/6547	118/18870	0.00277732	0.0330449	0.026467	GSN/IGFBP5/LMNA/ATP2B4/RGS2/CYBA/LMCD1/PI16/FBXO32/DAG1/IL6ST/SELENON/SLC9A1/CFLAR/NR4A3/GSK3A/KDM4A/ROCK1/SMAD4/PRKCA/FOXO1/ROCK2/FOXO3/MEF2A/GATA6/HMOX1/G6PD/HAND2/PDE5A/PPARA/CTDP1/AKAP6/SGCA/GATA5/MYOC/GTF2IRD1/P2RX4/HDAC4/PPARG/NFATC1/IGF1/ACTA1/TNNC1/SCN5A/TRPC3/TNNT1/TRIM63/TNNI1/MYOZ1/TCAP/CAMK2B/MYOZ2/NPPA/ADRA1A/MLIP/CAV3	56
GO:0051383	BP	GO:0051383	kinetochore organization	14/6547	21/18870	0.00280351	0.0330449	0.026467	SENP6/SUGT1/CENPF/KNTC1/CENPC/CENPX/CENPH/CENPW/NDC80/NUF2/DLGAP5/CENPE/CENPA/CENPK	14
GO:0090231	BP	GO:0090231	regulation of spindle checkpoint	14/6547	21/18870	0.00280351	0.0330449	0.026467	DUSP1/LCMT1/MAD1L1/CCNB1/MAD2L1BP/INCENP/BIRC5/CDCA8/MAD2L1/AURKB/GEN1/NDC80/KNL1/PRAP1	14
GO:0090266	BP	GO:0090266	regulation of mitotic cell cycle spindle assembly checkpoint	14/6547	21/18870	0.00280351	0.0330449	0.026467	DUSP1/LCMT1/MAD1L1/CCNB1/MAD2L1BP/INCENP/BIRC5/CDCA8/MAD2L1/AURKB/GEN1/NDC80/KNL1/PRAP1	14
GO:1903504	BP	GO:1903504	regulation of mitotic spindle checkpoint	14/6547	21/18870	0.00280351	0.0330449	0.026467	DUSP1/LCMT1/MAD1L1/CCNB1/MAD2L1BP/INCENP/BIRC5/CDCA8/MAD2L1/AURKB/GEN1/NDC80/KNL1/PRAP1	14
GO:2000738	BP	GO:2000738	positive regulation of stem cell differentiation	14/6547	21/18870	0.00280351	0.0330449	0.026467	TACSTD2/LTBP3/DHX36/SOX9/SOX17/FGF2/TGFB2/SIRT6/TBX5/RBM24/HOXB4/SOX5/SOX6/TCF15	14
GO:0030206	BP	GO:0030206	chondroitin sulfate biosynthetic process	13/6547	19/18870	0.00281742	0.0330449	0.026467	CHPF/CHSY1/CHPF2/SLC35B2/UGDH/CHST3/B3GALT6/CSGALNACT2/CSGALNACT1/XYLT1/DSE/CHSY3/CHST9	13
GO:0030540	BP	GO:0030540	female genitalia development	13/6547	19/18870	0.00281742	0.0330449	0.026467	TBX3/AXL/TP63/BAK1/BAX/CHD7/NPR2/TYRO3/FGF10/SRD5A1/RBP4/LRP2/LHX1	13
GO:0035930	BP	GO:0035930	corticosteroid hormone secretion	13/6547	19/18870	0.00281742	0.0330449	0.026467	TSPO/SELENOM/PTPN11/DAB2/KCNQ1/CRY2/CRH/CRY1/AGTR1/BMP6/REN/GAL/WNK4	13
GO:1900242	BP	GO:1900242	regulation of synaptic vesicle endocytosis	13/6547	19/18870	0.00281742	0.0330449	0.026467	ACTB/SNX9/ROCK1/SYT11/DGKQ/PPP3CB/PPP3CC/SYT7/LRRK2/OPHN1/NLGN1/PRKN/SLC17A7	13
GO:1904505	BP	GO:1904505	regulation of telomere maintenance in response to DNA damage	13/6547	19/18870	0.00281742	0.0330449	0.026467	RUVBL2/MCRS1/RUVBL1/XRCC1/NFRKB/ACTL6A/INO80B/INO80/TFPT/INO80D/ACTR5/INO80C/INO80E	13
GO:0021761	BP	GO:0021761	limbic system development	58/6547	123/18870	0.00283056	0.0331379	0.0265415	BTG2/TUBA1A/YWHAE/ATP2B4/SRF/TBX3/MDK/HDAC1/PPP1R9B/ID4/PLXNA1/CTNNB1/ATP1A2/TSKU/PAFAH1B1/ALDH1A3/NRP2/PLXNA3/UQCRQ/MECP2/POMGNT1/RARA/EZH1/LARGE1/XRCC1/FEZ1/NF2/BAX/NCOA1/CDK5/NDNF/SEMA3E/DCLK2/SRD5A1/ANXA3/TMEM108/EMX2/FGF13/DRD1/CDK5R1/NKX2-1/KIF14/KIRREL3/WNT3A/HAP1/LHX5/NHLH2/EPHA5/NR0B1/BCAN/CDK5R2/DRD2/HSD3B1/ALK/KCNA1/RAX/LMX1A/NR2E1	58
GO:0098773	BP	GO:0098773	skin epidermis development	60/6547	128/18870	0.00287282	0.033543	0.0268659	KRT17/IGFBP5/LAMA5/FOXQ1/SRF/HDAC1/CTNNB1/CLDN1/EGFR/UGCG/TRPC4AP/TP63/ELOVL1/NFKBIZ/FGF7/SMAD4/KLF4/GRHL3/ACVR1B/LSR/DKK1/RBPJ/STMN1/GATA6/PIAS4/TRADD/GRHL1/SAV1/FERMT1/CDH3/NGFR/SOX9/KRT16/WNT10A/KDF1/TGFB2/NSDHL/TMEM79/FGF10/BCL2/GLI2/INTU/CYP26B1/TNFRSF19/KRT1/GAL/ALOX12/DLX3/SPINK5/HOXC13/SOX21/FOXN1/DNASE1L2/PLA2G10/CYSRT1/FOXE1/LGR5/WNT10B/ABCA12/LHX2	60
GO:0015844	BP	GO:0015844	monoamine transport	44/6547	89/18870	0.00288594	0.033543	0.0268659	ACTB/GRK2/SNCG/CXCL12/SYT8/KPNA4/SDHD/P2RX1/MAOB/ADRA2A/MECP2/SYT11/ITGB3/CRH/PRKCB/PICK1/SLC29A3/SYT7/KCNB1/GPM6B/SLC22A3/SYT17/STX1A/SLC29A4/P2RY1/PRKN/SNCA/RAB3B/DRD1/GDNF/HTR1B/SLC18A2/SYT13/SYT9/MAPK15/KCNA2/FFAR3/HTR2A/SYT2/SLC6A4/DRD2/NOS1/CHRNB2/SLC22A2	44
GO:0010038	BP	GO:0010038	response to metal ion	150/6547	359/18870	0.002886	0.033543	0.0268659	FOS/THBS1/JUNB/SDC1/JUN/CALR/SOD2/JUND/AQP1/CALM1/NDRG1/CLIC4/TUBA1A/SOD3/PTGS2/CDH1/IQGAP1/BSG/SERPINF1/CAV1/GPI/CYBRD1/FOSB/TSPO/S100A16/MT2A/UCP2/SLC25A23/HMGCS2/PRNP/ITPKB/KCNMB1/PPP1CA/LONP1/PPIF/CASQ2/NQO1/NCSTN/TCIRG1/CLDN1/PPP2CB/AKR1C3/CACNA1H/SYT8/EGFR/GSK3A/CEBPA/MAOB/KCNMA1/NEK7/SLC40A1/LOXL2/PCNA/EEF2K/ATP5F1D/ACO1/KMT2A/PAM/MECP2/VCAM1/MEF2A/PPP5C/PKD2/SYT11/STIM1/SLC25A12/MAPK3/BAC…	150
GO:0030178	BP	GO:0030178	negative regulation of Wnt signaling pathway	78/6547	173/18870	0.00288627	0.033543	0.0268659	EGR1/LRP1/SFRP2/CAV1/TAX1BP3/WWTR1/MDK/HDAC1/STK11/DKK3/IGFBP6/CTNNB1/SFRP1/RNF213/NXN/DACT3/GSK3A/TSKU/UBAC2/CSNK1A1/HIC1/PTPRU/FRMD8/DAB2/LATS2/RUVBL2/KREMEN1/FOXO1/EMD/DKK1/MDFI/PFDN5/LIMD1/NFATC4/DACT1/CTNNBIP1/TLE4/RBX1/CYLD/LATS1/RACK1/SDHAF2/TLE3/FERMT1/SOX9/STK3/SOX17/NKD1/APC/TRABD2B/AXIN2/DDIT3/NPHP3/BICC1/PRICKLE1/RBMS3/RNF43/APCDD1L/SOX10/TBX18/BARX1/SOX2/TMEM170B/ANKRD6/PRKN/GLI1/SHI…	78
GO:0050769	BP	GO:0050769	positive regulation of neurogenesis	105/6547	242/18870	0.00294781	0.0341957	0.0273887	FN1/SERPINF1/HES1/NAP1L1/TSPO/CRABP2/SRF/SPINT1/NPTN/MAP2K2/MDK/DAG1/LIF/IL6ST/MAP1B/CX3CL1/IL6/HDAC1/STK11/ID4/PLXNA1/CTNNB1/CXCL12/BMPR2/MACF1/RAB21/PAFAH1B1/EEF2K/TRAK1/LIMK1/SERPINE2/PLXNA3/STK25/NUMBL/MECP2/ZNF335/NTN1/SEMA5A/IL33/VEGFA/SLIT2/DHX36/MAN2A1/NUMB/RUFY3/NIN/BIN1/NEURL1/SMARCD3/EGR2/CLCF1/FGF2/MAPT/EPHA4/AMIGO1/EFNA5/EPHB2/TBC1D24/ASPA/SOX10/ASCL1/MAP6/PTPRD/RNF112/GJC2/TP73/RND2…	105
GO:0021575	BP	GO:0021575	hindbrain morphogenesis	26/6547	47/18870	0.00296491	0.0343313	0.0274974	TUBA1A/HES1/ABL1/PTPN11/HERC1/SERPINE2/DLC1/XRCC1/SLC25A46/SPTBN2/RORA/CDK5/WHRN/GLI2/FAIM2/OPHN1/GLI1/ZNF365/COQ8B/WNT7A/KIF14/CEND1/KNDC1/LHX5/GRID2/LHX1	26
GO:0048704	BP	GO:0048704	embryonic skeletal system morphogenesis	46/6547	94/18870	0.00303242	0.0350218	0.0280504	MMP14/TGFBR2/PDGFRA/CTNNB1/OSR1/RDH10/TGFB3/GRHL2/MDFI/TBX1/TGFBR1/SLC39A3/PRRX1/MTHFD1/HOXB3/HOXB2/DYNC2I1/ZEB1/HOXA11/HOXB7/HOXA5/TWIST1/HOXB6/SIX2/HOXD9/OSR2/HOXB8/TFAP2A/HOXB5/HOXB4/WDR19/SIX4/HOXA1/HOXB9/SIX1/MMP16/HOXD4/DSCAML1/IRX5/HOXC4/TBX15/SOX11/GSC/NOG/ALX1/LHX1	46
GO:0014032	BP	GO:0014032	neural crest cell development	41/6547	82/18870	0.00303555	0.0350218	0.0280504	FN1/LAMA5/CORO1C/HES1/SEMA4B/ANXA6/SEMA3F/EFNB1/SEMA4C/RDH10/NRP2/BMPR1A/TBX1/MAPK3/SEMA5A/EDNRB/SEMA3B/SEMA4A/HAND2/SEMA6A/PDCD6/KITLG/TAPT1/SOX9/SEMA3A/TWIST1/PITX2/SEMA3E/NRG1/SOX10/OVOL2/SEMA4F/SEMA3D/NRTN/CDH2/RADIL/SEMA4G/KBTBD8/GDNF/HTR2B/FOLR1	41
GO:1905332	BP	GO:1905332	positive regulation of morphogenesis of an epithelium	21/6547	36/18870	0.00312571	0.0359966	0.0288312	MDK/ABL1/LIF/CTNNB1/GATA3/VEGFA/SOX9/WNT5B/WNT2B/FGF2/SIRT6/HOXB7/PAX8/SIX4/SIX1/GDNF/STOX1/EGF/NOG/LBX2/LHX1	21
GO:0032409	BP	GO:0032409	regulation of transporter activity	116/6547	271/18870	0.00321255	0.0367604	0.0294429	ACTB/AHNAK/CALM1/PIM1/YWHAE/FHL1/CAPN1/FXYD3/CAV1/CCL2/FXYD6/JPH2/RXRA/PRNP/SELENON/PPIF/CASQ2/SLC9A1/SRI/CAB39/ATP1A2/OSR1/PLN/GSTM2/GSTO1/FKBP1A/UTRN/ATP1B1/SLMAP/NIPSNAP2/PDE4D/ADRA2A/NLGN2/PKD2/STIM1/FXYD5/PDE4B/FXYD4/KCNE4/CACNB3/SLC6A9/CHRM3/DMD/GNB5/AKAP6/CRH/CACNA2D1/CACNB2/KCNG1/COA8/KCTD7/PPARG/SCN4B/RYR2/HOMER1/CACNB1/ANTKMT/CACNG4/BCL2/EPHB2/CLIC2/ATP1B2/STAC/KCNE3/ABCB1/CHP2/CBARP/FG…	116
GO:0071277	BP	GO:0071277	cellular response to calcium ion	43/6547	87/18870	0.00322047	0.0367604	0.0294429	FOS/JUNB/JUND/CLIC4/TUBA1A/IQGAP1/FOSB/SLC25A23/ITPKB/PPIF/NCSTN/AKR1C3/SYT8/EEF2K/MEF2A/PKD2/SYT11/CPNE1/NFATC2/SYT7/KCNB1/CPNE8/SYT17/PRKAA2/CHP2/ADGRV1/TRPM2/NLGN1/RASGRP2/SCN5A/CARF/ADCY1/RYR3/GPLD1/ALOX15/ITPKA/SYT13/SYT9/CRHBP/SYT2/HPCA/CPNE4/CPNE9	43
GO:0071868	BP	GO:0071868	cellular response to monoamine stimulus	43/6547	87/18870	0.00322047	0.0367604	0.0294429	FLNA/ATP2B4/ABL1/NCSTN/SLC9A1/GNAQ/NR4A3/ADCY5/GSK3A/CAV2/GNA15/KCNQ1/KLF16/PDE4B/PALM/CHRM3/GNB5/GNAO1/GNA14/CHRM2/PRKD1/GNAZ/GNG2/NSG1/RYR2/SRD5A1/SLC1A1/HCN3/LRRK2/PRKN/SNCA/DRD1/HTR7/HTR2B/HTR1B/HTR2A/DRD2/CHRM4/HTR1F/HTR2C/ALK/HTR3A/HTR1E	43
GO:0071870	BP	GO:0071870	cellular response to catecholamine stimulus	43/6547	87/18870	0.00322047	0.0367604	0.0294429	FLNA/ATP2B4/ABL1/NCSTN/SLC9A1/GNAQ/NR4A3/ADCY5/GSK3A/CAV2/GNA15/KCNQ1/KLF16/PDE4B/PALM/CHRM3/GNB5/GNAO1/GNA14/CHRM2/PRKD1/GNAZ/GNG2/NSG1/RYR2/SRD5A1/SLC1A1/HCN3/LRRK2/PRKN/SNCA/DRD1/HTR7/HTR2B/HTR1B/HTR2A/DRD2/CHRM4/HTR1F/HTR2C/ALK/HTR3A/HTR1E	43
GO:0055007	BP	GO:0055007	cardiac muscle cell differentiation	61/6547	131/18870	0.00322378	0.0367604	0.0294429	MYH11/ACTC1/LMNA/CALR/RGS2/SORBS2/SRF/TBX3/PI16/PDLIM5/SLC9A1/PDGFRA/FZD7/MYOCD/GSK3A/ASB2/SGCB/SMAD4/BMPR1A/DKK1/MEF2A/EFNB2/RBPJ/GATA6/RARA/KAT2A/G6PD/LARGE1/CXADR/SYNE1/VEGFA/MEIS1/PPARA/ALPK3/FRS2/CTDP1/AKAP6/BVES/SLC8A1/SGCD/SIRT6/FHOD3/PRKG1/IRX3/TTN/TBX5/PRICKLE1/NRG1/RARB/IGF1/TBX18/CDK1/ACTN2/MESP1/ALPK2/SOX6/TCAP/WNT3A/MYLK3/ADRA1A/CAV3	61
GO:0051017	BP	GO:0051017	actin filament bundle assembly	73/6547	161/18870	0.00323462	0.0367604	0.0294429	FLNA/SYNPO2/TACSTD2/TPM1/CALD1/CCN2/SDC4/RAC1/DPYSL3/ACTN1/ZYX/SORBS1/F11R/MARCKS/FSCN1/SRF/SYNPO/ABL1/CX3CL1/FERMT2/SRC/SLC9A1/PLS3/MICAL1/PIK3R2/SFRP1/CORO1B/SORBS3/BAIAP2L1/ROCK1/TGFB3/PAWR/LIMK1/PAK1/CUL3/PXN/CD47/DLC1/ROCK2/S1PR1/STMN1/FAM107A/ARRB1/PHLDB2/ZEB2/LIMD2/MTSS1/TGFBR1/ARHGEF5/EPHA1/ARHGEF18/PIK3R1/SPIRE2/FAM171A1/CLASP2/NF2/CGNL1/RHPN1/MYOC/RHOD/LPAR1/RAPGEF3/FHDC1/CORO2B/TACR1/P…	73
GO:0046777	BP	GO:0046777	protein autophosphorylation	88/6547	199/18870	0.00323533	0.0367604	0.0294429	CALM1/PIM1/ERBB2/STK24/CAV1/EIF2AK1/FGFR3/ERRFI1/DDR1/MAP3K20/FGFR1/MAP2K2/ABL1/MKNK2/MAP3K11/SRC/STK11/PDGFRA/DDX3X/IRAK1/EGFR/SMG1/FAM20C/EPHB4/EEF2K/SIK2/PAK1/DDR2/CAD/STK25/ACVR1B/PRKD2/RASSF2/CAMKK2/PTK6/GRK5/TAOK2/MAPK3/NEK6/EPHA1/PDGFB/VEGFA/MAPKAPK3/MAP3K10/ATP13A2/TAOK3/STK26/ULK2/SRMS/PIKFYVE/FLT4/MOB1B/JAK2/PDGFD/EPHA4/PRKX/PRKD1/FER/TEK/TNIK/PDGFC/TYRO3/MARK3/STK16/RIOK2/ULK3/EPHA7/EN…	88
GO:0003179	BP	GO:0003179	heart valve morphogenesis	32/6547	61/18870	0.00324407	0.0367604	0.0294429	CCN1/EMILIN1/SLIT3/NOTCH2/SOX4/TGFBR2/DCHS1/GATA3/BMPR2/CDH11/ROCK1/EFNA1/SMAD4/BMPR1A/ROCK2/SMAD6/SLIT2/ADAMTS9/DLL4/SOX9/GATA5/ZFPM1/TGFB2/TWIST1/OLFM1/AXIN2/TBX5/NFATC1/ADAMTS5/SCX/TBX20/NPPA	32
GO:0090497	BP	GO:0090497	mesenchymal cell migration	32/6547	61/18870	0.00324407	0.0367604	0.0294429	FN1/LAMA5/CORO1C/SEMA4B/ANXA6/SEMA3F/EFNB1/SEMA4C/NRP2/TBX1/SEMA5A/EDNRB/SEMA3B/SEMA4A/HAND2/SEMA6A/KITLG/SEMA3A/TWIST1/PITX2/SEMA3E/SOX10/OVOL2/SEMA4F/SEMA3D/NRTN/CDH2/RADIL/SEMA4G/GDNF/HTR2B/FOLR1	32
GO:1902686	BP	GO:1902686	mitochondrial outer membrane permeabilization involved in programmed cell death	25/6547	45/18870	0.00328133	0.0371164	0.029728	SLC25A6/IER3/PPIF/HIP1R/BNIP3L/GSK3A/BOK/SLC25A4/BAK1/NMT1/ACAA2/MOAP1/CHCHD10/RHOT2/BID/SLC35F6/ATP5IF1/BAX/EYA2/BLOC1S2/ZNF205/TMEM102/RTL10/BBC3/FZD9	25
GO:0044843	BP	GO:0044843	cell cycle G1/S phase transition	119/6547	279/18870	0.00331235	0.0373168	0.0298886	ACTB/RPS6/ADAMTS1/KANK2/CCND1/FHL1/ATP2B4/CCL2/TCIM/TBX2/MYC/PKD1/ANXA1/MAP3K11/CDK4/ID4/CCND2/DDX3X/SMARCD2/EGFR/TFDP1/PSME1/CDC34/FBXO31/WEE1/RHOU/NACC2/SMARCD1/RBL2/MUC1/WAC/FAM83D/PLK2/LATS2/DDR2/PSME2/CDK16/CUL3/PAGR1/KLF4/KMT2E/EIF4EBP1/DDRGK1/PHF10/BCL7C/ACVR1B/PIAS1/PKD2/PTPN6/APBB1/KLF11/FAM107A/APPL1/SMARCB1/CASP2/BID/DACT1/SMARCA4/CDK17/TP53/PLRG1/LATS1/CDC73/DCUN1D3/CDK2AP2/CPSF3/RFWD…	119
GO:0098742	BP	GO:0098742	cell-cell adhesion via plasma-membrane adhesion molecules	119/6547	279/18870	0.00331235	0.0373168	0.0298886	ITGA5/PALLD/SPARCL1/CDH1/ICAM1/NECTIN1/FAT1/PTPRF/ITGA3/NPTN/MYADM/PKD1/CX3CL1/SELE/NECTIN4/TGFBR2/DCHS1/CLDN7/CLDN1/NECTIN2/PCDHGC3/CLSTN3/CDH11/CLDN3/CEACAM5/KLF4/PCDH1/HMCN2/VCAM1/GPC4/IL1RN/CEACAM6/AMIGO2/CXADR/FXYD5/LRFN4/NEXN/PCDH7/CADM3/SCARF2/FAT2/CLDN5/CADM4/CELSR2/FAT4/CDH3/LRFN3/AJUBA/GATA5/CLDN23/CADM1/DSC3/CELSR1/TGFB2/CDH23/PCDH12/PCDH18/LRRC4B/AMIGO1/LRFN5/EFNA5/CLSTN2/IGSF9/CDH26/…	119
GO:0009306	BP	GO:0009306	protein secretion	153/6547	368/18870	0.00331666	0.0373168	0.0298886	CAVIN1/PPIA/PFKL/SNCG/COPG1/PDIA4/ERP29/LRP5/UCP2/ANXA1/IL6/SOX4/WLS/ENSA/TCIRG1/UBE2Q1/SREBF1/AP1B1/SFRP1/PTPN11/SNX19/ALOX5/SEL1L/NADK/SRI/ADCY5/TM7SF3/RAB8A/PAFAH1B1/RAB11FIP1/TGFB3/KCNN4/KRT20/ADAM8/CDK16/PRKAR1A/ARFGAP3/ADRA2A/NLGN2/FOXO1/GSDMD/ANO1/AP1S1/LLGL2/CD2AP/TRPM4/ARL4D/APBB1/KLF7/IL1RN/PER2/AP1M2/DNAJC1/EDNRB/NR1D1/COPG2/RAB8B/PCK2/PPP3CB/RAB3D/ATP13A2/BAD/ACSL4/BLOC1S6/PREB/CHRM3/…	153
GO:0048841	BP	GO:0048841	regulation of axon extension involved in axon guidance	20/6547	34/18870	0.00340923	0.038223	0.0306143	SEMA4B/SEMA3F/CXCL12/BMPR2/SEMA4C/PLXNA3/SEMA5A/SEMA3B/SEMA4A/VEGFA/SEMA6A/SEMA3A/SEMA3E/SEMA4F/PLXNA4/SEMA3D/HDAC6/SEMA4G/WNT3/WNT3A	20
GO:0090075	BP	GO:0090075	relaxation of muscle	20/6547	34/18870	0.00340923	0.038223	0.0306143	GSN/GRK2/RGS2/SRI/ATP1A2/PLN/GSTM2/ATP1B1/PDE4D/PDE4B/PDE5A/TNNI2/PIK3CA/SLC8A1/P2RX4/PRKG1/P2RY1/HRC/ATP2A1/KBTBD13	20
GO:0006636	BP	GO:0006636	unsaturated fatty acid biosynthetic process	28/6547	52/18870	0.00352092	0.0394058	0.0315617	PTGS1/MIF/PTGS2/PTGIS/SCD/FABP5/ANXA1/PTGDS/AKR1C3/ELOVL5/DEGS1/ELOVL1/PRXL2B/SIRT1/PNPLA8/SCD5/PLA2G4A/DAGLB/PLA2G4F/DECR2/ELOVL6/AVPR1A/HPGDS/ALOX15/ALOX12/ELOVL4/PLA2G10/ABCD2	28
GO:0038127	BP	GO:0038127	ERBB signaling pathway	58/6547	124/18870	0.00354349	0.0395887	0.0317082	ERBB2/RTN4/IQGAP1/AGR2/ERRFI1/DUSP3/ABL1/EFEMP1/SRC/ITGA1/HBEGF/PTPN11/HIP1R/EGFR/SHKBP1/PTPN18/ERBB3/RNF115/IFI6/PTPN12/PLAUR/RNF126/RBPJ/PTK6/VPS25/AREG/CBLB/CBLC/MVB12A/FAM83A/NUP62/CAMLG/SPRY2/GRB7/SOX9/PIK3CA/MYOC/TGFA/CADM1/CUL5/PTPRJ/FER/NPR2/FAM83B/WDR54/GAB1/PRICKLE1/NRG1/BTC/FAM83C/REPS2/SHC3/GPER1/SH3TC2/PTPRR/CCDC88A/EGF/HAP1	58
GO:0061053	BP	GO:0061053	somite development	42/6547	85/18870	0.0035945	0.0400548	0.0320815	SFRP2/FOXF1/SFRP1/SMAD4/BMPR1A/DKK1/RBPJ/KAT2A/LFNG/MIB1/TP53/RBBP6/LRP6/MTHFD1/PPP2R3A/NKD1/NLE1/PTCH1/LOXL3/AXIN2/MEOX1/EPB41L5/TBX18/WDR19/SIX4/TBX6/SIX1/MEOX2/NKX3-1/MESP1/SCX/IHH/XRCC2/TCF15/CDX2/TCAP/WNT3A/CRB2/NOG/MESP2/DLL3/LHX1	42
GO:0051592	BP	GO:0051592	response to calcium ion	66/6547	144/18870	0.00361469	0.0400548	0.0320815	FOS/THBS1/JUNB/SDC1/JUND/CALM1/CLIC4/TUBA1A/IQGAP1/CAV1/FOSB/S100A16/SLC25A23/ITPKB/KCNMB1/PPIF/CASQ2/NCSTN/AKR1C3/SYT8/KCNMA1/EEF2K/MEF2A/PKD2/SYT11/STIM1/SLC25A12/CPNE1/PDCD6/NFATC2/SLC25A13/SYT7/RYR2/HOMER1/TTN/KCNB1/CPNE8/SYT17/PRKAA2/CHP2/ADGRV1/TRPM2/NEDD4/NLGN1/TRPC1/RASGRP2/SCN5A/CARF/ADCY1/RYR3/P2RX7/TRPC3/GPLD1/ALOX15/TRPV6/ITPKA/SYT13/MTTP/SYT9/PENK/CRHBP/SYT2/HPCA/CPNE4/CPNE9/TSHB	66
GO:0001755	BP	GO:0001755	neural crest cell migration	31/6547	59/18870	0.00361769	0.0400548	0.0320815	FN1/LAMA5/CORO1C/SEMA4B/ANXA6/SEMA3F/EFNB1/SEMA4C/NRP2/TBX1/SEMA5A/EDNRB/SEMA3B/SEMA4A/HAND2/SEMA6A/KITLG/SEMA3A/TWIST1/PITX2/SEMA3E/SOX10/OVOL2/SEMA4F/SEMA3D/NRTN/RADIL/SEMA4G/GDNF/HTR2B/FOLR1	31
GO:0050881	BP	GO:0050881	musculoskeletal movement	31/6547	59/18870	0.00361769	0.0400548	0.0320815	SYNM/NR4A1/GAA/DMPK/GSTM2/GSTO1/MAP1A/MYH3/HIPK2/RCSD1/XRCC1/DMD/TNNI2/CHUK/PRKD1/ITPR1/HOMER1/STAC/ASCL1/TNNC1/STAC3/TNNT1/TNNI1/SLC8A3/TCAP/ATP2A1/CCDC78/KBTBD13/CHRNA1/TNNI3/CAV3	31
GO:1901653	BP	GO:1901653	cellular response to peptide	155/6547	374/18870	0.00362618	0.0400548	0.0320815	FOS/PKM/VIM/IGF2/CTSD/ZFP36L1/SOCS3/LRP1/NR4A1/SORBS1/ICAM1/CAV1/KLF2/PDK4/UCP2/SORL1/FBN1/SPINK1/HMGCS2/ADIPOR1/PRNP/MAP1B/RHOQ/SRC/LONP1/PPP1R9B/RAB31/XBP1/SLC9A1/RANGAP1/NR4A2/SREBF1/PIK3R2/SCNN1B/PTPN11/CSK/CFLAR/SLC39A14/RARRES2/NR4A3/GSK3A/RAB8A/CAV2/BCL2L2/ROCK1/SGCB/INSIG1/EEF2K/SIK2/DDR2/USF1/GJB2/PXN/PRKAR1A/ZBTB7B/PRKCA/SCNN1A/FYN/FOXO1/PIP4K2A/ROCK2/VCAM1/ANO1/PIP4K2C/ZNF106/SLC27A4/M…	155
GO:0010719	BP	GO:0010719	negative regulation of epithelial to mesenchymal transition	24/6547	43/18870	0.00362932	0.0400548	0.0320815	SFRP2/ADIPOR1/GATA3/SFRP1/FOXA1/DACT3/VASN/EFNA1/SMAD7/SPRED1/SDHAF2/SPRY2/TRIM62/ZNF750/IL17RD/TGFB2/EPHA4/BMP5/TBX5/OVOL2/NKX2-1/SPRED3/FOXA2/NOG	24
GO:1902110	BP	GO:1902110	positive regulation of mitochondrial membrane permeability involved in apoptotic process	24/6547	43/18870	0.00362932	0.0400548	0.0320815	SLC25A6/IER3/HIP1R/BNIP3L/GSK3A/BOK/SLC25A4/BAK1/NMT1/ACAA2/MOAP1/CHCHD10/RHOT2/BID/SLC35F6/ATP5IF1/BAX/EYA2/BLOC1S2/ZNF205/TMEM102/RTL10/BBC3/FZD9	24
GO:0043266	BP	GO:0043266	regulation of potassium ion transport	49/6547	102/18870	0.0036415	0.0401197	0.0321335	FLNA/YWHAE/FHL1/GNB2/CAV1/KIF5B/PRNP/KCNMB1/CASQ2/ANO6/CAB39/KCNN4/ATP1B1/ADRA2A/KCNQ1/KCNE4/BIN1/AKAP6/KCNH2/KCNG1/AMIGO1/ATP1B2/KCNE3/ACTN2/NEDD4/ANK2/KCNA5/GRP/KCNAB1/DRD1/GAL/TREM2/KCNS1/KCNAB3/LRRC26/KCNIP3/KCNS2/KEL/WNK4/HTR2A/LRRC38/DRD2/NOS1/GCK/GALR2/NPPA/KCNIP4/CAV3/LRRC52	49
GO:0010644	BP	GO:0010644	cell communication by electrical coupling	19/6547	32/18870	0.00370811	0.0407124	0.0326082	CALM1/CAV1/CASQ2/SRI/ATP1A2/ATP1B1/GJB2/PDE4D/CACNA1C/GJC1/SLC8A1/RYR2/IRX3/TBX5/ATP1B2/GJB6/GJC2/HRC/KCNA1	19
GO:0060795	BP	GO:0060795	cell fate commitment involved in formation of primary germ layer	19/6547	32/18870	0.00370811	0.0407124	0.0326082	ETS2/SFRP2/CTNNB1/FZD7/KLF4/BMPR1A/DKK1/GATA6/CDC73/SOX17/HOXA11/EYA2/HNF1B/SIX2/SOX2/TBX6/POU5F1/MESP1/WNT3A	19
GO:0035592	BP	GO:0035592	establishment of protein localization to extracellular region	153/6547	369/18870	0.00375007	0.0411021	0.0329203	CAVIN1/PPIA/PFKL/SNCG/COPG1/PDIA4/ERP29/LRP5/UCP2/ANXA1/IL6/SOX4/WLS/ENSA/TCIRG1/UBE2Q1/SREBF1/AP1B1/SFRP1/PTPN11/SNX19/ALOX5/SEL1L/NADK/SRI/ADCY5/TM7SF3/RAB8A/PAFAH1B1/RAB11FIP1/TGFB3/KCNN4/KRT20/ADAM8/CDK16/PRKAR1A/ARFGAP3/ADRA2A/NLGN2/FOXO1/GSDMD/ANO1/AP1S1/LLGL2/CD2AP/TRPM4/ARL4D/APBB1/KLF7/IL1RN/PER2/AP1M2/DNAJC1/EDNRB/NR1D1/COPG2/RAB8B/PCK2/PPP3CB/RAB3D/ATP13A2/BAD/ACSL4/BLOC1S6/PREB/CHRM3/…	153
GO:0071867	BP	GO:0071867	response to monoamine	44/6547	90/18870	0.00377357	0.0412175	0.0330128	FLNA/ATP2B4/ABL1/NCSTN/SLC9A1/GNAQ/NR4A3/ADCY5/GSK3A/CAV2/GNA15/KCNQ1/KLF16/PDE4B/PALM/CHRM3/GNB5/GNAO1/GNA14/CHRM2/PRKD1/GNAZ/GNG2/NSG1/RYR2/SRD5A1/SLC1A1/HCN3/LRRK2/PRKN/SNCA/DRD1/HTR7/HTR2B/HTR1B/PENK/HTR2A/DRD2/CHRM4/HTR1F/HTR2C/ALK/HTR3A/HTR1E	44
GO:0071869	BP	GO:0071869	response to catecholamine	44/6547	90/18870	0.00377357	0.0412175	0.0330128	FLNA/ATP2B4/ABL1/NCSTN/SLC9A1/GNAQ/NR4A3/ADCY5/GSK3A/CAV2/GNA15/KCNQ1/KLF16/PDE4B/PALM/CHRM3/GNB5/GNAO1/GNA14/CHRM2/PRKD1/GNAZ/GNG2/NSG1/RYR2/SRD5A1/SLC1A1/HCN3/LRRK2/PRKN/SNCA/DRD1/HTR7/HTR2B/HTR1B/PENK/HTR2A/DRD2/CHRM4/HTR1F/HTR2C/ALK/HTR3A/HTR1E	44
GO:0030216	BP	GO:0030216	keratinocyte differentiation	79/6547	177/18870	0.0037847	0.0412681	0.0330533	KRT7/ZFP36/KRT17/PALLD/ZFP36L1/KRT5/CLIC4/FOSL2/ST14/NME2/EVPL/ERRFI1/ANXA1/KRT6A/PPL/AKR1C3/IRF6/CFLAR/BCR/UGCG/TP63/DSP/ROCK1/NFKBIZ/YAP1/LATS2/MACROH2A1/SHARPIN/ROCK2/GRHL2/IVL/RBPJ/KRT80/KRT81/MACROH2A2/KRT4/LATS1/GRHL1/KRT10/SAV1/CDH3/KRT16/KDF1/SGPP1/ETV4/CSTA/TMEM79/KRT14/CASP14/OPN3/IFT74/INTU/OVOL2/BCL11B/KRT6C/POU3F1/CYP26B1/KRT1/KRT6B/CERS3/FOXN1/DNASE1L2/SPRR1B/CDSN/TGM1/CNFN/KRT86/AB…	79
GO:0030203	BP	GO:0030203	glycosaminoglycan metabolic process	53/6547	112/18870	0.00382225	0.0416063	0.0333241	ITIH5/CD44/IDS/CHPF/FUCA1/CHSY1/CHPF2/GUSB/B3GNT3/ST3GAL4/SLC35B2/UGDH/GLB1/CHST3/B3GAT3/B3GALT6/EDNRB/CSGALNACT2/CHST14/CSGALNACT1/PDGFB/B4GAT1/B4GALT7/UST/HYAL2/TNFAIP6/LYVE1/HAS2/XYLT1/CLN6/FGF2/SGSH/DSE/HAS1/IDUA/NDNF/DSEL/HS3ST3B1/CHST1/HYAL3/CHSY3/CHST9/GCNT2/ANGPT1/HMMR/STAB2/HS3ST3A1/CHST6/EGF/B3GAT1/PGLYRP3/PGLYRP4/ITIH6	53
GO:0050770	BP	GO:0050770	regulation of axonogenesis	71/6547	157/18870	0.00394813	0.0429031	0.0343628	FN1/CDH1/RTN4/SEMA4B/CRABP2/SRF/SEMA3F/MAP2K2/MAP1B/STK11/PLXNA1/CXCL12/BMPR2/MACF1/SEMA4C/PAFAH1B1/TRAK1/EFNA1/LIMK1/PAK1/PLXNA3/STK25/SPART/NTN1/SEMA5A/SEMA3B/SEMA4A/VEGFA/SEMA6A/SLIT2/UST/RUFY3/NIN/ULK2/IFRD1/SEMA3A/MAPT/EPHA4/CDK5/AMIGO1/SPP1/SEMA3E/EFNA5/EPHB2/BRSK1/EPHA7/MAP6/SEMA4F/FGF13/RND2/PLXNA4/BDNF/TIAM2/SEMA3D/EFNB3/CDH2/HDAC6/SEMA4G/WNT3/RTN4R/WNT7A/CNTN2/CHODL/LRRC4C/KEL/WNT3A/PAK…	71
GO:0051281	BP	GO:0051281	positive regulation of release of sequestered calcium ion into cytosol	23/6547	41/18870	0.00401131	0.0435151	0.034853	CALM1/JPH2/ABL1/CX3CL1/SRI/GSTM2/GSTO1/PKD2/CXCL9/AKAP6/BAX/BDKRB1/CXCL10/GPER1/TRPC1/SNCA/DRD1/F2RL3/CXCL11/XCL1/IL13/HAP1/LHCGR	23
GO:1901654	BP	GO:1901654	response to ketone	91/6547	208/18870	0.00404573	0.0438002	0.0350813	A2M/FOS/THBS1/IGFBP7/CALR/AQP1/GAS6/SLIT3/SERPINF1/CAV1/GPI/FOSB/TNC/KLF2/TSPO/FBXO32/AKR1C2/HMGCS2/ATP5F1A/SRC/PPP1R9B/NQO1/CDK4/KLF9/SREBF1/TGFBR3/CLDN1/AKR1C3/SCNN1B/SFRP1/CFLAR/ADCY5/MAOB/FOSL1/TGFB3/PCNA/YAP1/BCL2L1/GJB2/CAD/SCNN1A/ROCK2/GLB1/GNAI1/PCK2/HOXA13/SLIT2/SCNN1G/SIRT1/GPT2/CREB1/CA9/RWDD1/TYMS/PIK3CA/CYP1B1/NCOA1/PTGFR/JAK2/HOXA11/TGFB2/PRKD1/CCR7/GNG2/PAPPA/TFAP4/AXIN2/SPP1/EFNA5…	91
GO:0072330	BP	GO:0072330	monocarboxylic acid biosynthetic process	98/6547	226/18870	0.00405136	0.0438002	0.0350813	GSTP1/PTGS1/MIF/GSTM1/FASN/PTGS2/PTGIS/UBR4/SCD/PDK4/FABP5/GPX4/EIF6/ANXA1/XBP1/PTGDS/AKR1C3/ALOX5/SCAP/ELOVL5/ACLY/MGLL/DEGS1/RDH10/ALDH1A3/ELOVL1/GSTM2/INSIG1/GSTM4/GATD1/OSBPL1A/ACACB/CES1/HSD17B10/PRKAB2/PER2/NR1D1/QKI/PRXL2B/CHST14/PRKAG2/SIRT1/UST/KAT2B/PNPLA8/SCD5/PRKAG1/CYP27A1/RBP1/PLA2G4A/DAGLB/PLA2G4F/AMACR/PRKAB1/TRIB3/DECR2/DSE/SLC45A3/MCAT/TECR/HACD1/ACOX2/MECR/ELOVL6/HSD17B8/PLP1/A…	98
GO:0031214	BP	GO:0031214	biomineral tissue development	78/6547	175/18870	0.00416941	0.0449999	0.0360422	COL1A2/CCN1/FOSL2/GAS6/CEBPB/PTGS2/NECTIN1/LTBP3/FGFR3/RXRA/FAM83H/WLS/SLC20A1/TCIRG1/KLF10/SRGN/ANO6/BMPR2/CLEC3B/ALOX5/ISG15/OSR1/FAM20C/ROCK1/PKDCC/DDR2/SBDS/TMEM119/BMPR1A/ROCK2/TRPM4/TBX1/ROR2/STIM1/S1PR1/TENT5A/CNNM4/RFLNB/SLC24A3/PPARA/SOX9/TUFT1/SLC8A1/SGMS2/LOX/TXLNG/ASPN/MMP13/TWIST1/AXIN2/OSR2/SPP1/GPM6B/PRICKLE1/TFAP2A/BMP6/IGF1/ENPP1/ADGRV1/TMEM38B/FBN2/PTH1R/PTHLH/P2RX7/WNT6/KL/ALOX…	78
GO:0006163	BP	GO:0006163	purine nucleotide metabolic process	188/6547	463/18870	0.00427122	0.0460206	0.0368598	ENO1/ALDOA/PTGIS/NME2/ATP6V0C/TSPO/IDH1/ATP5MC2/PDK4/TALDO1/HMGCS2/PGD/ATP5F1A/RHOQ/SLC25A1/NQO1/NNMT/NDUFA13/GPAT4/NDUFS5/NDUFS8/NDUFB7/APRT/AK3/STOML2/ACSL5/SDHC/NADK/ADCY5/PGLS/ELOVL5/ACLY/SDHD/ATP1A2/RAB23/ELOVL1/DGAT1/ATP5F1D/PARP10/GUK1/MACROH2A1/ATP1B1/NADSYN1/SUCLG2/PDE4D/CARD11/NDUFC2/TPST1/ACSF2/PAICS/NME1/ACACB/NDUFB11/ADCY9/DGAT2/PMVK/ATP5MF/ACOT9/ITPA/NDUFS6/NAMPT/AK2/SLC25A25/COASY/…	188
GO:0110053	BP	GO:0110053	regulation of actin filament organization	116/6547	273/18870	0.00427971	0.0460341	0.0368706	FLNA/GSN/DSTN/TMSB10/LMOD1/ARF1/SYNPO2/TACSTD2/TPM1/CCN2/KANK2/SDC4/RAC1/CTTN/F11R/ARPC3/SVIL/SSH3/SYNPO/NCKAP1/MYADM/ARPC5/ABL1/SPTAN1/CFL2/CX3CL1/FERMT2/CDC42EP3/CAPZB/SLC9A1/CAPZA2/PIK3R2/CXCL12/SFRP1/CDC42EP5/HIP1R/SH3BP1/CORO1B/SNX9/CAPG/SORBS3/BAIAP2L1/ROCK1/TGFB3/NCKAP1L/TMOD1/LIMK1/PAK1/TRIM27/PXN/CD47/DLC1/ROCK2/CSF3/S1PR1/STMN1/SEMA5A/PHLDB2/RNH1/MTSS1/TGFBR1/MEGF9/DAAM2/ARHGEF5/EPHA1/A…	116
GO:0048638	BP	GO:0048638	regulation of developmental growth	137/6547	328/18870	0.0043142	0.0463267	0.0371049	FN1/IGF2/AGRN/FOSL2/PIM1/PPIB/CDH1/RTN4/CTTN/YBX3/SEMA4B/RGS2/CRABP2/SRF/AGR2/FGFR3/SEMA3F/PI16/TBX2/ABL1/SGPL1/DNM2/MAP1B/GPAT4/TGFBR3/CSF1/CXCL12/RAI1/BMPR2/MACF1/SEMA4C/RAB21/GSK3A/PAFAH1B1/SPAG9/YAP1/LIMK1/LATS2/PLXNA3/SMAD7/MECP2/BMPR1A/ACACB/SPART/RBPJ/NTN1/GATA6/SEMA5A/G6PD/SEMA3B/TGFBR1/SEMA4A/LATS1/VEGFA/SEMA6A/PPARA/RUFY3/CTDP1/SAV1/CREB1/AKAP6/ULK2/STK3/PIK3CA/IFRD1/CHD7/SOCS2/WWC1/NKD…	137
GO:0035116	BP	GO:0035116	embryonic hindlimb morphogenesis	17/6547	28/18870	0.00433908	0.0464369	0.0371932	TBX3/PITX1/CTNNB1/RARG/OSR1/TP63/ZBTB16/CHD7/TBX4/MSX1/TWIST1/OSR2/AFF3/RARB/WNT3/WNT7A/RSPO2	17
GO:0060575	BP	GO:0060575	intestinal epithelial cell differentiation	17/6547	28/18870	0.00433908	0.0464369	0.0371932	KLF5/IL6ST/SRC/YAP1/PTK6/GATA6/SAV1/SOX9/TYMS/GATA5/HOXA5/FZD5/SPDEF/CDX2/NPY/NKX3-2/PYY	17
GO:0070371	BP	GO:0070371	ERK1 and ERK2 cascade	140/6547	336/18870	0.00437606	0.046754	0.0374472	ACTA2/FBLN1/FN1/TIMP3/PSCA/ZFP36L1/CCN1/GSTP1/CCN2/MIF/EMILIN1/YWHAZ/GAS6/ATF3/ERBB2/DUSP5/ICAM1/CD44/CCL2/EIF3A/FGFR3/ACKR3/DUSP3/TRAF7/MAP2K2/DENND2B/ABL1/LIF/MYC/CX3CL1/FERMT2/RRAS/SRC/NOTCH2/PDGFRA/AKAP12/PTPN11/CSK/CAVIN3/CFLAR/EGFR/CIB1/MTURN/RAP1A/DAB2/FAM83D/SMAD4/PRKCA/GLIPR2/DUSP7/PRKD2/DDT/PTPN6/SPRED1/MAPK3/NELFE/ARRB1/FLCN/CNKSR3/HAND2/MFHAS1/ITGB3/SYNJ2BP/CTSH/PDGFB/SEMA6A/LGALS9/PY…	140
GO:0007612	BP	GO:0007612	learning	68/6547	150/18870	0.00439307	0.0467785	0.0374668	FOS/BTG2/TUBA1A/PTGS2/SRF/ABL1/PPP1R9B/VDAC1/GIT1/ATP1A2/FOSL1/KMT2A/MECP2/FYN/MAP1A/B4GALT2/DKK1/PRKAR2B/PIAS1/TANC1/SYT11/DDHD2/PPP3CB/ATXN1/CLDN5/MEIS2/TACR2/TACO1/RAPGEF3/AAAS/CDK5/PDE1B/C1QL1/PLCB1/BCHE/EPHB2/CLSTN2/BRSK1/SLC1A1/ATP8A1/PAK6/NRXN2/TACR1/PDE8B/FGF13/SLC8A2/PRKN/ASIC1/TH/DRD1/MAPK8IP2/NRXN1/TAFA2/NPAS4/CNTN2/SLC8A3/EN1/ADGRB3/NLGN3/GRIN2A/B3GAT1/NOG/DRD2/SLC12A5/CHRNB2/GRIN1/SO…	68
GO:0045667	BP	GO:0045667	regulation of osteoblast differentiation	68/6547	150/18870	0.00439307	0.0467785	0.0374668	IGFBP5/JUND/CCN1/CEBPD/SFRP2/DDX5/CEBPB/ILK/IPO7/LRP5/WWTR1/IL6ST/CRIM1/IL6/FERMT2/TCIRG1/WNT7B/CTNNB1/SFRP1/BMPR2/CEBPA/TP63/TWSG1/FAM20C/YAP1/DDR2/TMEM119/BMPR1A/RASSF2/TRPM4/AREG/SMAD6/SUFU/LIMD1/CTNNBIP1/ZHX3/HAND2/TENT5A/IL6R/TNFAIP6/SOX9/HGF/FGF2/NPNT/TWIST2/PRKD1/SCUBE3/PPARG/TWIST1/MEN1/PTCH1/RIOX1/RANBP3L/AXIN2/BMP6/IGF1/CHRD/FBN2/NOCT/TMEM53/GLI1/RORB/GDF10/WNT10B/SOX11/NOG/OSTN/FGF23	68
GO:0034599	BP	GO:0034599	cellular response to oxidative stress	109/6547	255/18870	0.00440347	0.0468108	0.0374927	FOS/RHOB/MMP2/JUN/PPIA/RPS3/SOD2/TPM1/AQP1/PRDX1/SOD3/DHRS2/GPX1/PRDX2/KLF2/PRDX5/ARL6IP5/ABL1/TNFAIP3/SELENON/ANXA1/IL6/SRC/LONP1/PPIF/MGST1/NQO1/FBLN5/NR4A2/PDGFRA/AGAP3/AXL/MAPK13/ALOX5/TRAP1/EGFR/PEX14/PCNA/PAWR/KEAP1/DDR2/PYCR2/GJB2/STK25/PXN/FYN/FOXO1/HM13/NCOA7/FOXO3/MAPKAP1/CAMKK2/ADPRS/SETX/PKD2/MAPK3/HMOX1/G6PD/TRPA1/TP53/PEX10/MAP1LC3A/RACK1/ATP13A2/MEAK7/SIRT1/KAT2B/SESN2/CD36/PNPLA8/…	109
GO:0009410	BP	GO:0009410	response to xenobiotic stimulus	177/6547	434/18870	0.00441362	0.046811	0.0374928	FOS/THBS1/HSPG2/MMP2/CALR/SOD2/GSTP1/FOSL2/SFRP2/GAS6/GSTM1/CCND1/PTGS2/CDH1/GPX1/FOSB/TSPO/ITGA3/HMGCS2/ABL1/MYC/PRNP/MAP1B/SRC/PPP1R9B/NQO1/TGFBR2/CDK4/NNMT/SREBF1/GNA12/CTNNB1/PARP4/SCNN1B/PPP1R12A/SFRP1/POR/EFTUD2/AGPAT2/UGT1A10/MAOB/UGT1A6/GSTM2/GSTO1/FOSL1/NCKAP1L/PCNA/NPAS2/NFKBIZ/TP53I13/TXN2/ABCC3/GUK1/GSTM4/CAD/BAK1/ACAA1/UBE2B/ACACB/SUFU/GATA6/KCNQ1/USP47/TRPA1/PDE4B/ITGB3/TP53/XRCC1/A…	177
GO:0001662	BP	GO:0001662	behavioral fear response	22/6547	39/18870	0.00442969	0.046811	0.0374928	MDK/VDAC1/ATP1A2/NPAS2/MECP2/LARGE1/GNG7/BCL2/EPHB2/SLC1A1/PDE8B/LYPD1/ASIC1/GRP/DRD1/BRINP1/MAPK8IP2/PENK/GRIK2/HTR2C/MORC1/NR2E1	22
GO:0043620	BP	GO:0043620	regulation of DNA-templated transcription in response to stress	22/6547	39/18870	0.00442969	0.046811	0.0374928	EGR1/JUN/TMBIM6/ATF3/CEBPB/KLF2/BAG3/TCIM/ATF6B/CREB3L1/MUC1/RPS6KA3/VHL/RPS6KA1/RBPJ/HMOX1/TP53/VEGFA/MBTPS2/NCK1/DDIT3/STOX1	22
GO:0008344	BP	GO:0008344	adult locomotory behavior	40/6547	81/18870	0.00448082	0.046811	0.0374928	TUBA1A/CSTB/SNCG/NR4A2/CCND2/ABHD12/CXCL12/ATP1A2/PAFAH1B1/TMOD1/MECP2/NLGN2/SLITRK6/HIPK2/LGI4/CHD7/EPHA4/PBX3/GRIN2D/HOXD9/PREX2/HOXB8/PRKN/SNCA/CHL1/EFNB3/SPTBN4/DMBX1/DRD1/CACNB4/GDNF/GLRB/CEND1/CNTN2/EN1/FGF12/FOXA2/DRD2/OPRD1/GBX1	40
GO:0045913	BP	GO:0045913	positive regulation of carbohydrate metabolic process	40/6547	81/18870	0.00448082	0.046811	0.0374928	IGF2/SORBS1/SRC/STK11/NNMT/FOXO1/WDR5/KAT2A/PDGFB/SIRT1/PPARA/KAT2B/GPT2/IRS2/CRY1/HAS2/PHKG2/SLC45A3/SIRT7/PRXL2C/PRKAA2/MLST8/IGF1/P2RY1/GPER1/PTH1R/SNCA/P2RX7/GPLD1/PPARGC1A/ZBTB20/RGN/ADCYAP1R1/GPD1/MLXIPL/EGF/HTR2A/GCK/AVPR1B/LHCGR	40
GO:0021561	BP	GO:0021561	facial nerve development	8/6547	10/18870	0.00452111	0.046811	0.0374928	SEMA3F/NRP2/PLXNA3/ADARB1/EGR2/HOXB2/PLXNA4/SIX1	8
GO:0021610	BP	GO:0021610	facial nerve morphogenesis	8/6547	10/18870	0.00452111	0.046811	0.0374928	SEMA3F/NRP2/PLXNA3/ADARB1/EGR2/HOXB2/PLXNA4/SIX1	8
GO:0031055	BP	GO:0031055	chromatin remodeling at centromere	8/6547	10/18870	0.00452111	0.046811	0.0374928	CENPN/HJURP/MIS18A/CENPW/ITGB3BP/CENPI/CENPA/OIP5	8
GO:0034080	BP	GO:0034080	CENP-A containing chromatin assembly	8/6547	10/18870	0.00452111	0.046811	0.0374928	CENPN/HJURP/MIS18A/CENPW/ITGB3BP/CENPI/CENPA/OIP5	8
GO:0046015	BP	GO:0046015	regulation of transcription by glucose	8/6547	10/18870	0.00452111	0.046811	0.0374928	SRF/USF1/USF2/SIRT1/KAT2B/SUV39H1/MLXIPL/FOXA2	8
GO:0048251	BP	GO:0048251	elastic fiber assembly	8/6547	10/18870	0.00452111	0.046811	0.0374928	MYH11/MFAP4/EMILIN1/FBLN5/TNXB/EFEMP2/THSD4/LOX	8
GO:0060536	BP	GO:0060536	cartilage morphogenesis	8/6547	10/18870	0.00452111	0.046811	0.0374928	WNT7B/STC1/HAND2/MSX1/HOXA5/HAND1/RSPO2/MATN1	8
GO:0070344	BP	GO:0070344	regulation of fat cell proliferation	8/6547	10/18870	0.00452111	0.046811	0.0374928	TFDP1/PER2/E2F3/E2F1/PID1/FGF10/TREM2/VSTM2A	8
GO:1902224	BP	GO:1902224	ketone body metabolic process	8/6547	10/18870	0.00452111	0.046811	0.0374928	HMGCS2/ACAT1/OXCT1/HMGCL/AACS/ACSS3/OXCT2/HMGCLL1	8
GO:1905245	BP	GO:1905245	regulation of aspartic-type peptidase activity	8/6547	10/18870	0.00452111	0.046811	0.0374928	GRN/SORL1/PICALM/EFNA1/ROCK2/BIN1/EPHA4/EFNA3	8
GO:0006721	BP	GO:0006721	terpenoid metabolic process	47/6547	98/18870	0.00452131	0.046811	0.0374928	LRP1/ADH5/CRABP2/DHRS3/PNPLA2/HMGCS2/FDFT1/AKR1C3/AKR1B1/RARRES2/ADH1B/RDH10/ALDH1A3/DGAT1/ALDH1A1/DGAT2/FDPS/HSD17B6/RBP1/CYP1B1/CYP4V2/LIPE/CEL/UGT1A1/SRD5A1/PNPLA4/PLB1/CYP26B1/RBP4/RDH13/CYP2W1/BCO2/RDH5/ABCA4/CYP2C18/AKR1B15/CYP2C9/UGT1A3/RDH12/RDH16/ADH1A/RPE65/CYP3A4/LRP2/RBP3/CYP2C19/RDH8	47
[truncated: 1,251 more rows]

## Sheet: Table S4
	category	subcategory	ID	Description	GeneRatio	BgRatio	pvalue	p.adjust	qvalue	geneID	Count
[truncated: 105 more rows]

[truncated: 2 more sheets: Table S5, Table S6]
